# Supplementary material for: Convergent evolutionary patterns of heterostyly across angiosperms support the pollination-precision hypothesis
Source: Nat Commun. 2024 Feb 9;15:1237. doi: 10.1038/s41467-024-45118-0 (PMC10858259; doi:10.1038/s41467-024-45118-0)
Supplement: Supplementary file 5 — Supplementary Data 2 [file 41467_2024_45118_MOESM5_ESM.xlsx]

## Sheet: Floraltraits
Species	204_perianth5	207_symmetry	301_nostamens	306_filaments5	308_filamentsperianth5	311_anthersorientation	331_androeciumwhorls	401_nocarpels	404_style	411_ovulespercarpel
Abatia_parviflora	(01)	(0)	(1)	(0)		(0)		(0)	(1)	(1)
Abelia_triflora	(01)	(0)	(0)	(0)	(1)	(0)	(0)	(0)	(1)	(0)
Abeliophyllum_distichum		(0)	(0)		(0)	(1)	(0)		(1)
Abrophyllum_ornans	(01)	(0)	(0)	(0)	(0)	(0)	(0)	(0)	(01)	(01)
Acacia_fimbriata	(01)		(1)	(0)				(0)	(1)	(1)
Acalypha_californica		(0)	(0)	(0)	(0)			(0)		(0)
Acanthochlamys_bracteata	(1)	(0)	(0)	(0)	(1)	(0)	(0)	(0)	(1)	(1)
Acantholimon_lycopodioides	(1)				(1)			(0)	(1)
Acanthus_montanus		(1)	(0)	(0)	(1)	(0)	(0)	(0)	(1)	(0)
Acharia_tragodes	(01)	(0)	(0)	(0)	(0)	(0)	(0)	(0)	(1)	(0)
Acicarpha_tribuloides	(01)	(0)	(0)	(1)	(1)	(0)	(0)	(0)	(1)	(0)
Acorus_gramineus	(0)	(1)	(0)	(0)	(0)	(0)	(0)	(0)	(1)	(1)
Acridocarpus_natalitius		(1)	(0)	(01)			(0)	(0)	(1)	(0)
Actinidia_chinensis	(01)	(0)	(1)	(0)	(0)	(01)	(01)	(1)	(1)	(1)
Adenaria_floribunda	(01)	(0)	(0)	(0)					(1)
Adoxa_moschatellina		(0)	(0)	(0)	(1)	(1)	(0)	(0)	(1)	(0)
Aegiphila_anomala	(1)	(0)	(0)	(0)	(0)		(0)		(1)
Aesculus_pavia	(01)	(1)	(0)	(0)	(0)		(0)	(0)	(1)	(0)
Aextoxicon_punctatum	(0)	(0)	(0)	(0)	(0)	(0)	(0)	(0)		(0)
Afrolicania_elaeosperma	(0)	(0)	(1)	(0)	(0)		(0)	(0)	(1)	(0)
Afrostyrax_lepidophyllus		(0)	(0)	(0)	(0)		(0)	(0)	(1)	(0)
Agathisanthemum_bojeri	(1)	(0)	(0)	(0)		(0)	(0)		(1)
Agave_ghiesbreghtii	(1)	(0)	(0)	(0)	(0)	(0)
Agelaea_borneensis		(0)	(0)	(0)	(1)		(0)	(0)	(1)
Ailanthus_altissima		(0)	(0)	(0)	(0)	(0)	(0)	(0)	(1)
Akebia_quinata	(0)	(0)	(0)	(0)		(1)		(01)	(0)	(1)
Alangium_chinense	(01)	(0)	(0)	(0)	(0)	(01)		(0)	(1)	(0)
Albizia_julibrissin		(0)	(1)	(1)				(0)	(1)	(1)
Aliciella_latifolia	(1)	(0)	(0)	(0)		(1)	(0)	(0)		(1)
Alisma_plantagoaquatica	(0)	(0)	(0)	(0)	(0)			(1)	(1)	(0)
Allium_fistulosum	(01)	(0)	(0)	(0)	(01)	(0)	(0)	(0)	(1)	(01)
Alluaudia_procera	(0)		(0)	(1)	(0)	(1)		(0)	(1)	(0)
Alnus_alnobetula			(0)	(1)				(0)	(1)	(0)
Alophia_drummondii	(0)	(0)	(0)		(0)	(1)	(0)	(0)	(1)
Alseuosmia_macrophylla	(1)	(0)	(0)	(0)	(1)	(0)	(0)	(0)	(1)	(1)
Alstroemeria_aurea		(1)	(0)	(0)		(1)	(0)	(0)	(1)	(1)
Altingia_excelsa				(0)				(0)	(1)	(1)
Amborella_trichopoda	(0)	(0)	(1)	(0)	(0)	(0)		(01)	(0)	(0)
Ammannia_auriculata	(1)	(0)	(0)				(0)		(1)
Ammannia_baccifera	(1)	(0)	(0)	(0)	(1)		(0)		(01)
Ammannia_multiflora		(0)	(0)						(1)
Amphiasma_merenskyanum		(0)
Amsinckia_menziesii	(1)	(0)
Anarthria_polyphylla		(0)	(0)	(0)	(0)		(0)	(0)	(1)	(0)
Anchusa_crispa		(0)
Anchusa_ovata			(0)		(1)	(0)		(0)	(1)	(0)
Ancistrocladus_korupensis			(0)	(1)	(1)	(0)	(0)	(0)	(1)	(0)
Androsace_constancei	(1)	(0)		(0)	(1)	(0)
Androsace_maxima		(0)	(0)	(0)		(0)	(0)	(0)
Androsace_spinulifera	(1)	(0)	(0)	(0)	(1)		(0)		(1)
Androstachys_johnsonii		(0)	(1)	(0)	(0)	(1)		(0)	(1)	(0)
Anemopsis_californica			(0)	(01)		(1)	(0)	(0)	(1)
Anethum_graveolens	(01)	(0)	(0)	(0)	(0)		(0)	(0)	(1)	(0)
Aneulophus_africanus	(01)	(0)	(0)	(01)	(0)	(1)	(0)	(0)	(1)	(0)
Angelica_sylvestris	(01)	(0)						(0)	(1)	(0)
Anigozanthos_flavidus	(1)	(1)	(0)	(0)		(0)	(0)	(0)	(1)
Anigozanthos_manglesii	(1)	(1)	(0)						(1)
Anisadenia_pubescens	(1)	(0)	(0)	(1)	(0)		(0)	(0)	(1)
Anisophyllea_fallax	(0)	(0)	(0)	(0)		(1)	(0)	(0)	(1)	(0)
Anisoptera_marginata		(0)	(1)	(0)		(0)		(0)	(1)	(0)
Annona_muricata	(0)	(0)	(1)			(1)		(1)	(1)	(0)
Anopterus_macleayanus	(01)	(0)	(0)	(0)	(0)	(0)	(0)	(0)	(1)
Anredera_cordifolia	(0)	(0)	(0)	(01)			(0)	(0)	(1)	(0)
Anthospermum_herbaceum	(1)	(0)		(0)					(1)
Antirhea_chinensis	(1)	(0)	(0)	(0)	(1)	(0)	(0)	(0)	(1)
Antirrhinum_majus	(1)	(1)	(0)	(0)	(1)	(0)	(0)	(0)	(1)	(1)
Aphanopetalum_resinosum		(0)	(0)	(0)		(01)	(0)	(0)	(1)	(0)
Aphloia_theiformis	(1)		(1)	(0)		(0)		(0)	(1)	(1)
Apium_graveolens	(01)	(0)	(0)	(0)	(0)			(0)	(1)	(0)
Aporosa_frutescens	(1)	(0)	(0)	(0)	(0)	(1)	(0)	(0)	(0)	(0)
Arabidopsis_thaliana	(0)	(0)	(0)	(0)	(0)	(1)	(0)	(0)	(1)	(1)
Arachnothryx_monteverdensis	(1)	(0)	(0)	(0)	(1)		(0)		(1)
Aralia_spinosa		(0)	(0)	(0)			(0)	(0)		(0)
Aralidium_pinnatifidum	(0)	(0)	(0)	(0)	(0)	(0)	(0)	(0)	(1)	(0)
Arbutus_unedo	(1)	(0)	(0)	(0)	(01)	(0)	(0)	(0)	(1)	(1)
Archytaea_triflora	(01)	(0)	(01)	(1)				(0)	(1)	(1)
Arctopus_echinatus	(0)	(0)	(0)				(0)	(0)	(1)	(0)
Arcytophyllum_thymifolium	(1)	(0)	(0)	(0)	(1)	(0)	(0)		(1)
Argophyllum_laxum	(1)	(0)	(0)	(0)	(0)	(0)	(0)	(0)	(1)
Aristea_glauca		(0)	(0)	(0)		(1)	(0)	(0)	(1)
Aristolochia_macrophylla	(1)	(1)	(0)			(1)	(0)	(1)
Arjona_tuberosa	(1)	(0)	(0)	(0)	(1)	(0)	(0)		(1)
Armeria_maritima	(1)	(0)	(0)	(0)	(1)	(0)	(0)	(0)	(1)
Arnebia_szechenyi		(0)	(0)	(0)	(1)	(0)	(0)		(1)
Asarum_canadense	(01)	(0)	(1)			(1)		(1)	(1)
Ascarina_lucida			(0)			(1)		(0)	(0)	(0)
Asimina_triloba	(0)	(0)	(1)			(1)		(01)	(1)
Asparagus_officinalis	(1)	(0)	(0)	(0)	(1)	(0)		(0)	(1)
Asperula_taurina	(1)		(0)				(0)		(1)
Asteropeia_micraster	(0)	(0)	(0)	(1)	(0)	(1)		(0)	(1)	(0)
Astragalus_membranaceus	(1)	(1)	(0)	(1)
Atherosperma_moschatum	(0)	(0)	(1)	(0)	(0)	(1)	(01)	(1)	(1)	(0)
Atropa_belladonna	(0)	(0)	(0)	(0)	(0)	(0)	(0)	(0)	(1)
Atuna_racemosa		(1)	(1)	(0)	(0)			(0)	(1)	(0)
Aucuba_japonica	(0)	(0)	(0)				(0)	(0)	(1)	(0)
Austrobaileya_scandens	(0)	(0)	(01)	(0)	(0)	(0)		(1)		(1)
Austrobuxus_megacarpus			(0)	(0)	(0)			(0)	(1)	(0)
Averrhoa_carambola	(1)	(0)	(0)	(0)	(0)	(0)	(0)	(0)	(1)	(1)
Azorella_selago	(0)	(0)	(0)	(0)		(1)	(0)	(0)	(1)
Balanops_vieillardii			(0)	(0)				(0)	(1)	(0)
Baloskion_tetraphyllum			(0)	(0)	(0)				(1)
Barbeuia_madagascariensis	(0)	(0)	(1)	(0)	(0)	(0)		(0)	(1)	(0)
Barbeya_oleoides	(01)	(0)	(0)	(0)	(0)			(0)	(1)	(0)
Barleria_prionitis	(1)	(1)							(1)
Barnadesia_caryophylla	(01)	(1)	(0)	(0)	(1)	(0)	(0)	(0)	(1)	(0)
Barringtonia_asiatica	(01)	(0)	(1)	(1)		(1)		(0)	(1)	(1)
Basella_alba	(1)	(0)	(0)		(1)		(0)	(0)	(1)	(0)
Batis_maritima	(01)	(1)	(0)	(0)	(0)	(1)	(0)	(0)	(0)	(0)
Bauhinia_galpinii	(0)	(1)	(0)	(0)	(0)		(0)	(0)	(1)
Bauhinia_tomentosa			(0)						(1)
Beaucarnea_recurvata	(0)	(0)	(0)	(0)	(0)	(0)	(0)	(0)	(1)	(0)
Begonia_sanguinea	(0)			(0)	(0)			(0)	(1)
Berberidopsis_corallina	(0)	(0)	(0)			(0)		(0)		(1)
Bergia_texana	(0)	(0)	(0)	(0)	(0)	(0)	(0)	(0)	(1)
Berzelia_albiflora	(0)	(0)	(0)	(0)	(0)		(0)		(1)	(0)
Berzelia_lanuginosa	(1)	(0)	(0)	(0)	(0)	(0)	(0)	(0)	(1)	(0)
Besleria_affinis	(1)		(0)	(0)	(1)			(0)
Beta_vulgaris	(1)	(0)	(0)	(1)	(0)	(0)	(0)	(0)	(1)	(0)
Bhesa_paniculata		(0)	(0)	(0)	(0)	(1)	(0)	(0)	(1)	(0)
Biebersteinia_orphanidis	(0)	(0)	(0)	(1)	(0)	(0)	(0)	(0)	(1)	(0)
Billardiera_heterophylla	(0)	(0)	(0)	(0)	(0)	(0)	(0)	(0)	(1)
Biophytum_reinwardtii		(0)	(0)	(0)				(0)	(1)
Bischofia_javanica	(0)	(0)	(0)	(0)		(0)		(0)	(1)	(0)
Bixa_orellana	(0)	(0)	(1)	(0)	(0)			(0)	(1)	(1)
Blandfordia_punicea	(1)	(0)	(0)	(0)	(1)	(1)	(0)	(0)	(1)	(1)
Boehmeria_nivea	(1)	(0)	(0)	(0)			(0)	(0)	(1)	(0)
Bomarea_edulis	(1)	(0)	(0)		(1)			(0)	(1)	(1)
Bombax_ceiba	(01)	(0)	(1)	(1)	(01)		(0)	(0)	(1)	(1)
Bonnaya_antipoda	(1)	(1)	(0)	(0)	(1)	(0)			(1)
Bonnetia_sessilis	(01)	(0)	(01)	(01)				(0)	(1)	(1)
Boopis_graminea	(01)	(0)	(0)	(1)	(1)	(0)	(0)	(0)	(1)	(0)
Borago_officinalis	(01)	(0)	(0)		(01)	(1)	(0)	(0)	(1)	(0)
Borya_septentrionalis	(01)	(0)	(0)	(0)	(01)	(1)	(0)	(0)	(1)	(1)
Bougainvillea_glabra	(1)	(0)	(0)	(01)			(0)	(0)	(1)	(0)
Bouvardia_ternifolia	(1)	(0)	(0)	(0)	(1)	(0)	(0)	(0)	(1)
Brasenia_schreberi	(0)	(0)	(1)	(0)	(0)	(1)	(01)	(01)	(1)	(0)
Brassica_napus	(0)	(0)	(0)	(0)	(0)	(0)	(0)	(0)	(1)
Brexia_madagascariensis	(01)	(0)	(0)	(1)	(0)	(0)	(0)	(0)	(1)	(1)
Bruguiera_gymnorhiza	(0)	(0)	(1)	(0)		(0)	(0)	(0)	(1)	(01)
Brunellia_acutangula		(0)	(0)	(0)	(0)	(0)	(0)			(0)
Bulbine_succulenta	(0)	(0)	(0)	(0)	(0)	(0)	(0)	(0)	(1)
Burmannia_biflora	(1)	(0)	(0)	(0)	(0)			(0)	(1)
Bursera_fagaroides					(0)	(0)			(1)
Buxus_sempervirens	(0)	(0)	(0)	(0)	(0)	(0)	(0)	(0)	(1)	(0)
Byblis_liniflora	(01)	(0)	(0)	(0)	(01)	(0)	(0)	(0)	(1)	(1)
Byrsonima_crassifolia		(1)	(0)			(0)	(0)	(0)	(1)	(0)
Cabomba_caroliniana	(0)	(0)	(0)	(0)	(0)	(1)	(0)	(0)	(1)	(1)
Calceolaria_integrifolia			(0)					(0)	(1)
Calectasia_intermedia	(1)	(0)	(0)	(0)				(0)	(1)	(0)
Callicarpa_dichotoma	(1)	(0)	(0)						(1)
Callicarpa_pentandra	(1)	(0)	(0)	(0)	(01)		(0)	(01)	(1)	(0)
Calophyllum_soulattri		(0)	(1)					(0)	(1)	(0)
Calycanthus_floridus	(0)	(0)	(1)	(0)	(0)	(1)		(1)	(1)	(0)
Camellia_japonica	(01)	(0)	(1)	(01)		(0)	(01)	(0)		(01)
Camellia_sinensis	(01)	(0)	(1)	(01)	(01)	(1)	(1)	(0)	(1)	(1)
Campanula_elatines	(01)	(0)	(0)	(0)	(0)	(0)	(0)	(0)	(1)
Campanula_trachelium	(1)	(0)	(0)	(0)	(0)	(0)	(0)	(0)	(1)
Campsis_radicans	(1)	(1)	(0)	(0)	(1)	(0)	(0)	(0)	(1)	(1)
Camptotheca_acuminata	(01)	(0)	(0)				(0)		(1)	(0)
Campynema_lineare	(0)	(0)	(0)	(0)		(1)		(0)	(1)	(1)
Cananga_odorata	(0)	(0)	(1)			(1)		(1)	(1)	(1)
Canella_winterana	(01)	(0)	(0)	(1)	(0)	(1)	(0)	(0)	(1)	(01)
Canna_indica	(1)		(0)					(0)	(1)
Cannabis_sativa	(01)	(0)	(0)	(0)	(0)	(1)	(0)	(0)	(1)	(0)
Capparis_spinosa		(1)	(1)	(0)		(0)		(0)
Carallia_brachiata	(0)	(0)	(01)	(0)	(0)		(0)	(0)	(1)	(0)
Carapichea_ipecacuanha	(1)	(0)	(0)	(0)	(1)	(0)	(0)		(1)
Cardiopteris_quinqueloba	(1)	(0)	(0)	(0)	(1)	(0)	(0)	(0)	(1)	(0)
Carica_papaya	(1)	(0)	(0)	(0)	(1)		(0)	(0)	(1)	(1)
Carissa_ovata	(1)	(0)	(0)	(0)	(1)		(0)	(0)	(1)
Carlemannia_tetragona	(1)	(1)	(0)	(0)	(1)		(0)		(1)
Carludovica_palmata	(0)	(0)						(0)
Carpodetus_serratus	(01)	(0)	(0)	(0)	(0)	(0)		(01)	(1)	(1)
Caryocar_glabrum	(0)	(0)	(1)	(01)	(01)	(0)		(0)	(1)	(0)
Caryota_mitis	(01)	(0)	(01)						(1)
Casearia_sylvestris	(0)	(0)	(01)	(0)	(0)	(0)	(0)	(0)	(1)
Cassipourea_lanceolata	(01)	(0)	(1)	(0)			(0)	(0)	(1)	(0)
Casuarina_cunninghamiana			(0)					(0)	(1)	(0)
Catalpa_speciosa	(1)	(1)	(0)		(1)		(0)	(0)	(1)	(1)
Caulophyllum_thalictroides	(0)	(0)	(0)	(0)		(1)		(0)	(1)	(01)
Ceanothus_sanguineus	(0)	(0)	(0)	(0)			(0)	(0)	(1)
Celastrus_scandens		(0)	(0)	(0)	(0)	(1)	(0)	(0)	(1)	(0)
Celosia_argentea	(0)	(0)	(0)	(1)	(0)	(0)	(0)		(1)
Celtis_yunnanensis	(1)		(0)		(0)			(0)	(1)	(0)
Centranthus_ruber	(1)		(0)		(1)			(0)	(1)	(0)
Centrolepis_strigosa			(0)					(0)	(1)	(0)
Centroplacus_glaucinus			(0)			(0)		(0)	(1)	(0)
Cephalotus_follicularis	(1)	(0)	(1)	(0)		(1)	(0)	(1)		(0)
Ceratonia_siliqua	(0)	(0)	(0)	(0)		(0)	(0)	(0)	(1)	(1)
Ceratophyllum_demersum			(0)			(1)		(0)	(1)	(0)
Ceratostigma_minus	(1)	(0)
Cercidiphyllum_japonicum		(1)	(1)	(0)		(1)		(0)	(1)	(1)
Cercis_canadensis	(01)	(1)	(0)	(0)	(0)	(0)	(0)	(0)	(1)	(1)
Cespedesia_spathulata	(01)	(0)	(1)	(0)	(0)	(1)		(0)	(1)	(1)
Chamaedorea_seifrizii	(01)	(0)	(0)	(0)		(0)	(0)	(0)	(0)	(0)
Chamaepentas_longituba	(1)	(0)		(0)	(1)	(0)	(0)		(1)
Chassalia_albiflora	(1)			(0)	(1)				(1)
Chileranthemum_pyramidatum	(1)	(1)	(0)	(0)	(1)	(0)	(0)		(1)
Chimonanthus_praecox	(0)	(0)	(0)	(0)	(0)	(1)		(1)	(1)	(0)
Chloranthus_japonicus						(1)		(0)	(1)	(0)
Chlorogalum_pomeridianum	(0)	(0)	(0)	(0)	(0)	(0)		(0)	(1)	(0)
Choristylis_rhamnoides		(0)	(0)	(0)	(0)		(0)	(0)	(1)
Chrysobalanus_icaco	(01)	(0)	(1)	(1)		(0)	(0)	(0)	(1)	(1)
Chrysolepis_sempervirens	(0)	(0)	(01)					(0)	(1)	(0)
Cicer_arietinum		(1)	(0)	(01)			(0)	(0)		(01)
Cichorium_intybus	(01)	(1)	(0)	(0)		(0)	(0)	(0)	(1)	(0)
Cinchona_pubescens	(1)	(0)	(0)	(0)			(0)
Cinnamodendron_ekmanii		(0)	(01)					(0)	(1)
Cinnamomum_camphora	(0)	(0)	(0)	(0)		(01)	(1)	(0)	(1)	(0)
Circaeaster_agrestis	(0)	(0)	(0)	(0)				(0)	(0)	(0)
Cissampelos_pareira	(01)	(01)	(0)	(1)		(1)		(0)	(1)	(0)
Citronella_suaveolens	(01)	(0)	(0)	(0)		(0)	(0)	(0)	(1)	(0)
Citrus_x_aurantium	(01)	(0)	(1)	(1)	(0)	(01)		(01)	(1)	(01)
Clarkia_xantiana	(0)	(1)	(0)	(0)	(0)	(0)	(0)	(0)	(1)	(01)
Clavija_eggersiana	(01)	(0)	(0)	(1)	(1)	(1)	(0)		(1)	(01)
Claytonia_virginica	(0)	(0)	(0)		(1)	(1)	(0)	(0)	(1)	(0)
Clethra_alnifolia	(01)	(0)	(0)	(0)	(0)	(0)	(0)	(0)	(1)	(1)
Clidemia_petiolaris	(0)	(1)	(0)	(0)	(0)			(0)	(1)
Clusia_gundlachii		(0)	(0)	(1)			(0)	(0)	(0)	(1)
Clutia_pulchella	(01)		(0)			(0)	(0)	(0)	(1)	(0)
Cnestidium_rufescens	(0)	(0)	(0)	(0)	(01)		(0)	(0)	(1)	(0)
Cnestis_polyphylla	(0)	(0)	(0)	(0)	(0)		(0)	(0)	(1)
Cobaea_scandens	(1)	(0)	(0)	(0)	(01)	(0)	(0)	(0)	(1)	(1)
Coccinia_sessilifolia	(1)		(0)
Coccocypselum_guianense	(01)	(0)		(0)	(1)	(0)	(0)	(0)	(1)	(1)
Cocculus_orbiculatus	(0)	(0)	(0)	(0)			(0)	(1)	(1)	(0)
Codiaeum_peltatum								(0)		(0)
Coffea_arabica	(1)	(0)	(0)
Colchicum_speciosum	(1)	(0)	(0)	(0)			(0)	(0)	(1)
Colletoecema_magna	(1)	(0)	(0)	(0)	(1)	(0)	(0)	(0)	(1)	(0)
Columellia_oblonga	(1)	(1)	(0)	(0)	(1)	(01)	(0)	(0)	(1)	(1)
Conceveiba_martiana	(01)		(01)	(0)				(0)	(0)	(0)
Connarus_championii		(0)	(0)	(1)	(0)		(0)	(0)		(0)
Connarus_yunnanensis	(0)	(0)				(0)		(0)	(1)	(0)
Corbichonia_decumbens	(0)	(0)						(0)	(1)
Cordia_decandra		(0)	(0)	(0)	(1)		(0)		(1)
Cordia_furcans	(1)					(0)		(0)	(1)
Coriandrum_sativum	(01)	(01)	(0)	(0)	(0)	(1)	(0)	(0)	(1)	(0)
Coriaria_ruscifolia		(0)	(0)	(0)		(1)	(0)	(01)	(1)	(0)
Cornus_mas	(0)	(0)	(0)	(0)			(0)	(0)	(1)
Corokia_cotoneaster	(01)	(0)	(0)	(0)		(0)	(0)	(0)	(1)	(0)
Corylopsis_pauciflora		(0)	(0)	(0)		(0)	(0)		(1)
Corynocarpus_laevigatus	(0)	(0)	(0)	(0)	(0)	(0)	(0)	(0)	(1)	(0)
Coula_edulis	(1)	(0)	(1)	(0)	(0)	(1)	(0)	(0)	(1)	(0)
Couroupita_guianensis	(0)	(1)	(1)	(1)	(0)	(1)	(1)	(01)	(1)	(1)
Coussarea_hydrangeifolia	(1)	(0)	(0)	(0)	(1)	(0)	(0)		(1)
Crassula_rupestris		(0)	(0)	(0)	(0)		(0)	(0)	(0)
Craterispermum_longipedunculatum	(1)								(1)
Cratoxylum_cochinchinense		(0)	(1)	(1)				(0)	(1)
Crinodendron_hookerianum	(01)	(0)	(1)	(0)	(0)		(0)	(01)	(1)	(1)
Crinum_asiaticum	(1)	(0)	(0)	(0)	(0)	(0)	(0)	(0)	(1)	(1)
Crispiloba_disperma	(1)	(0)	(0)	(0)	(1)	(0)	(0)	(0)	(1)	(01)
Croizatia_brevipetiolata			(0)	(0)		(0)		(0)	(1)	(0)
Croomia_pauciflora	(0)	(0)	(0)			(0)		(0)	(1)
Crossosoma_bigelovii	(1)		(1)		(1)	(1)		(0)	(1)	(1)
Crossostylis_grandiflora	(01)	(0)	(1)				(0)	(1)	(1)	(0)
Croton_alabamensis		(0)	(01)	(0)	(0)			(0)	(1)	(0)
Cruckshanksia_hymenodon	(1)	(0)	(0)	(0)	(1)	(0)	(0)		(1)	(0)
Crypteronia_paniculata	(0)	(0)	(0)	(0)	(0)	(0)	(0)	(0)	(1)	(1)
Cryptocarya_meisneriana	(0)	(0)	(0)	(0)		(01)	(1)	(0)	(1)	(0)
Ctenolophon_englerianus	(01)	(0)	(0)	(1)	(01)	(0)	(0)	(0)	(1)	(0)
Cucumis_melo			(0)	(0)	(0)			(0)	(1)	(01)
Cucurbita_pepo	(1)	(0)	(0)	(0)		(1)		(0)	(1)	(1)
Cupaniopsis_anacardioides	(0)		(0)	(0)	(0)	(1)		(0)	(1)	(0)
Curtisia_dentata	(1)	(0)	(0)	(0)	(0)	(0)	(0)	(0)	(1)	(0)
Cuscuta_cuspidata	(01)	(0)	(0)				(0)	(0)	(1)	(0)
Cussonia_spicata	(01)	(0)	(0)	(0)			(0)	(0)	(1)	(0)
Cuttsia_viburnea	(01)	(0)	(0)	(0)	(0)	(0)		(0)	(1)	(01)
Cyanoneuron_cyaneum	(1)	(0)	(0)	(0)	(1)		(0)		(1)
Cyperus_alternifolius			(0)			(0)				(0)
Cyphia_elata		(1)	(0)	(0)	(0)	(0)	(0)	(0)	(1)
Cypripedium_calceolus		(1)	(0)	(0)	(0)		(0)	(0)	(1)	(1)
Cyrilla_racemiflora	(01)	(0)	(0)	(0)	(0)	(0)	(0)	(0)	(1)	(01)
Dais_cotinifolia	(1)	(0)	(0)	(0)	(1)	(0)	(0)		(1)
Dalechampia_spathulata		(1)	(01)					(0)
Damnacanthus_indicus	(1)	(0)	(0)	(0)	(1)	(0)	(0)	(0)	(1)
Dampiera_spicigera	(01)	(1)	(0)	(0)		(0)	(0)	(0)	(1)	(0)
Danais_xanthorrhoea	(1)								(1)
Danthonia_spicata	(0)		(0)	(0)			(0)		(1)	(0)
Dapania_racemosa	(1)	(0)	(0)	(1)	(0)		(0)	(0)	(1)	(0)
Daphnandra_micrantha	(0)	(0)	(0)	(0)	(0)	(1)	(1)	(01)	(1)	(0)
Daphniphyllum_macropodum			(0)	(0)				(0)	(1)	(0)
Dasypogon_bromeliifolius	(0)	(0)	(0)			(0)		(0)	(1)
Datisca_cannabina		(0)	(1)					(0)
Daucus_carota	(01)	(01)	(0)	(0)	(0)		(0)	(0)	(1)	(0)
Davidsonia_pruriens	(1)	(0)	(0)	(0)	(0)			(0)	(1)	(1)
Decaisnea_fargesii	(0)	(0)	(0)	(1)	(0)	(1)		(0)	(0)	(1)
Declieuxia_fruticosa	(1)	(1)	(0)	(0)	(1)	(0)	(0)		(1)
Decodon_verticillatus	(01)	(0)	(0)	(0)	(0)		(0)		(1)
Degeneria_vitiensis	(0)		(1)			(1)		(0)	(0)	(1)
Delarbrea_michieana	(01)	(0)	(0)				(0)	(0)	(1)
Delosperma_echinatum	(01)	(0)	(01)	(01)		(0)		(0)	(1)	(01)
Dendrosicyos_socotrana						(1)	(0)		(1)
Denhamia_celastroides		(0)	(0)	(0)	(0)		(0)	(0)	(1)
Desfontainia_spinosa	(1)	(0)	(0)	(0)	(1)	(0)	(0)	(0)	(1)
Dialypetalum_floribundum	(0)	(0)	(0)	(1)		(0)	(0)	(0)	(1)	(1)
Dibrachionostylus_kaessneri	(1)								(1)
Dicella_nucifera		(1)	(0)	(1)			(0)	(0)	(1)	(0)
Dicentra_eximia	(0)		(0)	(1)	(0)			(0)	(1)	(1)
Dichapetalum_rugosum	(0)	(0)	(0)	(0)		(0)	(0)	(0)	(1)	(0)
Didymeles_perrieri	(0)							(0)	(1)	(0)
Diervilla_sessilifolia	(1)	(1)	(0)				(0)		(1)
Dillenia_retusa		(1)	(1)	(1)		(1)		(01)	(1)	(1)
Diodia_aulacosperma	(1)			(0)					(1)
Dionysia_odora		(0)	(0)	(0)			(0)	(0)
Dioscorea_alata	(0)	(0)	(0)				(0)	(0)	(1)
Diospyros_lotus	(1)	(0)	(0)	(0)	(1)		(0)	(0)	(1)	(0)
Dipelta_yunnanensis	(01)	(1)	(0)	(0)	(01)	(0)	(0)	(0)	(1)	(0)
Dipentodon_sinicus	(0)	(0)	(0)	(0)	(0)	(0)		(0)	(1)	(0)
Dipsacus_sativus	(1)	(1)	(0)	(0)	(1)		(0)	(0)		(0)
Dirachma_socotrana	(0)	(0)	(0)	(0)	(01)	(1)	(0)	(1)	(1)	(0)
Dirichletia_glaucescens	(1)	(0)							(1)
Dirichletia_pubescens	(1)	(1)	(0)	(0)	(1)	(0)	(0)		(1)
Disanthus_cercidifolius		(0)	(0)		(0)	(1)			(1)
Dissiliaria_muelleri			(01)	(0)	(0)			(0)		(0)
Donatia_fascicularis	(0)	(0)	(0)	(0)	(0)	(1)	(0)	(0)	(1)
Doryphora_sassafras	(0)	(0)	(0)	(0)	(0)	(0)	(1)	(1)	(1)	(0)
Dovyalis_rhamnoides	(0)	(0)	(01)	(0)	(0)	(1)			(1)
Drimys_winteri	(0)	(0)	(1)	(0)	(0)	(1)		(01)		(1)
Drosera_capensis		(0)	(0)	(0)	(0)	(1)		(0)	(1)	(1)
Drosophyllum_lusitanicum	(01)	(0)	(0)			(1)	(0)	(01)	(1)	(1)
Drypetes_madagascariensis	(01)	(0)	(0)	(0)	(0)	(1)	(0)	(0)	(1)	(0)
Dudleya_viscida	(1)	(0)	(0)		(1)		(0)		(1)
Dulacia_candida			(0)	(0)			(0)		(1)
Dunnia_sinensis	(1)	(0)	(0)	(0)	(1)	(0)	(0)		(1)
Durandea_pentagyna		(0)	(0)	(1)			(0)	(0)	(1)	(0)
Durio_zibethinus	(01)	(0)	(1)	(01)	(0)		(0)	(0)	(1)	(1)
Ecdeiocolea_monostachya	(0)	(0)	(0)	(0)	(0)			(0)	(1)	(0)
Echinops_exaltatus		(0)	(0)	(0)		(0)	(0)	(0)	(1)	(0)
Ehretia_acuminata	(01)	(0)	(0)	(0)		(0)	(0)	(0)	(1)	(0)
Eichhornia_crassipes	(1)	(1)	(0)	(0)	(1)		(0)	(0)	(1)	(1)
Elaeagnus_umbellata	(1)	(0)	(0)	(0)	(0)		(0)	(0)	(1)	(0)
Elaeis_guineensis	(0)	(0)	(0)	(01)			(0)	(0)	(0)	(0)
Elaeocarpus_reticulatus	(0)	(0)	(1)	(0)	(0)			(0)	(1)	(1)
Elaeodendron_orientale		(0)			(0)				(1)
Elatine_triandra	(01)	(0)	(0)	(0)			(0)	(0)	(1)	(1)
Eliea_articulata		(0)	(1)					(1)	(1)	(0)
Ellipanthus_glabrifolius										(0)
Empogona_kirkii	(1)	(0)	(0)				(0)
Endospermum_moluccanum	(1)	(0)	(01)			(1)		(01)	(0)	(0)
Enkianthus_campanulatus	(1)	(0)	(0)	(0)	(0)
Epacris_impressa		(0)	(0)	(0)		(0)	(0)	(0)		(1)
Epacris_lanuginosa		(0)	(0)	(0)	(1)	(0)	(0)		(1)
Epigaea_repens		(0)	(0)	(0)		(0)	(0)	(0)		(1)
Eremosyne_pectinata	(01)	(0)	(0)	(0)	(0)	(01)	(0)	(0)	(1)	(0)
Eriocaulon_aquaticum	(1)	(1)	(0)					(0)		(0)
Erythrina_cristagalli	(01)	(1)	(0)			(0)			(1)
Erythrospermum_phytolaccoides		(0)	(0)	(0)		(1)	(0)	(0)	(1)
Erythroxylum_confusum		(0)	(0)			(0)		(0)	(1)	(0)
Escallonia_rubra	(1)	(0)	(0)	(0)	(0)	(0)	(0)		(1)
Eschscholzia_californica	(01)		(01)	(0)		(1)	(1)	(0)	(1)
Eucalyptus_lehmannii		(0)			(0)	(0)			(1)
Euclea_crispa	(1)	(0)	(01)	(01)	(0)	(1)	(0)	(0)	(1)	(0)
Eucnide_bartonioides	(0)	(0)		(1)	(1)			(0)	(1)
Eucommia_ulmoides			(01)	(0)				(0)	(1)	(0)
Eucryphia_lucida	(1)	(0)	(1)	(0)	(0)			(01)	(1)	(1)
Euonymus_americanus	(0)	(0)	(0)	(0)	(0)		(0)	(0)	(1)	(0)
Euphorbia_epithymoides			(0)					(0)	(1)	(0)
Euphronia_guianensis	(01)	(0)	(0)	(1)	(0)	(0)		(0)	(1)	(0)
Eupomatia_bennettii			(0)			(0)			(0)
Euptelea_polyandra			(01)	(0)		(1)		(1)	(0)	(01)
Eurya_japonica	(01)	(0)	(01)	(0)	(01)	(0)	(0)	(0)	(1)	(1)
Exacum_affine	(01)	(0)	(0)			(1)	(0)	(0)	(1)
Exbucklandia_populnea		(0)	(01)					(0)	(1)	(1)
Fagopyrum_esculentum		(0)	(0)					(0)	(1)	(0)
Fagus_grandifolia	(01)	(0)	(01)					(0)	(1)	(0)
Fendlera_rupicola	(0)	(0)	(0)					(0)	(1)
Ficus_carica	(0)	(0)	(0)					(0)	(1)	(0)
Flacourtia_indica	(01)	(0)	(1)	(0)	(0)			(0)	(1)	(0)
Flagellaria_indica	(0)	(0)	(0)			(1)	(0)	(0)	(1)	(0)
Floerkea_proserpinacoides	(0)	(0)	(0)	(0)			(0)	(0)	(1)	(0)
Foonchewia_coriacea	(1)	(0)	(0)	(0)	(1)	(0)	(0)		(1)	(1)
Forgesia_racemosa	(1)	(0)	(0)			(0)	(0)	(0)	(1)
Forstera_bidwillii	(01)	(0)	(0)	(1)		(1)	(0)	(0)	(1)
Forsythia_europaea	(1)	(0)	(0)	(0)	(1)	(0)	(0)	(0)	(1)	(1)
Fouquieria_splendens	(01)	(0)	(1)	(01)	(01)	(0)	(0)	(0)	(1)	(1)
Frankenia_pulverulenta	(01)	(0)	(0)			(1)			(1)
Fuchsia_procumbens	(1)	(0)	(0)	(0)	(0)	(0)	(0)	(0)	(1)	(01)
Gaertnera_phyllosepala	(1)	(0)	(0)	(0)	(1)	(0)	(0)		(1)
Gaiadendron_punctatum		(0)	(0)	(0)	(1)	(0)	(0)	(0)	(1)
Galax_urceolata	(0)	(0)	(0)	(1)	(01)	(0)	(0)	(0)	(1)	(1)
Galbulimima_belgraveana			(1)			(1)		(1)	(1)	(0)
Galearia_filiformis	(1)	(0)	(0)	(0)	(0)	(1)	(0)	(0)	(0)	(0)
Galianthe_peruviana	(1)	(0)	(0)	(0)	(1)	(0)	(0)		(1)
Galium_aparine	(01)	(0)	(0)	(0)	(01)	(0)	(0)	(0)	(1)	(0)
Garcinia_subelliptica		(0)	(1)	(1)			(0)	(0)		(0)
Garrya_elliptica	(0)	(0)	(0)	(0)	(0)	(0)	(0)	(0)	(1)
Geissoloma_marginatum		(0)	(0)			(0)	(0)	(0)	(1)	(0)
Gelsemium_sempervirens	(1)	(0)	(0)	(0)	(0)	(0)	(0)	(0)	(1)	(1)
Geniostoma_rupestre	(1)	(0)	(0)	(0)	(1)	(0)	(0)	(0)	(1)
Genipa_americana	(1)	(0)
Gentiana_saponaria	(1)	(0)	(0)		(1)			(0)
Geophila_repens	(1)		(0)						(1)
Geranium_sanguineum	(0)	(0)	(0)	(0)	(0)	(0)	(0)	(0)	(1)	(0)
Gerbera_jamesonii	(01)	(1)	(0)	(0)		(0)		(0)	(1)	(0)
Gerrardina_foliosa		(0)	(0)	(0)	(0)	(0)	(0)	(0)	(1)	(0)
Gilia_achilleifolia	(1)	(0)	(0)	(0)	(1)	(0)	(0)	(0)	(1)	(1)
Gilia_capitata	(1)	(0)	(0)	(0)	(1)		(0)	(0)	(1)	(1)
Gisekia_africana	(0)	(0)	(01)	(01)	(0)	(1)	(01)	(01)	(1)	(0)
Gladiolus_buckerveldii	(1)	(1)	(0)	(0)	(1)	(1)		(0)	(1)
Glandora_rosmarinifolia		(0)
Glaucidium_palmatum	(0)	(0)	(1)	(0)	(0)	(0)		(0)	(1)	(1)
Gleditsia_triacanthos						(1)	(0)		(1)
Glycine_max	(01)	(1)	(0)	(01)	(0)		(0)	(0)
Gomortega_keule	(0)	(0)	(01)	(0)	(0)	(0)		(0)	(1)	(0)
Gomphandra_javanica	(1)	(0)	(0)	(0)	(0)	(0)	(0)	(0)	(0)	(0)
Goniolimon_speciosum	(1)	(0)	(0)	(0)	(1)		(0)	(0)	(1)
Gonocaryum_litorale	(1)	(0)	(0)	(0)	(1)	(0)	(0)	(0)	(1)	(0)
Gonzalagunia_cornifolia	(1)	(0)	(0)							(1)
Goodenia_ovata	(01)	(1)	(0)	(0)		(0)		(0)	(1)
Gossypium_hirsutum	(1)	(0)	(1)	(1)	(1)		(0)	(0)	(1)	(1)
Goupia_glabra	(1)	(0)	(0)			(0)	(0)	(0)		(1)
Grevillea_robusta	(0)	(1)	(0)	(0)	(1)	(0)	(0)	(0)		(0)
Greyia_radlkoferi		(0)	(01)	(0)	(0)	(1)	(0)	(01)	(1)	(1)
Griselinia_littoralis	(0)	(0)	(0)			(1)	(0)	(0)	(1)	(0)
Grubbia_tomentosa		(0)	(0)	(0)			(0)		(1)
Guaiacum_sanctum	(0)	(1)	(0)	(0)			(0)		(1)
Guamatela_tuerckheimii		(0)	(0)				(0)		(1)
Guettarda_uruguensis	(1)	(0)	(0)	(0)		(0)	(0)	(0)	(1)	(0)
Guizotia_abyssinica	(01)	(01)	(0)	(0)	(1)	(0)	(0)	(0)	(1)	(0)
Gunnera_hamiltonii			(0)	(0)				(0)	(1)
Gymnosporia_senegalensis		(0)	(0)						(1)
Gynochthodes_umbellata	(1)	(0)	(0)	(0)	(1)	(0)	(0)		(1)
Gyrocarpus_americanus	(1)	(0)	(0)	(0)		(1)	(0)	(0)	(1)	(0)
Gyrostemon_tepperi		(0)		(0)	(0)	(0)	(0)	(0)	(1)
Halesia_carolina	(1)	(0)	(1)	(01)	(01)	(0)	(0)	(0)	(1)	(1)
Halleria_lucida	(1)	(1)	(0)		(1)		(0)	(0)	(1)	(1)
Halophytum_ameghinoi	(0)		(0)	(0)	(0)	(1)	(0)	(0)	(1)	(0)
Haloragis_aspera	(0)	(0)	(0)	(0)	(0)			(0)	(1)	(0)
Hamamelis_virginiana	(01)	(0)	(0)		(0)	(01)		(0)	(1)	(0)
Hedera_helix	(01)	(0)	(0)	(0)	(0)	(0)	(0)	(0)		(0)
Hedycarya_arborea	(0)		(1)	(0)		(1)		(1)	(0)	(0)
Hedyosmum_arborescens	(0)	(0)	(0)			(1)		(0)	(1)	(0)
Hedythyrsus_spermacocinus	(1)	(0)	(0)	(0)	(1)	(0)	(0)		(1)
Heinsia_crinita	(1)	(0)							(1)
Heisteria_parvifolia	(1)	(0)	(0)	(0)	(1)		(0)	(0)	(1)	(0)
Helianthemum_nummularium		(0)	(1)	(0)	(0)	(0)		(0)	(1)	(1)
Helianthus_annuus	(01)	(01)	(0)	(0)	(1)	(0)	(0)	(0)	(1)	(0)
Helwingia_japonica	(0)	(0)	(0)	(0)	(0)	(0)	(0)	(0)	(1)	(0)
Heptacodium_miconioides	(01)	(1)	(0)	(0)		(0)	(0)	(0)	(1)
Hernandia_ovigera		(0)	(0)	(0)			(0)	(0)	(1)	(0)
Heteromorpha_arborescens			(0)					(0)	(1)
Heteropyxis_natalensis		(0)			(0)	(0)			(1)
Heuchera_micrantha	(0)	(0)	(0)	(0)	(0)		(0)		(1)
Hevea_brasiliensis	(1)	(0)	(0)	(1)		(1)	(0)	(0)	(1)	(0)
Heywoodia_lucens			(01)	(01)			(0)	(0)		(0)
Hibbertia_volubilis	(01)	(0)	(01)	(0)	(0)	(0)		(0)	(1)	(1)
Hirtella_bicornis			(0)					(0)	(1)	(0)
Homalanthus_populneus	(01)	(0)	(0)	(0)				(0)	(1)	(0)
Hordeum_bulbosum			(0)	(0)	(0)			(0)		(0)
Hortonia_floribunda	(0)	(0)	(0)	(0)	(0)	(1)		(1)	(1)	(0)
Hottonia_inflata			(0)	(0)				(0)
Houstonia_caerulea	(1)	(0)	(0)	(0)	(1)	(0)	(0)		(1)
Houttuynia_cordata			(0)				(0)	(0)	(1)	(1)
Hua_gabonii	(0)	(0)	(0)	(0)	(0)		(0)	(0)	(1)
Hugonia_platysepala		(0)	(0)	(01)		(0)	(0)	(0)	(1)	(0)
Humiria_balsamifera	(01)	(0)	(1)	(01)			(0)	(0)	(1)	(0)
Humulus_lupulus		(01)	(0)	(0)			(0)	(0)	(1)	(0)
Hura_crepitans	(1)	(0)	(01)	(1)		(1)	(01)	(01)	(1)	(0)
Hyalocalyx_setifer	(01)	(0)	(0)	(0)	(0)		(0)	(0)	(1)	(1)
Hybanthus_concolor	(0)	(1)	(0)				(0)	(0)	(1)
Hydnocarpus_heterophylla	(0)		(1)	(0)	(0)	(1)		(0)	(1)	(1)
Hydrangea_macrophylla									(1)
Hydrastis_canadensis	(0)	(0)	(1)	(0)		(1)		(01)	(1)	(01)
Hydrocharis_dubia		(0)	(0)	(01)	(0)	(1)	(1)	(1)
Hydrocotyle_vulgaris	(0)	(0)	(0)	(0)	(0)		(0)	(0)	(1)
Hydrolea_ovata	(01)	(0)	(0)		(01)		(0)	(0)	(1)
Hydrophyllum_capitatum	(1)	(0)	(0)	(0)	(01)		(0)
Hydrostachys_multifida			(0)			(1)		(0)	(1)
Hymenanthera_alpina	(01)	(0)	(0)	(0)	(0)	(0)	(0)	(0)	(1)	(01)
Hymenocoleus_hirsutus	(1)								(1)
Hypecoum_imberbe	(0)		(0)			(1)		(0)	(1)
Hypericum_hirsutum		(0)	(1)
Hypericum_perforatum		(0)	(1)		(0)			(0)	(1)
Hypertelis_spergulacea	(0)	(0)	(1)	(0)	(0)	(1)	(01)	(0)	(1)	(0)
Hypoxis_hemerocallidea	(0)	(0)	(0)	(0)	(0)	(1)	(0)	(0)	(1)
Icacina_mannii
Idesia_polycarpa	(0)	(0)	(1)	(0)	(0)	(0)	(1)	(0)	(1)
Idiospermum_australiense	(0)	(0)	(1)		(0)	(1)			(0)	(0)
Ilex_cornuta	(1)	(0)	(0)	(0)	(0)	(0)	(0)	(0)	(1)
Illicium_floridanum		(0)	(1)			(0)		(1)	(1)	(0)
Impatiens_repens	(01)	(1)	(0)	(1)	(0)		(0)	(0)	(1)
Indigofera_heterantha		(1)	(0)							(1)
Ipomoea_alba	(01)	(0)	(0)			(1)	(0)	(0)	(1)	(1)
Iris_missouriensis		(0)	(0)	(0)	(1)	(1)	(0)	(0)	(1)	(1)
Irvingbaileya_australis	(01)	(0)	(0)	(0)	(0)	(0)	(0)	(0)	(0)	(0)
Irvingia_malayana		(0)	(0)	(0)		(1)		(0)	(1)	(0)
Itea_virginica		(0)	(0)	(0)		(0)		(0)	(1)
Ixerba_brexioides		(0)	(0)			(0)	(0)	(0)	(1)	(0)
Ixiolirion_tataricum	(01)	(0)	(0)	(0)	(1)		(0)	(0)	(1)
Ixora_chinensis		(0)	(0)				(0)		(1)
Japonolirion_osense	(0)	(0)	(0)	(0)	(0)	(0)	(0)	(0)	(0)	(1)
Jasminum_simplicifolium	(1)	(0)	(0)		(1)	(1)	(0)	(0)	(1)	(0)
Jepsonia_parryi	(01)	(0)	(0)	(0)	(1)	(0)		(0)	(1)
Joinvillea_plicata	(0)	(0)	(0)			(1)	(0)	(0)	(1)	(0)
Jollydora_duparquetiana	(0)	(0)	(0)	(1)	(0)	(0)	(0)		(1)
Joosia_aequatoria	(1)	(0)		(0)	(1)		(0)		(1)
Juglans_mandshurica			(1)					(0)	(1)	(0)
Juncus_effusus	(0)	(0)	(0)	(0)			(0)	(0)
Junellia_succulentifolia		(1)	(0)					(0)	(1)	(0)
Justicia_americana	(1)	(1)	(0)	(0)			(0)	(0)	(1)	(0)
Kadsura_japonica	(0)	(0)	(1)			(0)		(1)		(01)
Kadua_littoralis	(1)	(0)		(0)	(1)		(0)		(1)
Kalanchoe_daigremontiana	(1)	(0)	(0)	(0)	(1)	(0)	(0)	(0)	(1)	(1)
Kalmiopsis_leachiana		(0)	(0)	(0)				(0)
Kiggelaria_africana	(0)	(0)	(01)	(0)	(0)				(1)
Kingdonia_uniflora	(0)	(0)	(0)	(0)				(01)	(1)	(0)
Klainedoxa_gabonensis	(01)	(0)	(0)	(0)	(0)			(0)	(1)	(0)
Knoxia_sumatrensis	(1)	(1)	(0)	(0)	(1)		(0)		(1)
Koeberlinia_spinosa	(0)	(0)	(0)	(0)	(0)	(0)	(0)	(0)		(1)
Koenigia_islandica	(1)	(0)	(0)	(0)	(1)		(0)	(0)	(1)
Kolkwitzia_amabilis	(01)	(1)	(0)	(0)	(1)		(0)	(0)	(1)	(0)
Krameria_ixine	(01)	(1)	(0)	(0)	(1)			(0)	(1)	(0)
Lachnostylis_bilocularis				(0)				(0)		(0)
Lacistema_aggregatum			(0)					(0)	(1)	(0)
Lactoris_fernandeziana	(0)	(0)	(0)	(0)		(1)	(0)	(0)	(1)	(1)
Lactuca_sativa	(01)	(1)	(0)	(0)		(0)	(0)	(0)	(1)	(0)
Ladenbergia_oblongifolia	(1)	(0)		(0)	(1)		(0)		(1)	(1)
Lamium_amplexicaule	(1)	(1)	(0)		(1)
Lampranthus_blandus	(01)	(0)	(01)	(01)		(0)		(0)
Lapageria_rosea	(0)	(0)	(0)	(0)		(0)	(0)	(0)	(1)	(1)
Lardizabala_biternata	(0)	(0)	(0)	(1)		(1)		(01)	(0)	(1)
Larrea_tridentata		(0)	(0)					(0)
Lasianthus_robinsonii	(1)
Lasiocroton_bahamensis			(01)	(0)		(0)		(0)	(1)	(0)
Laurus_nobilis	(0)	(0)	(1)	(0)		(0)	(01)	(0)	(1)	(0)
Leea_guineensis	(1)	(0)	(0)	(0)		(01)	(0)	(0)	(1)	(0)
Lemna_minor			(0)	(0)			(0)	(0)	(0)	(0)
Leonia_glycycarpa	(01)	(0)	(0)	(1)		(0)	(0)	(0)	(1)	(1)
Lepidobotrys_staudtii		(0)	(0)		(0)		(0)	(0)		(0)
Leptodermis_potanini	(1)	(0)	(0)	(0)	(1)	(0)	(0)		(1)
Leycesteria_formosa	(1)	(1)	(0)	(0)	(1)		(0)	(0)	(1)	(1)
Lilium_superbum		(0)	(0)						(1)
Limeum_africanum	(0)	(0)	(0)	(01)	(0)	(1)		(0)	(1)	(0)
Limoniastrum_monopetalum	(1)	(0)	(0)	(0)	(1)		(0)	(0)	(1)
Limonium_arborescens	(1)	(0)	(0)		(1)					(0)
Linnaea_borealis	(1)	(1)	(0)		(1)		(0)		(1)
Linum_perenne	(01)	(0)	(0)	(01)			(0)	(0)	(1)	(0)
Linum_stelleroides			(0)	(1)				(0)	(1)	(0)
Liquidambar_styraciflua			(0)	(0)		(1)	(0)	(0)	(1)	(1)
Liriodendron_chinense	(0)	(0)	(1)	(0)	(0)	(1)		(1)		(0)
Lissocarpa_benthamii	(1)	(0)	(0)	(0)	(1)		(0)	(0)	(1)	(0)
Lithodora_fruticosa						(0)	(0)		(1)
Lithodora_hispidula	(1)	(0)	(0)	(0)	(1)		(0)		(1)
Lithospermum_officinale	(1)	(0)	(0)	(0)	(1)		(0)	(0)	(1)
Lobelia_angulata	(1)	(1)	(0)	(1)		(0)		(0)	(1)
Loewia_glutinosa	(1)	(0)
Lomandra_longifolia	(0)	(0)	(0)	(0)	(1)	(0)	(0)	(0)	(1)	(0)
Lonicera_japonica	(1)	(1)	(0)	(0)	(1)	(0)	(0)	(0)	(1)
Lophopyxis_maingayi	(01)	(0)	(0)	(0)	(0)	(1)	(0)	(0)	(0)	(0)
Lotus_corniculatus		(1)	(0)							(1)
Lozania_pittieri			(0)					(0)	(0)	(0)
Luculia_gratissima	(1)	(0)	(0)	(0)	(1)	(1)	(0)		(1)	(1)
Ludwigia_adscendens		(0)	(01)				(0)	(0)	(1)	(01)
Ludwigia_hyssopifolia		(0)	(0)				(0)	(0)	(1)
Ludwigia_ovalis		(0)	(0)				(0)	(0)	(1)
Lunania_parviflora	(1)	(0)	(01)	(0)	(0)	(1)		(0)	(1)
Luxemburgia_octandra	(0)	(0)	(0)	(1)	(0)	(1)		(0)	(1)	(1)
Lysimachia_tenella	(01)	(0)	(0)	(1)	(01)	(0)	(0)	(0)	(1)
Lysinema_ciliatum	(01)	(0)						(0)	(1)	(1)
Lythrum_salicaria	(1)	(0)	(1)	(0)		(0)		(0)	(1)
Mackinlaya_confusa		(0)	(0)				(0)	(0)	(1)	(0)
Maesa_japonica		(0)	(0)	(0)		(0)	(0)	(0)		(1)
Maesa_lanceolata			(0)			(0)	(0)		(1)
Maesa_myrsinoides	(1)					(0)			(1)
Maesa_tenera	(1)	(0)	(0)	(0)	(0)	(0)	(0)		(1)
Magnolia_tripetala	(0)	(0)	(1)			(0)		(1)
Mahonia_bealei	(0)	(0)	(0)	(0)				(0)	(1)	(1)
Malesherbia_linearifolia	(1)	(0)	(0)	(0)	(0)	(0)	(0)	(0)	(1)	(1)
Malpighia_emarginata		(1)	(0)					(0)	(1)	(0)
Mammea_americana		(0)	(01)					(0)	(1)	(01)
Manettia_cordifolia	(1)	(0)	(0)	(0)	(1)	(0)	(0)	(0)	(1)	(1)
Manihot_esculenta	(01)	(0)	(0)	(0)	(0)	(0)	(0)	(0)	(1)	(0)
Manilkara_zapota	(01)	(0)	(0)	(0)	(1)	(1)	(0)	(01)	(1)	(0)
Manostachya_ternifolia	(1)	(0)					(0)		(1)
Maranta_cristata	(01)		(0)	(1)		(1)	(0)	(0)	(1)	(0)
Marathrum_rubrum		(0)	(0)		(0)	(0)	(0)	(0)	(1)	(1)
Marcgravia_trinitatis			(1)	(0)				(01)	(1)
Martynia_annua	(1)	(1)	(0)	(0)	(1)		(0)	(0)	(1)	(0)
Mauloutchia_chapelieri		(0)	(1)			(1)		(0)		(0)
Mayaca_fluviatilis	(0)	(0)	(0)	(0)	(0)	(1)	(0)	(0)	(1)	(0)
Mazus_pumilus	(1)	(1)	(0)	(0)			(0)	(0)	(1)	(1)
Medicago_sativa	(01)	(1)	(0)	(01)	(0)				(1)	(1)
Medusagyne_oppositifolia	(01)	(0)	(1)	(0)	(0)	(1)		(1)	(1)	(0)
Melanophylla_alnifolia	(01)	(0)	(0)	(0)	(0)	(0)	(0)	(0)		(0)
Melianthus_major	(01)	(1)	(0)	(0)	(0)		(0)	(0)	(0)
Meliosma_veitchiorum	(0)	(1)	(0)	(0)	(01)	(1)		(0)	(1)	(0)
Melochia_corchorifolia		(0)	(0)				(0)	(0)	(1)	(0)
Menispermum_canadense		(0)	(1)	(0)				(0)	(1)	(0)
Mentzelia_lindleyi	(0)	(0)		(0)	(0)			(0)	(1)
Menyanthes_trifoliata	(1)	(0)	(0)	(0)	(0)	(0)		(0)	(1)	(1)
Mesua_larnachiana			(01)					(0)	(1)	(0)
Metanarthecium_luteoviride	(0)	(0)	(0)				(0)	(0)	(1)	(1)
Metrosideros_nervulosa		(0)			(0)	(0)			(1)
Micrantheum_hexandrum		(0)	(0)	(0)			(0)	(0)	(1)	(0)
Microdesmis_puberula		(0)	(0)				(0)	(0)	(1)	(0)
Mimosa_polycarpa
Minquartia_guianensis	(1)	(0)	(0)	(0)	(1)		(0)	(0)	(1)	(0)
Mirabilis_jalapa	(1)	(0)	(0)		(1)			(0)	(1)	(0)
Misodendrum_linearifolium	(1)	(0)	(0)					(0)	(1)	(0)
Mitchella_repens	(1)	(0)	(0)	(0)	(01)	(0)	(0)	(0)	(1)	(0)
Mitracarpus_aristatus	(1)	(0)	(0)	(0)	(1)		(0)		(1)
Molineria_capitulata	(0)	(0)	(0)	(0)		(0)	(0)	(0)	(1)
Mollugo_verticillata	(0)	(0)	(0)	(0)	(0)	(0)	(0)	(0)	(1)	(1)
Montinia_caryophyllacea		(0)	(0)	(0)	(0)		(0)	(0)	(1)	(01)
Morina_longifolia	(1)	(1)	(0)		(1)		(0)	(0)		(0)
Morus_indica	(0)	(0)	(0)	(0)	(0)		(0)			(0)
Moschopsis_rosulata	(01)	(0)	(0)	(1)		(0)		(0)	(1)	(0)
Mostuea_brunonis	(1)	(1)	(0)	(0)	(1)	(1)	(0)	(0)	(1)	(0)
Moultonianthus_leembruggianus	(0)		(01)	(0)	(0)	(01)	(0)	(0)	(1)	(0)
Mouretia_vietnamensis	(1)	(0)	(0)	(0)	(1)	(0)	(0)		(1)
Mouriri_cyphocarpa	(0)		(0)	(0)	(0)	(0)	(0)	(0)	(1)	(1)
Musa_acuminata	(01)	(1)	(0)					(0)	(1)
Mussaenda_macrophylla	(1)	(0)	(0)	(0)	(1)	(0)	(0)	(0)	(1)	(1)
Mussaenda_uniflora	(1)	(0)		(0)	(1)		(0)		(1)	(1)
Mycetia_javanica	(1)	(0)	(0)	(0)	(1)		(0)	(0)	(1)
Myodocarpus_fraxinifolius		(0)	(0)	(0)			(0)	(0)	(1)	(0)
Myoporum_mauritianum	(1)	(0)	(0)		(01)	(0)	(0)	(01)	(1)	(0)
Myrica_cerifera			(0)	(1)		(1)	(0)	(0)	(1)	(0)
Myrica_gale			(0)			(1)	(0)	(0)	(1)	(0)
Myriophyllum_sibiricum		(0)	(0)				(0)	(0)	(1)	(0)
Myristica_fragrans	(1)	(0)	(01)		(0)	(1)		(0)	(1)	(0)
Myrmecodia_tuberosa	(1)	(0)	(0)	(0)	(1)	(0)	(0)		(1)
Myrothamnus_flabellifolia			(0)	(1)		(1)		(0)	(1)	(1)
Myrtus_communis		(0)	(1)		(0)	(0)			(1)
Najas_minor			(0)					(0)	(1)	(0)
Nama_demissa	(01)	(0)	(0)	(0)	(1)		(0)	(0)	(1)
Nandina_domestica	(0)	(0)	(0)	(0)			(0)	(0)	(1)	(01)
Narcissus_papyraceus	(1)	(0)	(0)	(0)	(1)	(0)	(0)	(0)	(1)	(1)
Nardostachys_chinensis	(01)	(1)	(0)	(0)	(1)		(0)	(0)	(1)	(0)
Neanotis_hirsuta	(1)	(0)	(0)	(0)	(1)	(0)	(0)		(1)
Nectaropetalum_zuluense	(01)		(0)	(1)	(0)			(0)	(1)	(0)
Nelumbo_lutea	(0)	(0)	(1)	(0)		(01)		(1)	(1)	(0)
Neobertiera_gracilis	(1)	(0)	(0)	(0)	(1)	(0)	(0)		(1)
Neoscortechinia_kingii		(0)	(0)			(1)		(0)	(0)	(0)
Nepenthes_alata	(01)	(0)				(1)		(0)	(0)	(1)
Nephrophyllidium_cristagalli	(1)	(0)	(0)	(0)		(0)	(0)	(0)	(1)
Nerium_oleander		(0)	(0)		(1)	(0)	(0)	(0)	(1)	(1)
Nertera_nigricarpa	(1)	(0)	(0)	(0)	(0)	(0)	(0)	(0)	(1)	(0)
Neurada_procumbens		(0)	(0)	(0)	(0)	(0)	(0)	(1)	(1)	(0)
Nicotiana_tabacum	(1)	(01)	(0)	(0)	(1)		(0)	(0)	(1)
Nitraria_retusa	(01)	(0)	(1)	(0)	(0)	(01)	(0)	(0)	(1)	(0)
Nivenia_stokoei	(1)	(0)	(0)		(1)		(0)		(1)
Nolana_humifusa	(1)	(0)	(0)		(01)	(0)	(0)	(01)	(1)
Nothapodytes_montana	(1)	(0)	(0)	(0)	(0)		(0)		(1)
Nothofagus_antarctica	(1)	(0)	(01)					(0)		(0)
Nothoscordum_bivalve	(1)	(0)	(0)	(01)	(01)	(0)	(0)	(0)	(1)	(1)
Notopleura_tapajozensis	(1)	(0)	(0)	(0)	(1)		(0)		(1)
Nuphar_advena	(0)	(0)	(1)			(0)		(1)	(0)
Nyctanthes_arbortristis	(1)	(0)	(0)		(1)		(0)	(0)	(1)
Nymphaea_odorata	(0)	(0)	(1)		(0)	(0)	(1)	(01)	(0)	(1)
Nymphoides_peltata	(1)	(0)	(0)	(0)	(1)	(0)	(0)	(0)	(1)
Nyssa_ogeche		(0)	(0)						(1)
Ochanostachys_amentacea	(1)	(0)	(01)	(0)	(1)		(0)	(0)	(1)
Ochna_multiflora	(0)	(0)	(1)	(0)	(0)			(0)	(1)	(0)
Ochroma_pyramidale	(01)	(0)	(1)	(1)	(01)	(1)	(0)	(0)	(1)	(1)
Ochthocosmus_longipedicellatus	(01)	(0)	(0)	(0)	(01)	(0)	(0)	(0)	(1)	(0)
Odontonema_tubiforme	(01)	(1)	(0)	(0)	(1)	(0)	(0)		(1)
Oenothera_parviflora	(0)	(0)	(0)	(0)	(0)	(0)	(0)	(0)	(1)	(01)
Oldenlandia_corymbosa	(1)	(0)							(1)	(1)
Olea_europaea	(1)	(0)	(0)		(1)	(1)	(0)	(0)	(01)	(0)
Olinia_ventosa	(0)	(0)	(0)	(0)	(0)		(0)	(0)	(1)	(01)
Omphalea_diandra	(01)	(0)	(0)	(1)		(1)	(0)	(0)	(1)	(0)
Oncotheca_balansae	(01)	(0)	(0)	(0)	(1)	(1)	(0)	(0)	(1)	(0)
Ophiorrhiza_rugosa	(1)	(0)	(0)	(0)	(1)		(0)	(0)	(1)	(1)
Opilia_amentacea	(0)	(0)	(0)	(0)	(0)	(0)	(0)			(0)
Oplonia_microphylla	(1)	(1)		(0)	(1)				(1)
Opuntia_microdasys		(0)	(1)
Oreocarya_thyrsiflora	(01)				(1)	(0)
Ornduffia_calthifolia	(1)	(0)	(0)	(0)	(1)	(0)	(0)	(0)	(1)	(1)
Ornduffia_marchantii	(1)	(0)	(0)	(0)	(1)	(0)	(0)		(1)
Orontium_aquaticum			(0)				(0)			(0)
Oryza_sativa		(1)	(0)	(0)	(0)			(0)	(1)	(0)
Osyris_lanceolata	(0)	(0)	(0)				(0)	(0)	(1)	(1)
Otomeria_elatior	(1)	(0)			(1)	(0)	(0)		(1)
Oxalis_acetosella		(0)	(0)					(0)	(1)
Oxalis_corniculata		(0)	(0)	(1)	(0)		(0)	(0)	(1)	(1)
Oxalis_dillenii	(1)	(0)	(0)	(1)	(0)	(01)	(0)	(0)	(1)	(01)
Oxalis_stricta	(1)	(0)
Pachysandra_procumbens	(0)	(0)	(0)	(0)	(0)	(0)		(0)	(1)	(0)
Paederia_taolagnarensis	(1)	(0)	(0)	(0)	(1)	(0)	(0)		(1)
Paeonia_californica	(0)	(0)	(1)	(0)	(0)	(1)		(01)	(01)	(1)
Pagamea_guianensis	(1)	(0)	(0)	(0)	(1)	(0)	(0)	(0)	(1)
Palicourea_triphylla	(1)	(0)	(0)	(0)	(1)	(0)	(0)		(1)
Panax_quinquefolius	(01)	(0)	(0)			(0)	(0)	(0)	(1)	(0)
Panda_oleosa	(1)	(0)	(0)	(01)		(0)	(0)	(0)		(0)
Pangium_edule	(0)	(0)	(1)	(01)	(0)	(0)		(0)	(0)	(1)
Paracarphalea_pervilleana	(1)	(1)		(0)	(1)	(0)	(0)	(0)	(1)
Paracryphia_alticola	(0)		(0)				(0)	(1)	(0)	(1)
Paradrypetes_subintegrifolia										(0)
Paraknoxia_parviflora	(1)							(0)	(1)	(0)
Parapentas_silvatica	(1)	(0)		(0)			(0)	(0)	(1)	(1)
Parnassia_palustris	(0)	(0)	(0)	(0)			(0)	(0)	(1)
Paropsia_madagascariensis		(0)	(0)					(0)	(1)	(1)
Passiflora_biflora	(1)	(0)	(0)	(1)			(0)	(0)	(1)	(1)
Patrinia_triloba	(1)	(0)	(0)	(0)	(1)		(0)	(0)	(1)	(0)
Paulownia_tomentosa	(1)	(1)	(0)	(0)	(1)	(0)	(0)	(0)	(1)	(1)
Pauridiantha_pleiantha	(1)	(0)	(0)	(0)	(1)	(0)	(0)	(0)	(1)	(1)
Paxistima_canbyi		(0)			(0)				(1)
Pedicularis_foliosa	(01)	(1)	(0)		(1)	(0)		(0)	(1)
Pelargonium_cotyledonis						(0)		(0)	(1)
Peltanthera_floribunda	(1)	(1)	(0)		(1)	(0)	(0)	(0)	(1)	(1)
Pennantia_corymbosa	(0)	(0)	(0)	(0)			(0)	(0)	(1)	(0)
Pentadiplandra_brazzeana		(0)	(0)	(1)		(1)	(0)	(0)	(1)	(1)
Pentaloncha_humilis	(01)	(0)	(0)	(0)	(1)	(0)	(0)		(1)	(1)
Pentanisia_arenaria	(1)	(1)		(0)	(1)	(0)	(0)		(1)
Pentanisia_foetida	(1)							(0)	(1)
Pentanopsis_fragrans	(1)		(0)	(0)	(1)	(0)	(0)	(0)	(1)
Pentaphragma_ellipticum	(1)	(0)	(0)	(0)		(1)		(0)
Pentas_lanceolata	(1)	(1)	(0)	(0)	(1)	(0)	(0)		(1)
Penthorum_sedoides	(1)	(0)	(0)	(0)	(0)	(1)		(01)	(1)
Pentodon_pentandrus	(1)	(0)						(0)	(1)	(1)
Peperomia_caliginigaudens			(0)					(0)
Pera_bicolor			(0)	(1)		(1)	(0)	(0)	(1)	(0)
Pereskia_aculeata	(0)	(0)	(1)	(0)	(01)			(0)	(1)
Peridiscus_lucidus	(1)	(0)	(1)	(1)	(0)	(0)		(0)	(1)	(0)
Perovskia_abrotanoides	(1)	(1)	(0)	(0)	(1)		(0)		(1)
Perrottetia_ovata			(0)	(0)		(0)		(0)	(1)	(1)
Persicaria_orientalis	(1)	(0)	(0)	(0)	(1)	(0)	(0)		(1)
Petalonyx_nitidus	(01)	(0)		(0)	(0)			(0)
Petalostigma_pubescens	(0)	(0)	(1)			(1)		(0)	(1)	(0)
Petrophile_canescens		(0)	(0)				(0)	(0)	(1)	(0)
Petrosavia_sakuraii	(1)	(0)	(0)			(0)	(0)	(0)	(1)
Petunia_axillaris	(1)	(0)	(0)				(0)	(0)	(1)
Peumus_boldus	(0)	(0)	(1)	(0)	(0)	(1)		(01)	(1)	(0)
Phacelia_campanularia	(01)	(0)	(0)	(0)			(0)	(0)	(1)
Phalaenopsis_aphrodite	(0)	(1)						(0)
Phaulothamnus_spinescens	(0)	(0)	(1)	(0)	(0)			(0)	(0)	(0)
Phelline_billardierei	(01)	(0)	(0)	(0)	(0)	(1)	(0)		(0)	(0)
Phenakospermum_guyannense	(1)	(1)	(0)	(0)	(1)				(1)	(1)
Philadelphus_lewisii	(0)	(0)	(1)		(0)			(0)	(1)
Philesia_magellanica	(0)	(0)	(0)				(0)		(1)
Philydrum_lanuginosum	(0)	(1)	(0)		(1)			(0)	(1)	(1)
Phlox_longifolia	(1)	(0)	(0)	(0)	(1)		(0)	(0)	(1)	(01)
Phoenix_dactylifera		(0)	(0)			(1)		(0)
Photinia_x_fraseri	(0)	(0)	(1)					(0)
Phryma_leptostachya	(1)	(1)	(0)					(0)	(1)	(0)
Phyllanthus_flexuosus	(01)	(0)	(0)	(0)	(0)		(0)	(0)	(1)	(0)
Phyllonoma_laticuspis	(0)	(0)	(0)	(0)	(0)	(0)	(0)	(0)	(0)	(01)
Phyllopentas_mussaendoides	(1)	(1)		(0)	(1)	(0)			(1)
Phylohydrax_carnosa	(1)	(0)	(0)	(0)	(1)		(0)		(1)
Physena_madagascariensis		(0)	(01)	(0)	(0)	(0)		(0)	(1)	(0)
Phytolacca_americana	(0)	(0)	(01)	(0)	(0)	(0)	(0)	(1)	(01)	(0)
Picramnia_polyantha		(0)	(0)	(0)	(0)	(0)	(0)	(0)		(0)
Pilea_cadierei	(1)	(0)	(0)
Pimelodendron_zoanthogyne	(01)		(01)	(01)		(1)	(0)	(1)	(1)	(0)
Pinguicula_moranensis		(1)	(0)		(1)		(0)		(1)
Piper_betle			(0)							(0)
Piriqueta_cistoides	(01)	(0)	(0)	(0)	(1)	(0)	(0)	(0)	(1)
Pisum_sativum	(01)	(1)	(0)	(01)			(0)	(0)
Pittosporum_tobira	(01)	(0)	(0)	(0)	(0)	(1)	(0)	(0)	(1)
Plagiopteron_suaveolens			(1)	(0)					(1)
Plantago_lanceolata	(1)	(0)	(0)		(1)	(1)	(0)	(0)	(1)
Platanus_occidentalis	(01)		(0)			(01)	(0)	(01)	(1)	(0)
Platysace_lanceolata		(0)	(0)				(0)
Platyspermation_crassifolium	(1)	(0)	(0)	(0)		(0)	(0)	(0)	(1)
Pleea_tenuifolia	(0)	(0)	(0)	(0)		(0)		(0)	(1)
Plocama_calabrica	(1)	(0)	(0)	(0)	(1)		(0)		(1)
Plocama_rosea	(1)	(0)	(0)	(0)	(1)	(0)			(1)
Plocosperma_buxifolium	(1)	(1)	(0)	(0)	(1)	(01)	(0)	(0)	(1)	(0)
Plumbago_africana	(1)	(0)	(0)	(0)	(1)	(0)	(0)		(1)
Plumbago_auriculata	(1)	(0)	(0)	(0)	(0)			(0)	(1)	(0)
Podocalyx_loranthoides	(01)		(0)			(1)		(0)
Podophyllum_peltatum	(0)	(0)	(1)	(0)		(1)		(0)	(1)	(1)
Podostemum_ceratophyllum		(1)	(0)	(01)		(0)		(0)		(1)
Pogonophora_schomburgkiana		(0)	(0)	(0)		(0)	(0)	(0)		(1)
Polemonium_reptans	(1)	(0)	(0)	(0)	(1)	(1)	(0)	(0)	(1)	(1)
Poliothyrsis_sinensis	(01)	(0)	(1)	(0)	(0)	(1)	(1)	(0)	(1)
Polygala_pauciflora		(1)				(0)		(0)	(1)
Polygonum_aviculare		(0)	(0)					(0)	(1)	(0)
Polyosma_cunninghamii	(1)	(0)	(0)	(0)	(0)	(0)	(0)	(0)		(0)
Polypremum_procumbens	(1)	(0)	(0)	(0)	(1)	(0)	(0)	(0)	(1)
Polyscias_guilfoylei		(0)	(0)			(0)		(0)
Pontederia_cordata	(1)	(1)	(0)				(0)	(0)
Populus_tremuloides			(01)					(0)	(1)
Portulaca_grandiflora	(0)	(0)	(1)		(0)			(01)	(1)
Potamogeton_berchtoldii	(0)		(0)	(0)	(0)	(1)		(0)		(0)
Primula_farinosa			(0)						(1)
Primula_sieboldii	(1)	(0)	(0)			(0)	(0)	(0)	(1)
Primula_veris		(0)	(0)	(0)		(0)	(0)	(0)	(1)	(01)
Prismatomeris_albidiflora	(1)	(0)	(0)	(0)	(1)	(0)	(0)		(1)
Prockia_crucis	(01)	(0)	(1)	(0)	(0)			(0)	(1)	(1)
Prunus_persica		(0)	(1)	(0)				(0)	(1)	(0)
Pseuderanthemum_alatum	(1)	(1)	(0)	(0)			(0)		(1)
Pseudomussaenda_flava		(01)		(0)	(1)		(0)	(0)	(1)	(1)
Pseudonemacladus_oppositifolius	(1)	(1)	(0)	(1)	(1)	(0)	(0)	(0)	(1)	(01)
Pseudopanax_arboreus		(0)						(0)		(0)
Psychotria_asiatica	(1)	(0)	(0)	(0)	(1)	(0)	(0)	(0)	(1)
Psyllocarpus_asparagoides	(1)			(0)	(1)	(0)	(0)		(1)
Pterocephalodes_hookeri					(1)		(0)
Pterostemon_rotundifolius	(01)	(0)	(0)	(0)		(0)	(0)	(0)	(1)	(1)
Ptychopetalum_petiolatum			(0)		(0)		(0)		(1)	(0)
Pulmonaria_officinalis	(1)	(0)	(0)				(0)	(0)	(1)	(0)
Punica_granatum	(1)		(1)	(0)	(0)			(1)	(1)	(1)
Puya_raimondii	(0)	(0)	(0)	(0)	(0)				(1)
Pyrostria_bibracteata	(1)	(0)		(0)	(1)		(0)		(1)
Qualea_grandiflora	(01)	(1)	(0)	(0)	(0)	(0)	(0)	(0)	(1)	(1)
Quercus_rubra	(1)	(0)	(01)					(01)		(0)
Quiina_pteridophylla									(1)
Quillaja_saponaria	(0)	(0)	(01)	(0)	(0)	(0)	(0)	(0)		(1)
Quinchamalium_chilense	(1)	(0)	(0)	(1)	(0)	(0)	(0)	(0)	(1)	(0)
Quintinia_verdonii	(0)	(0)	(0)	(0)	(0)	(0)	(0)	(0)	(1)	(1)
Ramosmania_rodriguesii	(1)	(0)	(0)	(0)	(1)	(0)	(0)		(1)
Randia_armata	(1)	(0)		(0)	(1)	(0)			(1)
Ranunculus_acris	(0)	(0)	(1)	(0)	(0)	(1)		(1)	(1)	(0)
Raphanus_sativus			(0)	(0)		(0)		(0)	(1)
Raritebe_palicoureoides	(1)	(0)	(0)	(0)	(1)		(0)		(1)	(1)
Ravenala_madagascariensis	(01)	(1)	(0)	(0)	(0)			(0)	(1)	(1)
Reinwardtia_indica	(01)	(0)	(0)	(1)	(1)	(1)	(0)	(0)	(1)	(0)
Remijia_macrocnemia	(1)	(0)	(0)	(0)			(0)		(1)	(1)
Rennellia_elliptica	(1)	(0)		(0)	(1)		(0)		(1)
Reseda_alba	(01)	(1)	(01)					(0)
Reynoutria_sachalinensis	(1)		(0)	(0)					(1)
Rhabdodendron_amazonicum	(1)	(0)	(1)	(0)	(0)			(0)	(1)	(0)
Rhamnus_cathartica		(0)	(0)	(0)		(0)	(0)	(0)	(1)	(0)
Rhizophora_stylosa	(01)	(0)	(0)	(0)	(0)	(0)	(0)	(0)	(1)	(0)
Rhododendron_hippophaeoides	(1)	(1)	(0)	(0)					(1)
Rhodohypoxis_milloides	(1)	(0)	(0)	(0)	(1)	(0)	(0)	(0)	(1)
Rhodoleia_championii	(01)	(1)	(01)	(0)	(0)	(01)		(0)	(1)	(1)
Rhus_copallinum					(0)	(0)
Rhynchoglossum_notonianum	(01)	(1)	(0)	(0)	(1)	(0)	(0)	(0)	(1)	(1)
Rhynchospora_latifolia			(0)	(0)						(0)
Ribes_aureum	(0)	(0)	(0)	(0)	(0)	(0)	(0)	(0)	(1)
Ricinus_communis		(0)	(1)					(0)	(1)	(0)
Rinorea_pubiflora	(0)	(1)	(0)	(0)	(0)	(0)	(0)	(0)	(1)	(01)
Rivina_humilis	(0)	(0)	(0)	(0)	(0)		(0)	(0)	(1)	(0)
Rondeletia_odorata	(1)	(0)	(0)	(0)	(1)		(0)	(0)	(1)
Roridula_gorgonias	(0)	(0)	(0)	(0)	(0)	(0)	(0)	(0)	(1)	(01)
Rotala_densiflora	(1)	(0)	(0)	(0)	(1)		(0)		(1)
Rothmannia_daweishanensis	(1)	(0)	(0)	(0)	(1)	(0)	(0)		(1)	(1)
Roupala_montana	(0)	(0)	(0)	(0)	(1)	(0)		(0)	(1)	(0)
Rourea_coccinea		(0)	(0)	(0)	(0)		(0)	(0)	(1)	(0)
Rourea_minor	(1)	(0)	(0)			(0)		(0)	(1)	(0)
Roussea_simplex	(01)	(0)	(0)	(0)		(1)			(1)
Rudgea_viburnoides	(01)	(0)	(0)	(0)	(1)	(0)	(0)		(1)
Ruellia_patula			(0)		(1)			(0)	(1)	(1)
Ruptiliocarpon_caracolito	(0)	(0)	(0)	(1)	(0)		(0)	(0)	(1)	(0)
Ruspolia_seticalyx	(1)	(1)			(1)				(1)
Sabia_swinhoei	(0)	(0)	(0)	(0)		(0)	(0)	(0)	(1)	(0)
Sabicea_calycina	(1)	(0)	(0)	(0)	(1)	(0)	(0)		(1)
Sabicea_mildbraedii	(1)	(0)	(0)	(0)	(1)	(0)	(0)	(0)	(1)
Saccharum_officinarum	(0)		(0)		(0)		(0)	(0)	(1)	(0)
Sacoglottis_amazonica	(01)	(0)	(0)	(01)			(0)	(0)	(1)	(0)
Salix_reticulata			(0)	(0)	(0)			(0)	(1)	(1)
Salvia_ballsiana	(1)	(1)							(1)
Salvia_sclarea	(1)	(1)	(0)	(0)					(1)
Sambucus_racemosa		(0)	(0)		(1)	(1)	(0)	(0)	(0)	(0)
Sanicula_gregaria	(01)	(0)	(0)				(0)	(0)	(1)
Santalum_album	(1)	(0)	(0)	(0)	(0)	(0)	(0)	(0)	(1)	(0)
Saprosma_fruticosa	(1)	(0)	(0)	(0)	(1)	(0)	(0)		(1)
Sarcandra_chloranthoides			(0)			(0)		(0)	(0)	(0)
Sarcobatus_vermiculatus	(1)	(0)						(0)		(0)
Sargentodoxa_cuneata	(0)	(0)	(0)	(0)		(1)	(0)	(1)	(1)	(0)
Sarracenia_purpurea	(0)	(0)	(1)	(01)	(0)	(1)	(0)	(0)	(1)	(1)
Saruma_henryi	(0)	(0)	(1)	(0)		(0)		(1)	(0)	(1)
Sassafras_albidum		(0)	(0)	(0)		(0)	(1)	(0)	(1)	(0)
Saururus_cernuus			(0)	(0)				(0)	(1)	(0)
Sauvagesia_erecta	(0)	(0)	(0)	(0)	(0)	(01)	(0)	(0)	(1)	(1)
Saxifraga_cernua	(0)	(0)	(0)	(0)	(0)		(0)	(0)	(1)	(1)
Scabiosa_columbaria	(1)	(1)	(0)
Scaevola_aemula	(01)	(1)	(0)	(0)		(0)		(0)	(1)
Schefflera_arboricola		(0)				(0)		(01)
Schinus_molle	(01)	(0)	(0)	(0)	(0)	(1)	(0)	(0)	(1)	(0)
Schisandra_chinensis	(0)	(0)	(0)	(0)	(0)	(1)		(1)	(1)	(01)
Schizomussaenda_henryi	(01)	(1)	(0)	(0)	(1)		(0)		(1)	(1)
Schlegelia_fuscata	(1)	(1)	(0)	(0)			(0)	(0)	(1)	(1)
Schoepfia_chinensis	(1)	(0)	(0)	(0)	(1)	(1)	(0)	(0)	(1)	(1)
Schoepfia_schreberi	(1)	(1)	(0)	(0)	(1)	(0)	(0)	(0)	(1)	(0)
Schotia_brachypetala	(0)	(0)	(0)	(0)	(0)		(0)	(0)		(01)
Schrebera_alata	(1)	(0)	(0)	(0)	(1)	(0)	(0)		(1)
Schwendenera_tetrapyxis	(1)	(0)	(0)	(0)	(1)	(0)	(0)	(0)	(1)
Scrophularia_californica	(1)	(1)	(0)		(01)	(1)	(0)	(0)	(1)	(1)
Scyphostegia_borneensis	(1)	(0)	(0)	(1)	(0)	(1)	(0)	(1)	(0)	(1)
Sebaea_aurea									(1)
Sebaea_microphylla	(01)								(1)
Sedum_x_rubrotinctum		(0)
Serissa_japonica	(1)	(0)	(0)	(0)	(1)	(0)	(0)		(1)
Sesamum_indicum	(1)	(1)	(0)	(0)	(1)	(0)	(0)	(0)	(1)	(1)
Silvianthus_bracteatus		(1)	(0)				(0)		(1)
Simmondsia_chinensis	(0)	(0)	(01)	(0)	(0)	(1)		(0)	(1)
Sinadoxa_corydalifolia			(0)			(1)			(1)	(0)
Sipanea_biflora	(1)	(0)	(0)	(0)	(1)	(0)	(0)		(1)
Siparuna_decipiens	(1)	(0)	(0)	(0)	(0)	(0)		(01)	(1)	(0)
Siphonodon_celastrineus		(0)	(0)	(1)		(1)	(0)			(0)
Sloanea_latifolia	(0)	(0)	(1)	(0)	(0)	(1)		(0)	(1)
Smilax_glauca	(0)	(0)	(0)	(0)	(1)	(0)		(0)	(1)	(0)
Solanum_dulcamara	(1)	(0)	(0)	(0)	(1)	(1)	(0)	(0)	(1)
Solanum_herculeum		(1)	(0)				(0)
Solanum_lycopersicum	(01)	(0)	(0)	(0)			(0)		(1)
Solanum_nigrum	(1)	(0)	(0)	(0)				(0)	(1)	(1)
Solanum_petrophilum		(0)	(0)	(0)	(0)		(0)	(0)	(1)
Soyauxia_talbotii	(1)	(0)	(1)	(0)	(0)				(1)	(0)
Sparganium_eurycarpum	(01)		(0)	(1)				(0)	(1)	(0)
Spathiostemon_javensis		(0)	(1)					(0)	(1)	(0)
Spathiphyllum_wallisii	(0)	(0)	(0)	(0)			(0)	(0)	(1)	(0)
Spermacoce_confusa	(1)	(0)	(0)	(0)	(1)	(0)	(0)		(1)
Spermacoce_schumannii	(1)	(0)	(0)			(0)	(0)		(1)
Spermadictyon_suaveolens	(1)	(0)	(0)	(0)	(1)	(0)	(0)	(0)	(1)
Sphenoclea_zeylanica	(1)	(0)	(0)	(0)	(1)	(0)	(0)	(0)	(1)
Sphenostemon_lobosporus	(0)	(0)	(0)	(0)		(0)		(0)	(0)	(0)
Spigelia_marilandica	(1)	(0)	(0)		(1)			(0)	(1)
Spinacia_oleracea	(0)	(0)	(0)	(1)		(0)	(0)		(1)	(0)
Spiraea_betulifolia	(0)	(0)	(01)		(0)			(0)
Stachyurus_praecox		(0)	(0)	(0)	(0)	(0)	(0)	(0)	(1)
Stackhousia_minima		(0)	(0)		(0)		(0)	(0)	(1)
Stapfiella_usambarica	(01)	(0)	(0)	(0)	(1)		(0)	(0)	(1)
Staphylea_trifolia	(1)	(0)	(0)	(0)	(1)	(0)	(0)	(0)	(1)	(1)
Stegnosperma_halimifolium	(0)	(0)	(0)	(1)	(0)		(0)	(0)	(1)	(0)
Stegolepis_ligulata	(1)	(0)	(0)	(01)				(0)	(1)
Stellaria_media	(0)	(0)	(0)	(0)	(0)		(0)		(1)
Stenaria_nigricans		(0)	(0)	(0)	(1)		(0)		(1)
Sterculia_apetala	(1)	(0)	(1)			(1)		(0)	(1)	(01)
Stipularia_africana	(1)	(0)	(0)	(0)	(1)	(0)	(0)		(1)
Strasburgeria_robusta	(0)	(0)	(0)	(0)	(0)	(0)	(0)	(01)	(1)	(0)
Strelitzia_reginae	(01)	(1)	(0)						(1)	(1)
Streptopetalum_arenarium	(1)	(0)	(0)	(0)	(1)	(0)	(0)	(0)	(1)
Strychnos_nuxvomica	(1)	(0)	(0)	(0)	(1)		(0)	(0)	(1)
Stylidium_graminifolium	(01)	(1)	(0)	(1)		(1)	(0)	(0)		(1)
Stylobasium_spathulatum		(0)	(0)	(0)	(0)	(1)	(0)	(0)		(0)
Styrax_officinalis	(1)	(0)	(01)	(0)	(1)	(0)	(0)	(0)	(1)	(1)
Sullivantia_oregana	(0)	(0)	(0)	(0)	(0)		(0)	(0)	(1)
Suregada_boiviniana	(0)		(01)	(0)		(1)		(0)	(1)	(0)
Swietenia_macrophylla	(01)	(0)	(0)	(1)		(1)	(0)	(0)	(1)	(1)
Symphonia_tanalensis		(0)	(1)	(1)			(0)	(0)	(1)	(1)
Symphoricarpos_albus	(1)	(0)	(0)	(0)	(1)		(0)	(0)		(0)
Symphytum_officinale			(0)		(1)	(0)	(0)	(0)	(1)	(0)
Symplocos_zizyphoides	(01)	(0)	(1)	(01)	(01)	(0)		(0)	(1)	(01)
Syringa_vulgaris	(1)	(0)	(0)		(1)			(0)	(1)	(0)
Tacca_chantrieri	(1)	(0)	(0)	(0)		(0)			(1)	(1)
Tagetes_erecta	(1)	(01)	(0)	(0)		(0)	(0)	(0)	(1)	(0)
Takhtajania_perrieri	(01)	(0)	(1)	(0)	(0)	(1)	(1)	(0)	(0)	(1)
Talinum_paniculatum	(0)	(0)	(01)			(0)		(0)	(1)	(1)
Tamarix_chinensis	(0)	(0)	(0)	(0)	(0)	(1)	(0)		(1)
Tapiscia_sinensis	(1)	(0)	(0)			(0)	(0)		(1)
Tapura_guianensis	(1)	(1)	(0)		(1)	(0)	(0)	(0)	(1)	(0)
Tasmannia_insipida	(01)		(1)	(0)				(0)		(1)
Tecophilaea_cyanocrocus	(01)	(0)	(0)	(0)	(1)		(0)	(0)	(1)
Terminalia_catappa	(1)	(0)	(0)	(0)	(0)		(0)	(0)	(1)	(0)
Ternstroemia_stahlii	(1)	(0)	(1)		(01)		(0)	(0)	(1)	(1)
Tetracarpaea_tasmannica	(01)	(0)	(0)	(01)	(0)	(1)	(0)	(0)	(0)	(1)
Tetracentron_sinense	(0)	(0)	(0)	(0)	(0)	(1)	(0)	(0)	(1)	(1)
Tetracera_asiatica			(1)	(0)	(0)			(0)	(1)	(1)
Tetracoccus_dioicus			(0)					(0)	(1)	(0)
Tetradoxa_omeiensis			(0)						(1)	(0)
Tetrameles_nudiflora	(1)	(0)	(0)					(0)	(1)
Tetramerista_crassifolia	(0)	(0)	(0)	(01)	(0)		(0)	(0)	(1)	(0)
Tetrapanax_papyrifer	(01)	(0)	(0)	(0)		(1)	(0)	(0)	(1)	(0)
Tetraplasandra_hawaiensis	(01)	(0)	(1)	(0)		(1)	(0)		(1)	(0)
Tetrapterys_tinifolia		(1)		(1)				(0)	(1)
Tetrorchidium_gabonense			(0)					(0)	(0)	(0)
Thomandersia_laurifolia		(1)	(0)	(0)			(0)	(0)	(1)	(01)
Thottea_tomentosa	(1)	(0)	(0)	(0)		(1)	(0)	(0)	(0)
Thryallis_latifolia		(1)	(0)				(0)	(0)	(1)	(0)
Thunbergia_alata	(1)	(1)	(0)	(0)	(1)	(0)	(0)	(0)	(1)	(0)
Thymelaea_hirsuta	(1)	(0)	(0)			(0)	(0)	(0)	(1)	(0)
Timonius_timon	(1)		(0)	(0)	(1)	(0)	(0)		(1)	(1)
Tinospora_sinensis	(0)	(0)	(0)	(0)		(1)	(0)	(0)	(1)	(0)
Tirpitzia_sinensis	(1)	(0)	(0)	(0)	(0)		(0)	(0)	(1)	(0)
Titanotrichum_oldhamii	(01)	(1)	(0)	(0)	(1)				(1)
Tocoyena_formosa	(1)	(0)	(0)	(0)	(1)	(0)	(0)		(1)
Tofieldia_calyculata	(0)	(0)	(0)	(0)	(0)		(0)	(0)		(1)
Torricellia_tiliifolia	(01)	(0)	(0)	(0)			(0)	(0)	(1)	(0)
Tournefortia_chinchensis	(01)	(0)		(0)	(1)		(0)		(1)
Touroulia_guianensis	(01)	(0)	(1)	(0)	(0)		(0)	(0)	(1)	(0)
Tovaria_pendula		(0)	(0)	(0)		(1)		(1)	(1)	(1)
Trachycarpus_fortunei			(0)
Tradescantia_spathacea	(0)	(0)	(0)	(0)	(0)		(0)	(0)	(1)	(0)
Tragopogon_dubius	(1)	(1)	(0)	(0)	(1)	(0)	(0)	(0)	(1)	(0)
Triainolepis_africana	(1)	(0)	(0)	(0)	(1)	(0)	(0)		(1)
Trichilia_emetica	(01)	(0)	(0)	(1)	(0)	(0)		(0)	(1)	(0)
Tricliceras_lobatum
Triglochin_maritima	(0)	(0)	(0)	(0)	(0)	(1)	(0)	(1)	(0)	(0)
Trigonia_nivea		(1)	(0)	(1)		(0)		(0)	(1)
Trigonostemon_verrucosus		(0)	(0)			(1)	(0)	(0)	(1)	(0)
Trillium_erectum		(0)	(0)			(0)	(0)	(0)
Trimenia_moorei	(0)	(0)	(01)	(0)	(0)	(1)		(0)	(0)	(0)
Triosteum_perfoliatum	(01)	(1)	(0)		(1)			(0)	(1)	(0)
Triphyophyllum_peltatum	(01)	(0)	(0)			(0)		(0)	(1)
Triplostegia_glandulifera	(1)	(1)	(0)		(1)	(0)		(0)		(0)
Tripterygium_wilfordii	(0)	(0)	(0)			(0)			(1)
Trithuria_submersa			(0)			(1)		(0)	(0)	(0)
Trochodendron_aralioides			(1)	(0)		(1)		(01)	(1)	(1)
Tropaeolum_tricolor	(0)	(1)	(0)	(0)		(1)		(0)	(1)	(0)
Turnera_ulmifolia	(01)	(0)	(0)	(0)	(01)	(0)	(0)	(0)	(1)	(1)
Tylosema_fassoglense	(01)	(1)	(0)	(0)	(0)	(0)			(1)
Typha_latifolia			(0)					(0)	(1)	(0)
Urtica_dioica	(01)	(0)	(0)					(0)	(0)	(0)
Utricularia_alpina	(01)	(1)	(0)	(0)	(01)		(0)	(0)	(1)
Vaccinium_uliginosum	(1)	(0)	(0)	(0)	(0)			(0)	(1)
Vahlia_capensis	(0)	(0)	(0)	(0)	(0)	(0)	(0)	(0)	(1)	(1)
Valdivia_gayana	(1)	(0)	(0)				(0)	(0)	(1)
Valeriana_officinalis	(1)		(0)					(0)	(1)	(0)
Valerianella_locusta	(1)	(1)	(0)	(0)	(1)		(0)	(0)	(1)	(0)
Vantanea_guianensis	(1)	(0)	(1)	(01)	(0)	(0)		(0)	(1)	(0)
Varronia_bullata		(0)	(0)	(0)	(1)		(0)	(0)	(1)
Verbascum_thapsus	(1)	(1)	(0)				(0)	(0)	(1)
Veronica_anagallisaquatica		(1)	(0)		(01)		(0)	(0)	(1)
Viburnum_acerifolium	(1)	(0)	(0)		(1)		(0)	(0)	(1)	(0)
Viola_pubescens	(0)	(1)	(0)	(0)	(0)		(0)	(0)	(1)	(1)
Vismia_baccifera		(0)	(1)	(1)			(0)	(0)	(1)	(1)
Vitaliana_primuliflora		(0)	(0)	(0)			(0)
Vitekorchis_excavata	(0)	(1)	(0)		(0)		(0)	(0)		(1)
Vitis_aestivalis			(0)			(0)		(0)	(1)	(0)
Viviania_marifolia	(01)	(0)	(0)	(0)	(0)	(1)	(0)	(0)	(1)	(0)
Vochysia_guatemalensis		(1)			(0)	(0)			(1)
Vriesea_psittacina	(01)		(0)	(0)	(1)		(0)
Weigela_hortensis	(01)	(1)	(0)				(0)	(0)	(1)
Wendlandia_uvariifolia	(1)	(0)	(0)	(0)	(1)	(0)	(0)		(1)
Wittsteinia_vacciniacea	(1)	(0)	(0)	(0)	(01)	(0)		(0)	(1)
Xanthophytum_borneense	(1)	(0)	(0)	(0)	(1)	(0)	(0)		(1)
Xanthorhiza_simplicissima	(0)	(0)	(0)	(0)	(0)		(0)	(01)	(1)	(0)
Xanthorrhoea_resinosa	(0)	(0)	(0)	(0)	(0)	(0)	(0)	(0)	(1)
Xanthosoma_sagittifolium			(0)			(1)		(01)	(1)	(1)
Xerophyta_elegans	(01)	(0)	(0)			(01)	(0)	(0)	(1)	(1)
Xerophyta_retinervis	(01)	(0)	(0)			(0)	(0)	(0)	(1)	(1)
Xerosicyos_danguyi		(0)	(0)	(1)		(1)	(0)		(1)
Ximenia_americana	(1)	(0)	(0)	(0)			(0)	(0)	(1)
Xyris_jupicai	(0)	(0)	(0)	(0)	(0)		(0)	(0)	(1)
Yucca_filamentosa	(0)	(0)	(0)					(0)	(1)
Zabelia_tyaihyonii	(1)	(1)	(0)	(0)		(1)	(0)	(0)	(1)
Zea_mays	(0)		(0)	(0)	(0)		(0)	(0)	(1)	(0)
Zelkova_serrata	(01)		(0)	(0)	(0)			(0)	(1)	(0)
Zingiber_gramineum		(1)	(0)	(01)	(0)	(0)	(0)	(0)
