# Supplementary material for: Convergent evolutionary patterns of heterostyly across angiosperms support the pollination-precision hypothesis
Source: Nat Commun. 2024 Feb 9;15:1237. doi: 10.1038/s41467-024-45118-0 (PMC10858259; doi:10.1038/s41467-024-45118-0)
Supplement: Supplementary file 6 — Supplementary Data 3 [file 41467_2024_45118_MOESM6_ESM.xlsx]

## Sheet: PollinationSyst_Polymorphic_sp
SPECIES	POLLINATOR	TEXT	REFERENCE				pollinator	#records
Abeliophyllum distichum	ST bee	During six hours observation, six types of insects, Coboldia fuscipes of family Scatopsidae, lchneumonideae bee, Cecidomyiidae fly, Metasyrphus corollae of family Syrphidae, Cynipidae bee and Lasioglossum sp. of Apidae, were identified near or on Abeliophyllum distichum. The most common and principal visitors were Coboldia and the Ichneumonideae bee, while others were parasitic. Most visits came …	Kang, U., Chang, C. S., & Kim, Y. S. (2000). Genetic structure and conservation considerations of rare endemic Abeliophyllum distichum Nakai (Oleaceae) in Korea. Journal of Plant Research, 113, 127-138.	--			generalist	61
Aconogonon campanulatum	bee	Small solitary bees were observed as flower visitors and probably effected pollination. ... Pollination of A. campanulaturn by small solitary bees was observed in the field (Nepal). The campanulate shape of the flowers of this species apparently is an adaptation to melittophily. However, small beetles (Meligethes spec.) were observed as flower-visitors of the material in cultivation (Uppsala). Mo…	Hong, S. P. (1991). The dimorphic heterostyly in Aconogonon campanulatum (Polygonaceae). Plant systematics and evolution, 176, 125-131.	--			bee	38
Amsinckia grandiflora	LT bee	bees and a few syrphids were observed visiting the flowers. Subsequent identification of the insects that were collected on the flowers was made by Hurd and indicated that nine of the 15 insects that were collected are the bee Anthophora edwardsii	Ornduff, R. (1976). The reproductive system of Amsinckia grandiflora, a distylous species. Systematic Botany, 57-66.	--			LT bee	34
Anchusa officinalis	LT bee	Andersson: The commonest insect visitors to plants of Anchusa are bumblebees (Bombus spp., over 90% of all visitors) which exhibit a considerable degree of constancy, at least where plants of Anchusa are abundant (pers. obs.). It is assumed that bumblebees are the most important pollinators. Philipp & Schou: The most frequent visitors of A. officinalis are bumble bees. Several species, e.g. Bombu…	Andersson, S. (1988). Size-dependent pollination efficiency in Anchusa officinalis (Boraginaceae): causes and consequences. Oecologia, 76(1), 125-130. Philipp, M., & Schou, O. (1981). An unusual heteromorphic incompatibility system: Distyly, self‐incompatibility, pollen load and fecundity in Anchusa officinalis (Boraginaceae). New Phytologist, 89(4), 693-703.	--			bird	13
Androsace vitaliana	butterfly	The species has yellow distylous flowers, which are chiefly pollinated by butterflies (Hess, 2001). Heß, D. (2001). Alpenblumen: erkennen-verstehen-schützen. Ulmer.	Dixon, C. J., Schönswetter, P., Vargas, P., Ertl, S., & Schneeweiss, G. M. (2009). Bayesian hypothesis testing supports long-distance Pleistocene migrations in a European high mountain plant (Androsace vitaliana, Primulaceae). Molecular Phylogenetics and Evolution, 53(2), 580-591.	--			butterfly	13
Antirhea borbonica	generalist	A. borbonica produces small, tubular, white flowers which are visited by a range of insects (Lepidoptera, Diptera and Hymenoptera)	Litrico et al 2005	--			LT fly	11
Arcytophyllum capitatum	bee	The main floral visitors on the [HETEROSTYLOUS] species studied were Hymenoptera, Diptera and Coleoptera. TABLE 5.8: visits/15min visits/hour %Coleoptera %Hymenoptera %Diptera: A. capitatum 0.74 ± 1.33 (42) 2.95 19.4 80.6 0.0	Wolff, D. A. (2005). Pollination Biology of Gentianales in a Southern Ecuadorian Montane Forest (Doctoral dissertation).	--			moth	10
Arcytophyllum ciliolatum	bee	The main floral visitors on the [HETEROSTYLOUS] species studied were Hymenoptera, Diptera and Coleoptera. TABLE 5.8: visits/15min visits/hour %Coleoptera %Hymenoptera %Diptera: A. ciliolatum 0.64 ± 0.99 (20) 2.60 15.4 84.6 0.0	Wolff, D. A. (2005). Pollination Biology of Gentianales in a Southern Ecuadorian Montane Forest (Doctoral dissertation).	--			ST fly	6
Arcytophyllum filiforme	fly	The main floral visitors on the [HETEROSTYLOUS] species studied were Hymenoptera, Diptera and Coleoptera. TABLE 5.8: visits/15min visits/hour %Coleoptera %Hymenoptera %Diptera: A. filiforme 0.19 ± 0.54 (16) 0.75 0.0 0.0 100.0	Wolff, D. A. (2005). Pollination Biology of Gentianales in a Southern Ecuadorian Montane Forest (Doctoral dissertation).	--			ST bee	4
Arcytophyllum lavarum	generalist	The main floral visitors on the [HETEROSTYLOUS] species studied were Hymenoptera, Diptera and Coleoptera. TABLE 5.8: visits/15min visits/hour %Coleoptera %Hymenoptera %Diptera: A. lavarum 0.59 ± 0.94 (17) 2.35 20.0 50.0 30.0	Wolff, D. A. (2005). Pollination Biology of Gentianales in a Southern Ecuadorian Montane Forest (Doctoral dissertation).	--			thrip	2
Arcytophyllum macbridei	bee	The main floral visitors on the [HETEROSTYLOUS] species studied were Hymenoptera, Diptera and Coleoptera. TABLE 5.8: visits/15min visits/hour %Coleoptera %Hymenoptera %Diptera: A. macbridei (Peru) 0.33 ± 0.65 (12) 1.33 0.0 100.0 0.0 / A. macbridei (Ec) 0.67 ± 0.92 (24) 2.67 0.0 100.0 0.0	Wolff, D. A. (2005). Pollination Biology of Gentianales in a Southern Ecuadorian Montane Forest (Doctoral dissertation).	--			wasp	2
Arcytophyllum rivetii	generalist	The main floral visitors on the [HETEROSTYLOUS] species studied were Hymenoptera, Diptera and Coleoptera. TABLE 5.8: visits/15min visits/hour %Coleoptera %Hymenoptera %Diptera: A. rivetii 0.17 ± 0.39 (12) 0.67 0.0 50.0 50.0	Wolff, D. A. (2005). Pollination Biology of Gentianales in a Southern Ecuadorian Montane Forest (Doctoral dissertation).	--			beetle	1
Arcytophyllum setosum	bee	The main floral visitors on the [HETEROSTYLOUS] species studied were Hymenoptera, Diptera and Coleoptera. TABLE 5.8: visits/15min visits/hour %Coleoptera %Hymenoptera %Diptera: A. setosum 1.5 ± 1.59 (16) 6.00 8.3 91.7 0.0	Wolff, D. A. (2005). Pollination Biology of Gentianales in a Southern Ecuadorian Montane Forest (Doctoral dissertation).	--			fly	1
Arcytophyllum thymifolium	bee	The main floral visitors on the [HETEROSTYLOUS] species studied were Hymenoptera, Diptera and Coleoptera. TABLE 5.8: visits/15min visits/hour %Coleoptera %Hymenoptera %Diptera: A. thymifolium 0.38 ± 0.65 (24) 1.50 33.3 66.7 0.0	Wolff, D. A. (2005). Pollination Biology of Gentianales in a Southern Ecuadorian Montane Forest (Doctoral dissertation).	--			wind*	1
Arcytophyllum vernicosum	generalist	The main floral visitors on the [HETEROSTYLOUS] species studied were Hymenoptera, Diptera and Coleoptera. TABLE 5.8: visits/15min visits/hour %Coleoptera %Hymenoptera %Diptera: A. vernicosum 0.81 ± 1.08 (21) 3.24 29.4 58.8 11.8	Wolff, D. A. (2005). Pollination Biology of Gentianales in a Southern Ecuadorian Montane Forest (Doctoral dissertation).	--
Arnebia guttata	bee	Arnebia is a small genus with approximately 25 species, including six species in China (Zhu et al. 2005). Characteristics of the genus include distyly and heteromorphic incompatibility, and thus, all of its members require a pollinator for seed production (Feng and Tan 2006; Zhang et al. 2014). ... Our field experiments were conducted near the city of Zhangye (39°4′ N, 100°25′ E, 1430 m), northwe…	Wang, L. L., Zhang, C., Tian, B., Sun, X. D., Guo, W., Zhang, T. F., ... & Duan, Y. W. (2015). Reproductive isolation is mediated by pollen incompatibility in sympatric populations of two Arnebia species. Ecology and Evolution, 5(24), 5838-5846.	--
Arnebia szechenyi	generalist	Based on 60-hour observation, it could be concluded that an as yet undescribed long-tongue fly (Bombylius sp.) and a small solitary bee (Nomia femoralis) were the main visitors and could efficiently pollinate between the morphs in A. szechenyi. Bombylius inserted their long proboscis into the bottom of the corolla tube to get the nectar, while nomia femoralis crawled around the corolla entrance o…	Zhang, C., Wang, L. L., Lan, D., Yang, Y. P., & Duan, Y. W. (2014, October). Pollination ecology of Arnebia szechenyi (Boraginaceae), a Chinese endemic perennial characterized by distyly and heteromorphic self-incompatibility. In Annales Botanici Fennici (Vol. 51, No. 5, pp. 297-304). Finnish Zoological and Botanical Publishing Board.	--
Averrhoa carambola	generalist	Honey bees, flies and other insects were regarded to be the chief pollinating agents.	Nand, D. (1971). Pollination, Fruit Set and Fruit Development in Carambola (Averrhoa Carambola Linn). Indian Journal of Horticulture, 28(4), 278-284.	--
Bouvardia ternifolia	generalist	Flowers of P. Poeppigiana and B. ternifolia were predominantly visited by hummingbirds, butterflies, and small bees (A. Faivre, unpublished data).	Faivre, A. E., & McDade, L. A. (2001). Population‐level variation in the expression of heterostyly in three species of Rubiaceae: does reciprocal placement of anthers and stigmas characterize heterostyly?. American Journal of Botany, 88(5), 841-853.	--
Byrsocarpus coccineus	generalist	In the vicinity of Accra, Ghana, the commonest flower visitors to Byrsocarpus coccineus are butterflies of the genus Azanus (Lycaenidae), blue-winged wasps, and small black flies	Baker (1962)	--
Camellia changii	generalist	Butterflies and bees were the main effective pollinators of C. changii, but their visiting frequency was low.	Luo, X. Y., Tang, G. D., Mo, L. J., & Zhuang, X. Y. (2011). Pollination biology of Camellia changii. Chinese Journal of Ecology, 30, 552-557.	--
Carphalea angulata	butterfly	Few direct observations on the pollinators of Carphalea flowers exist. It, however, is likely that all taxa except C. cloiselii are psychophilous (butterflies were observed in the field on C. angulata, C. pervilleana and C. glaucescens subsp. glaucescens); flower colours, corolla shape, the narrowly cylindrical corolla tubes and their lengths (15-35 mm) are some of the points which seem to suppor…	Puff, C. (1988). Observations on Carphalea Juss.(Rubiaceae, Hedyotideae), with particular reference to the Madagascan taxa and its taxonomic position. Bulletin du Jardin botanique national de Belgique/Bulletin van de Nationale Plantentuin van Belgie, 271-323.	--
Carphalea glaucescens	butterfly	Few direct observations on the pollinators of Carphalea flowers exist. It, however, is likely that all taxa except C. cloiselii are psychophilous (butterflies were observed in the field on C. angulata, C. pervilleana and C. glaucescens subsp. glaucescens); flower colours, corolla shape, the narrowly cylindrical corolla tubes and their lengths (15-35 mm) are some of the points which seem to suppor…	Puff, C. (1988). Observations on Carphalea Juss.(Rubiaceae, Hedyotideae), with particular reference to the Madagascan taxa and its taxonomic position. Bulletin du Jardin botanique national de Belgique/Bulletin van de Nationale Plantentuin van Belgie, 271-323.	--
Carphalea pervilleana	butterfly	Few direct observations on the pollinators of Carphalea flowers exist. It, however, is likely that all taxa except C. cloiselii are psychophilous (butterflies were observed in the field on C. angulata, C. pervilleana and C. glaucescens subsp. glaucescens); flower colours, corolla shape, the narrowly cylindrical corolla tubes and their lengths (15-35 mm) are some of the points which seem to suppor…	Puff, C. (1988). Observations on Carphalea Juss.(Rubiaceae, Hedyotideae), with particular reference to the Madagascan taxa and its taxonomic position. Bulletin du Jardin botanique national de Belgique/Bulletin van de Nationale Plantentuin van Belgie, 271-323.	--
Cephaelis elata	bird	Source 1: From APPENDIX l. Pollination systems determined on the basis of direct observations of floral visitor. Source 2:In cloud forest at Monteverde, Costa Rica, two common treelets (Palicourea lasiorrachis and Cephaelis elata, both Rubiaceae) depend simultaneously on one hummingbird population (Lampornis calolaema) for pollination	Source 1: Bawa, K. S., Bullock, S. H., Perry, D. R., Coville, R. E., & Grayum, M. H. (1985). Reproductive biology of tropical lowland rain forest trees. II. Pollination systems. American journal of botany, 72(3), 346-356.. Source 2:Feinsinger, P., Busby, W. H., & Tiebout, H. M. (1988). Effects of indiscriminate foraging by tropical hummingbirds on pollination and plant reproductive success: exper…	--
Chassalia corallioides	generalist	Flowers are essentially visited by hawk moths, syrphid flies, beetles and flies.	Pailler, T., Humeau, L., Figier, J., & Thompson, J. D. (1998). Reproductive trait variation in the functionally dioecious and morphologically heterostylous island endemic Chassalia corallioides (Rubiaceae). Biological Journal of the Linnean Society, 64(3), 297-313.	--
Chlorogalum angustifolium	generalist	The vespertine species C. pomeridianum and C. angustifolium are visited by honeybees, bumblebees, and wasps during the afternoon and early evening and by sphingid moths after dark (Hoover 1940; Moldenke 1976; Stockhouse and Wells 1978; Jernsted, unpublished).	Jernstedt, J. A. (1980). Ultraviolet absorption by flowers of Chlorogalum (Liliaceae). Bulletin of the Torrey Botanical Club, 163-171.	--
Coccocypselum pulchellum	generalist	Foram identificados 10 visitantes florais para Coccocypselum pulchellum, distribuídos em quatro ordens: Coleoptera (identificado somente em nível de ordem), Diptera (Syrphidae), Hymenoptera (Andrenidae, Anthophoridae, Apidae e Halictidae) e Lepidoptera (Hesperidae). Coleoptera (três visitas/3%) buscou, aparentemente, pólen; Syrphidae (11 visitas/13%) forrageou néctar. Os himenópteros buscaram os …	Viana, B. F., Oliveira da Silva, F. (2014) Biologia e ecologia da polinização. Cursos de campo 3. Salvador: EDUFBA: Rede Baiana de Polinizadores. 132 pp.	--
Cordia elaeagnoides*	wind*	"It is distylous but apparently self-compatible and wind-pollinated." THIS RECORD WAS EXCLUDED FROM THE ANALYSES AS IT DOES NOT PROVIDE EVIDENCE OF WIND POLLINATION AND A POSTERIOR WEB SEARCH SHOWED THAT THE SPECIES IS POLLINATED BY BIRDS. INCLUDING OR EXCLUDING THIS SPECIES DID NOT CHANGE SIGNIFICANTLY THE RESULTS OBTAINED.	Van Groenendael, J. M., Bullock, S. H., & Perez-Jimenez, L. A. (1996). Aspects of the population biology of the gregarious tree Cordia elaeagnoides in Mexican tropical deciduous forest. Journal of Tropical Ecology, 12(1), 11-24.	--
Cordia gerascanthus	generalist	Cordia species Opler ~ al. (loco cit.) were unable to correlate each species to a presumed most effective pollinator due to a large number of visitors observed on them (C. gerascanthus with ca. 20 and C. inermis ca. 300 insect species). However, they pointed out that "small short-tongued insects" touch the anthers/stigma generally by the head whilst the "long-tongued insects" carried the pollen o…	Taroda, N. (1984). Taxonomic studies on Brazilian species of Cordia L.(Boraginaceae) (Doctoral dissertation, University of St Andrews).	--
Cordia inermis	generalist	Cordia species Opler ~ al. (loco cit.) were unable to correlate each species to a presumed most effective pollinator due to a large number of visitors observed on them (C. gerascanthus with ca. 20 and C. inermis ca. 300 insect species). However, they pointed out that "small short-tongued insects" touch the anthers/stigma generally by the head whilst the "long-tongued insects" carried the pollen o…	Taroda, N. (1984). Taxonomic studies on Brazilian species of Cordia L.(Boraginaceae) (Doctoral dissertation, University of St Andrews).	--
Cordia leucocephala	LT bee	The bee Ceblurgus longipalpis, the unique flower visitor and effective pollinator of self-incompatible Cordia leucocephala, presents morphological features adapted to exploit hidden pollen and nectar in the long and narrow corolla tubes. Pollen of low-level anthers is collected with hairs on prolonged mouthparts and pollen of high-level anthers with clypeus, mandibles, and labrum, showing pollen …	Milet-Pinheiro, P., & Schlindwein, C. (2010). Mutual reproductive dependence of distylic Cordia leucocephala (Cordiaceae) and oligolectic Ceblurgus longipalpis (Halictidae, Rophitinae) in the Caatinga. Annals of botany, 106(1), 17-27.	--
Cordia lutea	generalist	There was no significant difference in fruit set or seed set between flowers experiencing diurnal pollination and nocturnal pollination, although there was a trend toward greater seed set resulting from nocturnal pollination. Carpenter bees were the most effective diurnal pollinators, whereas moths were the most effective nocturnal pollinators. Of the two, moths are more efficient at transporting…	Opler, P. A., Baker, H. G., & Frankie, G. W. (1975). Reproductive biology of some Costa Rican Cordia species (Boraginaceae). Biotropica, 234-247.	--
Cordia multispicata	ST fly	Two species of Palpada (P. vinetorum and Palpada sp.) were considered as the main visitors and pollinators (figure 4), of both C. multispicata and B. alata flowers. The former was most frequent in C. multispicata and the latter in B. alata. Bees (Apis mellifera, Trigona spinipes and Augochloropsis sp.) and butterflies were also observed visiting flowers of the two species. They can pollinate the …	Machado, I. C., & Loiola, M. I. (2000). Fly pollination and pollinator sharing in two synchronopatric species: Cordia multispicata (Boraginaceae) and Borreria alata (Rubiaceae). Brazilian Journal of Botany, 23, 305-311.	--
Coussarea sp.	moth	In Coussarea distylous species were observed to be pollinated by a long-tongued moth species.	Taroda, N. (1984). Taxonomic studies on Brazilian species of Cordia L.(Boraginaceae) (Doctoral dissertation, University of St Andrews).	--
Cratoxylum formosum	LT bee	Table 2. A list of plant species observed in Laos, … , recorded flower visitors … and estimated pollinator type…megachilid	Kato, M., Kosaka, Y., Kawakita, A., Okuyama, Y., Kobayashi, C., Phimminith, T., & Thongphan, D. (2008). Plant–pollinator interactions in tropical monsoon forests in Southeast Asia. American Journal of Botany, 95(11), 1375–1394. https://doi.org/10.3732/ajb.0800133	--
Cryptantha flava	LT bee	The most common visitors to both C. flava and C. flavoculata are in the Anthophoridae. These are large bees (approximately 1.5 cm long) with mouthparts that may extend for 6 mm in some species. The structure of the mouthparts and the long tongue apparently facilitate foraging for nectar in the narrow tubular flowers. These bees also collect pollen. The frequency of visits by the different species…	Casper, B. B. (1983). The efficiency of pollen transfer and rates of embryo initiation in Cryptantha (Boraginaceae). Oecologia, 59, 262-268.	--
Cryptantha flavoculata	LT bee	The most common visitors to both C. flava and C. flavoculata are in the Anthophoridae. These are large bees (approximately 1.5 cm long) with mouthparts that may extend for 6 mm in some species. The structure of the mouthparts and the long tongue apparently facilitate foraging for nectar in the narrow tubular flowers. These bees also collect pollen. The frequency of visits by the different species…	Casper, B. B. (1983). The efficiency of pollen transfer and rates of embryo initiation in Cryptantha (Boraginaceae). Oecologia, 59, 262-268.	--
Declieuxia fruticosa	generalist	Source 1: We found thirty-eight morphospecies of floral visitors belonging to the orders Lepidoptera (n=15), Hymenoptera (n=13), Diptera (n=05), Coleoptera (n=02), Hemiptera (n=02) and Orthoptera (n=01) (Table 1, Fig S1). Hymenopterans accounted for 70% of the total number of visits. Thirteen species were considered pollinators (effective or occasional, Table 1), eight hymenopterans and five lepi…	Source 1: de Sousa-Lopes, B., Calixto, E. S., Torezan-Silingardi, H. M., & Del-Claro, K. (2020). Effects of ants on pollinator performance in a distylous pericarpial nectary-bearing Rubiaceae in Brazilian Cerrado. Sociobiology, 67(2), 173-185.. Source 2:Matias, R., Oliveira, A. S. D., Furtado, M. T., Sá, T., Rodrigues, E. B., Oliveira, P. E. D., & Consolaro, H. (2016). Atypical mating system in t…	--
Decodon verticillatus	bee	Decodon verticillatus. Flower visitor surveys in two northern populations from Canada and three southern populations from the southeastern United States revealed that flowers in northern populations were visited primarily by bumblebees (30%), nonnative honeybees (39%), and small, apparently ineffective, pollinators including wasps, flies, and solitary bees (31%). In contrast, southern populations…	Eckert, C. G. (2002). Effect of geographical variation in pollinator fauna on the mating system of Decodon verticillatus (Lythraceae). International Journal of Plant Sciences, 163(1), 123-132.	--
Dionysia mira	LT fly	To date, no pollinator for D. mira has been observed. In 2017, during this study the authors recorded a member of the family Bombyliidae (Fig. 3 – identification by A. Kratochwil, Germany) moving rapidly within and between plants; the insect was observed landing on flowers and inserting its proboscis into the corolla tube. No other potential pollinator was observed.	Lupton, D. A., Patzelt, A., Anderson, A., Harder, H., & Zacharias, D. (2022). Distribution, reproductive potential and conservation assessment of the rare and endemic Dionysia mira in the Hajar Mountains, Sultanate of Oman. Nordic Journal of Botany, 2022(1).	--
Dunnia sinensis	generalist	Bees (Bombus sp. and Xylocopa magnifica) and butterflies (Graphium sp.) were the main visitors, and these could efficiently pollinate both morphs of D. sinensis.	Zhong, Z., Luo, S., Li, A., Wu, X., & Zhang, D. (2009). Distyly and pollination biology of Dunnia sinensis (Rubiaceae). Journal of Tropical and Subtropical Botany, 17(3), 267-274.	--
Eichhornia azurea	LT bee	The following bee species, ranked by the frequency o f flower visits, were collected on E. azurea flowers in southern Brazil: Ancyloscelis gigas, Florilegus fulvipes (Smith, 1854), Apis mell(fera (Linnaeus, 1758), Pseudagapostemon brasiliensis (Cure, 1989), Pereirapis rhizophiIa (Vachal, 1911), Augochlorella michaelis (Vachal, 1911), Halictillus loureiroi (Moure, 1941), Dialictus (Chloralictus) s…	Alves dos Santos, I., & Wittmann, D. (2000). Legitimate pollination of the tristylous flowers of Eichhornia azurea (Pontederiaceae) by Ancyloscelis gigas bees (Anthophoridae, Apoidea). Plant Systematics and Evolution, 223, 127-137.	--
Eichhornia paniculata	bee	In this region, E. paniculata primarily receives visits from nectar-feeding, long-tongued bees (Florilegus and Ancyloscelis spp.) and pollen-collecting bees (Trigona)	Husband, B. C., & Barrett, S. C. (1992). Pollinator visitation in populations of tristylous Eichhornia paniculata in northeastern Brazil. Oecologia, 89, 365-371.	--
Epacris impressa	generalist	Source 1: From Table 2.Flowering plants, their floral characteristics, and the numbers of anthophile species which they supported. . Source 2:FROM TABLE 2: EPACRIS IMPRESSA FLOWERS WERE VISISTED BY 4 BEE SP., 3 BIRD SP., 1 FLY SP. AND 1 BUTTERFLIY SP.	Source 1: KINGSTON, A. B., & Mc QUILLAN, P. B. (2000). Are pollination syndromes useful predictors of floral visitors in Tasmania?. Austral Ecology, 25(6), 600-609.. Source 2:KINGSTON, A. B., & Mc QUILLAN, P. B. (2000). Are pollination syndromes useful predictors of floral visitors in Tasmania?. Austral Ecology, 25(6), 600-609.	--
Erythroxylum havanense	bee	The flowers of E. havanense were visited by 24 species of insects, including the orders Hymenoptera, Diptera, and Lepidoptera (Table 1). With the exception of Trigona buyssoni, all the species of flower visitors may be considered as pollinators. The range of variation in body size of these species indicates that they are able to make contact with both stamens and stigmas of both floral morphs. So…	Domínguez, C. A., Ávila‐Sakar, G., Vázquez‐Santana, S., & Márquez‐Guzmán, J. (1997). Morph‐biased male sterility in the tropical distylous shrub Erythroxylum havanense (Erythroxylaceae). American Journal of Botany, 84(5), 626-632.	--
Erythroxylum myrsinites	wasp	Nineteen species were recorded, 16 belonged to Hymenoptera and three to Diptera. Within Hymenoptera, ten species belonged to Vespidae, four to Halictidae and two to Apidae. Within Diptera, Syrphidae had two species and Stratiomyidae had one species (Table 1). Three visiting species were classified as eudominant and constant, all three belonging to the genus Polybia (Vespidae). These three species…	Sühs, R. B., Somavilla, A., & Giehl, E. L. H. (2021). Weather variables affecting the behaviour of Insect flower visitors and main pollinators of Erythroxylum myrsinites Martius (Erythroxylaceae). Sociobiology, 68(1), e5451-e5451.	--
Exochaenium teucszii	moth	Our reconstructions indicated a single transition from distyly to reverse herkogamy involving E. teucszii. This species has very long (>20 mm), narrow, cylindrical floral tubes and erect white flowers that are characteristic of the hawkmoth pollination syndrome (Faegri and van der Pijl, 1971). We observed hawkmoths visiting flowers at twilight, so it seems probable that this species is primarily …	Kissling, J., & Barrett, S. C. (2013). Variation and evolution of herkogamy in Exochaenium (Gentianaceae): implications for the evolution of distyly. Annals of Botany, 112(1), 95-102.	--
Faramea cyanea	generalist	Despite their moth pollination features, flowers were visited by diurnal (bees) as well as nocturnal (moths) pollinators. Experimental results showed that both pollinator groups contributed equally to pollen flow and legitimate pollination. F. cyanea flowers attracted a large spectrum of flower visitors, including bees, butterflies (Papilionidae and Hesperidae), settling moths (Noctuidae, Fig. 3C…	Maruyama, P. K., Amorim, F. W., & Oliveira, P. E. (2010). Night and day service: distyly and mixed pollination system in Faramea cyanea (Rubiaceae). Flora-morphology, distribution, functional ecology of plants, 205(12), 818-824.	--
Faramea occidentalis	moth	I have observed visits to F occidentalis flowers by sphingid moths during the night and by butterflies, sphingid moths and euglossine bees during the day.	Travers, S. E. (1999). Environmental effects on components of pollen performance in Faramea occidentalis (L.) A. Rich.(Rubiaceae) 1. Biotropica, 31(1), 159-166.	--
Gaertnera vaginata	generalist	Source 1: G. vaginata is abundantly visited by both long- (the endemic hawk moth Macroglossum milvus) and short- (Apis mellifera and Megachile sp.) tongued diurnal insects, a variety of small unidentified nocturnal Lepidoptera, and by nectarivorous endemic birds (Zosterops borbonica and Z. olivacea). We have no data, however, on whether variation in pollinator servicing may cause the differences …	Source 1: Pailler, T., & Thompson, J. D. (1997). Distyly and variation in heteromorphic incompatibility in Gaertnera vaginata (Rubiaceae) endemic to La Reunion Island. American journal of botany, 84(3), 315-327.. Source 2:Pailler, T., Maurice, S., & Thompson, J. D. (2002). Pollen transfer patterns in a distylous plant with overlapping pollen‐size distributions. Oikos, 99(2), 308-316.	--
Gelsemium sempervirens	LT bee	Source 1: Data concerning the pollination biology of Gelsemiun are scant. Two collections of bees visiting G. sempervires habe been made. My collection was made in North Carolina and was identified by T. B. Mitchell. The most common visitors to the flowers were males and females of the large-bodied Emphoropsis laboriosa (Fabr.) (Anthophoridae). In addition, smaller-bodied bees belonging to the ge…	Source 1: Ornduff, R. (1970). The systematics and breeding system of Gelsemium (Loganiaceae). Journal of the Arnold Arboretum, 51(1), 1-17.. Source 2:Pascarella, J. B. (2010). Pollination biology of Gelsemium sempervirens L.(Ait.)(Gelsemiaceae): do male and female Habropoda laboriosa F.(Hymenoptera, Apidae) differ in pollination efficiency?. Journal of Apicultural Research, 49(2), 170-176.	--
Glandora diffusa	LT bee	Overall, the flower-visitor assemblage was composed mostly of species with long proboscises. Most of the floral visitors were Hymenoptera (nine taxa), in particular Anthophora sp. which was present in all populations (see Fig. 2 for each species of pollinator abundance within populations). Bombus pascuorum was the most common species in Suances and Corrubedo (although it was also important in Ven…	Ferrero, V., Castro, S., Sánchez, J. M., & Navarro, L. (2011). Stigma–anther reciprocity, pollinators, and pollen transfer efficiency in populations of heterostylous species of Lithodora and Glandora (Boraginaceae). Plant Systematics and Evolution, 291, 267-276.	--
Glandora moroccana	LT bee	Overall, the flower-visitor assemblage was composed mostly of species with long proboscises. Most of the floral visitors were Hymenoptera (nine taxa), in particular Anthophora sp. which was present in all populations (see Fig. 2 for each species of pollinator abundance within populations). Bombus pascuorum was the most common species in Suances and Corrubedo (although it was also important in Ven…	Ferrero, V., Castro, S., Sánchez, J. M., & Navarro, L. (2011). Stigma–anther reciprocity, pollinators, and pollen transfer efficiency in populations of heterostylous species of Lithodora and Glandora (Boraginaceae). Plant Systematics and Evolution, 291, 267-276.	--
Glandora nitida	LT bee	Overall, the flower-visitor assemblage was composed mostly of species with long proboscises. Most of the floral visitors were Hymenoptera (nine taxa), in particular Anthophora sp. which was present in all populations (see Fig. 2 for each species of pollinator abundance within populations). Bombus pascuorum was the most common species in Suances and Corrubedo (although it was also important in Ven…	Ferrero, V., Castro, S., Sánchez, J. M., & Navarro, L. (2011). Stigma–anther reciprocity, pollinators, and pollen transfer efficiency in populations of heterostylous species of Lithodora and Glandora (Boraginaceae). Plant Systematics and Evolution, 291, 267-276.	--
Glandora oleifolia	LT bee	Overall, the flower-visitor assemblage was composed mostly of species with long proboscises. Most of the floral visitors were Hymenoptera (nine taxa), in particular Anthophora sp. which was present in all populations (see Fig. 2 for each species of pollinator abundance within populations). Bombus pascuorum was the most common species in Suances and Corrubedo (although it was also important in Ven…	Ferrero, V., Castro, S., Sánchez, J. M., & Navarro, L. (2011). Stigma–anther reciprocity, pollinators, and pollen transfer efficiency in populations of heterostylous species of Lithodora and Glandora (Boraginaceae). Plant Systematics and Evolution, 291, 267-276.	--
Glandora prostrata lusitanica	LT bee	Overall, the flower-visitor assemblage was composed mostly of species with long proboscises. Most of the floral visitors were Hymenoptera (nine taxa), in particular Anthophora sp. which was present in all populations (see Fig. 2 for each species of pollinator abundance within populations). Bombus pascuorum was the most common species in Suances and Corrubedo (although it was also important in Ven…	Ferrero, V., Castro, S., Sánchez, J. M., & Navarro, L. (2011). Stigma–anther reciprocity, pollinators, and pollen transfer efficiency in populations of heterostylous species of Lithodora and Glandora (Boraginaceae). Plant Systematics and Evolution, 291, 267-276.	--
Glandora prostrata prostrata	LT bee	Overall, the flower-visitor assemblage was composed mostly of species with long proboscises. Most of the floral visitors were Hymenoptera (nine taxa), in particular Anthophora sp. which was present in all populations (see Fig. 2 for each species of pollinator abundance within populations). Bombus pascuorum was the most common species in Suances and Corrubedo (although it was also important in Ven…	Ferrero, V., Castro, S., Sánchez, J. M., & Navarro, L. (2011). Stigma–anther reciprocity, pollinators, and pollen transfer efficiency in populations of heterostylous species of Lithodora and Glandora (Boraginaceae). Plant Systematics and Evolution, 291, 267-276.	--
Guettarda platypoda	moth	The flowers of G. platypoda received only nocturnal visits of two hawkmoths species, Xylophanes tersa and one species not identified, as well as a settling moth species not identified. Although it was not possible to clearly see the proboscis of the visitors touching the reproductive whorls of the flowers, the arrangement of floral organs, the narrow corolla tube, and the morphology of visitors’ …	Novo, R. R., Consolaro, H., Almeida, N. M., & Castro, C. C. (2018). Floral biology of the velvetseed Guettarda platypoda DC.(Rubiaceae): Atypical distyly or style dimorphism?. Flora, 239, 62-70.	--
Guettarda speciosa	moth	Visitation frequencies of pollinators were very low. Our observation covered the three largest populations of G. speciosa, with around 60 flowers in anthesis each night within our observation area (Fig. 3A). In 14-night observations, we witnessed hawkmoth Agrius convolvuli L. at only two nights around 22:00 (Fig. 3B,C). Agrius convolvuli visited nearly all the open flowers in each visitation, fly…	Xu, Y., Luo, Z., Gao, S., & Zhang, D. (2018). Pollination niche availability facilitates colonization of Guettarda speciosa with heteromorphic self-incompatibility on oceanic islands. Scientific Reports, 8(1), 13765.	--
Hedyotis acutangula	bee	The bee-pollinated flowers have a white corolla and are arranged in cymes. The petals unfold synchro-nously at anthesis. Flowers open at about 07:00–08:30, andlast about 24 h.	Wu, X., Li, A., & Zhang, D. (2010). Cryptic self‐incompatibility and distyly in Hedyotis acutangula Champ.(Rubiaceae). Plant Biology, 12(3), 484-494.	--
Hedyotis brachiata	generalist	The flowers were indiscriminately foraged by honey bees, wasps (Hymenoptera), flies (Diptera) and butterflies (Lepidoptera) during 0800-1600 h with more activity during 0900-1100 h (Fig. 2). The honey bees were Apis florea (Fig.3a, b, h, i) and Apis cerana (Fig. 3c). The wasp was Scolia sp (Fig. 3d, j). The flies were Sarcophaga sp. (Fig. 3, l) and an unidentified species (Fig. 3k). The butterfli…	Raju, A. S., & Radhakrishna, J. (2018). Pollination ecology of the annual herb, Hedyotis brachiata (Rubiaceae). Annali di Botanica, 8, 9-16.	--
Hedyotis caerulea	LT fly	Source 1: During extensive periods of observation, remarkably few insects were seen visiting the flowers of Hedyotis caerulea. Occasionally lepidopterans, usually small ones, were observed visiting the flowers, as were small bees of the genus Dialictus (Halictidae) and larger bees of the genus Andrena (Andrenidae). The commonest visitors noted during the period of observation were unidentified bo…	Source 1: Ornduff, R. (1980). Heterostyly, population composition, and pollen flow in Hedyotis caerulea. American Journal of Botany, 67(1), 95-103.. Source 2:Grimaldi, D. (1988). Bee flies and bluets: Bombylius (Diptera: Bombyliidae) flower-constant on the distylous species, Hedyotis caerulea (Rubiaceae), and the manner of foraging. Journal of Natural History, 22(1), 1-10.	--
Hedyotis salzmannii	wasp	Few insects visited the flowers of Hedyotis salzmannii. The frequency of pollinators was 60% in relation to 111 periods of 10-min observations. The pollinators were two species of Hymenoptera, one species of Apidae (Apis mellifera), one species of Halictidae, and two species of Díptera (Syrphidae). The most common visitors were Apis mellifera and wasps. Thrips were often present in the corolla tu…	Riveros, G. M., Barría, O. R., & Humaña, P. A. M. (1995). Self-compatibility in distylous Hedyotis salzmannii (Rubiaceae). Plant Systematics and Evolution, 194, 1-8.	--
Hottonia palustris	bee	Although flowers are visited by a wide range of insect pollinators, such as several species of the Syrphidae and Empididae, our observations suggest that most pollinators are members of the Apidae (mostly honey bees and bumble bees).	Brys, R., Jacquemyn, H., & Hermy, M. (2007). Impact of mate availability, population size, and spatial aggregation of morphs on sexual reproduction in a distylous, aquatic plant. American Journal of Botany, 94(1), 119-127.	--
Houstonia caerulea	generalist	Houstonia caerulea L., commonly known as "bluets," is an abundant heterostylous herb at woodland margins throughout the Southeast (Radford et al., 1968). The ight blue corollas are frequently visited by bee flies (Bombyliidae) and small native bees, including Augochlora pura (Say) and Lasioglossum coriaceum (Smith) of the Halictidae and Ceratina calcarata Robt. of the Anthophoridae, that collect …	Wyatt, R., & Hellwig, R. L. (1979). Factors determining fruit set in heterostylous bluets, Houstonia caerulea (Rubiaceae). Systematic Botany, 103-114.	--
Houstonia canadensis	generalist	Currently, the pollination and seed dispersal mechanisms are unknown for Houstonia species in the Amphiotis section; however we have observed several species of small generalist bees and flies visiting the flowers in early spring (K. L. Glennon, pers. obs.).	Glennon, K. L., Rissler, L. J., & Church, S. A. (2012). Ecogeographic isolation: a reproductive barrier between species and between cytotypes in Houstonia (Rubiaceae). Evolutionary Ecology, 26, 909-926.	--
Houstonia longifolia	generalist	Currently, the pollination and seed dispersal mechanisms are unknown for Houstonia species in the Amphiotis section; however we have observed several species of small generalist bees and flies visiting the flowers in early spring (K. L. Glennon, pers. obs.).	Glennon, K. L., Rissler, L. J., & Church, S. A. (2012). Ecogeographic isolation: a reproductive barrier between species and between cytotypes in Houstonia (Rubiaceae). Evolutionary Ecology, 26, 909-926.	--
Houstonia montana	generalist	Currently, the pollination and seed dispersal mechanisms are unknown for Houstonia species in the Amphiotis section; however we have observed several species of small generalist bees and flies visiting the flowers in early spring (K. L. Glennon, pers. obs.).	Glennon, K. L., Rissler, L. J., & Church, S. A. (2012). Ecogeographic isolation: a reproductive barrier between species and between cytotypes in Houstonia (Rubiaceae). Evolutionary Ecology, 26, 909-926.	--
Houstonia purpurea	generalist	Currently, the pollination and seed dispersal mechanisms are unknown for Houstonia species in the Amphiotis section; however we have observed several species of small generalist bees and flies visiting the flowers in early spring (K. L. Glennon, pers. obs.).	Glennon, K. L., Rissler, L. J., & Church, S. A. (2012). Ecogeographic isolation: a reproductive barrier between species and between cytotypes in Houstonia (Rubiaceae). Evolutionary Ecology, 26, 909-926.	--
Hugonia serrata	butterfly	The endemic butterfly Papilio forbunta that feeds on another yellow-flowered woody liana is often spotted in sites with H. serrata and is probably the specialized pollinator of this species (Thompson et al. 1996). The principal pollinator, however, is the introduced honeybee which has a destructive effect on the floral parts during foraging (pers. obs., Fig. 1).	Meeus, S., Jacquemyn, H., Honnay, O., & Pailler, T. (2011). Self-incompatibility and pollen limitation in the rare tristylous endemic Hugonia serrata on La Réunion Island. Plant systematics and evolution, 292, 143-151.	--
Jasminum angustifolium	moth	The flowers are visited by a single bee species, a fly species, butterflies and thrips for pollen and or nectar. Pollination is principally effected by Macroglossum gyrians.	Raju, AJ SOLOMON. "Pollination ecology of Jasminum angustifolium Vahl.(Oleaceae)." Proceedings of the Indian National Science Academy Part B Biological Sciences 54 (1988): 165-169.	--
Jasminum fruticans	generalist	Source 1: A total of 1,111 visits were recorded in 35 h of observation in May 1994. At least 28 insect taxa (Bombylius specimens and some specimens of Anthophora were not identified to species level) were observed to visit Jasminum fruticans flowers and to either feed on nectar or actively collect pollen (Table 2). The relative abundance of the six pollinator types varied across populations (Fig.…	Source 1: Thompson, J. D. (2001). How do visitation patterns vary among pollinators in relation to floral display and floral design in a generalist pollination system?. Oecologia, 126, 386-394.. Source 2:Thompson, J. D., & Dommée, B. (1993). Sequential variation in the components of reproductive success in the distylous Jasminum fruticans (Oleaceae). Oecologia, 94, 480-487.. Source 3:Guitián, Jav…	--
Jepsonia heterandra	generalist	Source 1: I suggest that halictids play a role that is complementary to that of syrphids, namely that halictids function to promote compatible pollinations of thrums and that they are less effective in pollination of pins. The activities of halictids when visiting flowers of J. heterandra are consistent with this supposition, since the bees actually enter the flowers and come into contact with pi…	Source 1: Ornduff, R. (1975). Complementary roles of halictids and syrphids in the pollination of Jepsonia heterandra (Saxifragaceae). Evolution, 29(2), 371-373.. Source 2:Ornduff, R. (1971). The reproductive system of Jepsonia heterandra. Evolution, 300-311.	--
Jepsonia parryi	generalist	Flowers are visited by halictid bees which collect pollen and nectar, and by various Diptera, especially members of the Syrphidae, which drink nectar. Members of these two insect groups apparently are the chief insect visitors to the flowers of this species.	Ornduff, R. (1970). Incompatibility and the pollen economy of Jepsonia parryi. American Journal of Botany, 57(9), 1036-1041.	--
Kalmiopsis fragrans	generalist	Flowers of K. leachiana produce a rather viscous nectar (2-10 ņL per flower per day in greenhouse plants) and are essentially odorless. Flowers of K. Jragrans are nectarless, or yield only minute traces, but have a spicy sweet scent that increases in strength after anthers dehisce, and remains evident until corollas are shed. The aroma is especially notable when cut branches are placed indoors, w…	Meinke, R. J., & Kaye, T. N. (2007). Kalmiopsis fragrans (Ericaceae), a new distylous species from the southern Cascade Mountains of Oregon. Journal of the Botanical Research Institute of Texas, 9-19.	--
Limonium kaschgaricum	LT fly	There were two types of pollinator functional groups, long and short-tongued. But they did not appear synchronously, short-tongued insects appeared in early and medium stages of flowering, and long-tongued insects appeared in the later flowering period. When the short-tongued insects were main pollinators at the early and medium stages of flowering, the number of intermorph pollen on stigma of lo…	ABUDUREYIMU, A., JIAO, F. F., & ZHANG, A. Q. Pollinator functional groups and their pollen transfer efficiency in heterostylous Limonium kaschgaricum (Plumbaginaceae). Chinese Journal of Plant Ecology, 45(1), 51.	--
Limonium vulgare	generalist	In populations of A. maritima and L. vulgare, we started the collection of stigmas at least one hour after the lowest tide on sunny days. This procedure assured that flowers were exposed to pollinators before collection. Although pollinator activity in all populations was relatively low, owing to cool weather and/or persistent coastal winds, we routinely observed small bees, flies, and beetles fo…	Costa, J., Torices, R., & Barrett, S. C. (2019). Evolutionary history of the buildup and breakdown of the heterostylous syndrome in Plumbaginaceae. New Phytologist, 224(3), 1278-1289.	--
Linum comptonii	LT bee	(i) L. comptonii visited by pollen collecting Amegilla in South Africa [CONFIRMED BY SIMÓN-PORCAR ET AL UNPUBLISHED DATA]	Ruiz‐Martín, J., Santos‐Gally, R., Escudero, M., Midgley, J. J., Pérez‐Barrales, R., & Arroyo, J. (2018). Style polymorphism in Linum (Linaceae): a case of Mediterranean parallel evolution?. Plant Biology, 20, 100-111.	--
Linum pubescens	LT fly	Source 1: The flowers of L. pubescens on Mount Carmel were visited almost exclusively by the small bee-fly Usia bicolor Macquart (Fig. 1a, b). This bee-fly also polli- nates L. pubescens at other sites in northern Israel (A. Dafni, unpublished data). Large deposits of L. pubescens pollen were found on the head and thorax of the flies (Fig. 1b). The mean number of all pollen grains per fly was 93·…	Source 1: Johnson, S. D., & Dafni, A. (1998). Response of bee‐flies to the shape and pattern of model flowers: implications for floral evolution in a Mediterranean herb. Functional Ecology, 12(2), 289-297.. Source 2:DULBERGER, R. (1973). Distyly in Linum pubescens and L. mucronatum. Botanical Journal of the Linnean Society, 66(2), 117-126.	--
Linum suffruticosum	LT fly	Source 1: In all localities, and for L. suffruticosum (except for the Aisa locality) and L. narbonense, bee flies (Usia spp.; Bombyliidae) of various body sizes were responsible for more than 50% of visits. The exception was L. viscosum, where bees represented over 40% of the floral visitors in the Oroel locality (Appendix S11), and most of the visits in the Aisa locality (Appendix S13). Coflower…	Source 1: Pérez‐Barrales, R., & Armbruster, W. S. (2023). Incomplete partitioning of pollinators by Linum suffruticosum and its coflowering congeners. American Journal of Botany, 110(6), e16181.. Source 2:Armbruster, W. S., Pérez‐Barrales, R., Arroyo, J., Edwards, M. E., & Vargas, P. (2006). Three‐dimensional reciprocity of floral morphs in wild flax (Linum suffruticosum): a new twist on heterost…	--
Linum tenue	LT fly	L. viscosum visited by an Halictidae bee, (b)L. narbonense with Usia pubera beefly collecting nectar, (c) and (d)L. tenuifolium visited by Ceratina cucur-bitina and Lasioglossum malachurumbees, respectively, (e) three-dimensional reciprocity inL. suffruticosum, (f) Usia sp. collecting nectar in L. suffruticosum,(g) conventional distyly in L. tenue, (h)L. tenue with nectar collecting U. pusilla, (…	Ruiz‐Martín, J., Santos‐Gally, R., Escudero, M., Midgley, J. J., Pérez‐Barrales, R., & Arroyo, J. (2018). Style polymorphism in Linum (Linaceae): a case of Mediterranean parallel evolution?. Plant Biology, 20, 100-111.	--
Linum viscosum	generalist	L. viscosum visited by an Halictidae bee, (b)L. narbonense with Usia pubera beefly collecting nectar, (c) and (d)L. tenuifolium visited by Ceratina cucur-bitina and Lasioglossum malachurumbees, respectively, (e) three-dimensional reciprocity inL. suffruticosum, (f) Usia sp. collecting nectar in L. suffruticosum,(g) conventional distyly in L. tenue, (h)L. tenue with nectar collecting U. pusilla, (…	Ruiz‐Martín, J., Santos‐Gally, R., Escudero, M., Midgley, J. J., Pérez‐Barrales, R., & Arroyo, J. (2018). Style polymorphism in Linum (Linaceae): a case of Mediterranean parallel evolution?. Plant Biology, 20, 100-111.	--
Lithodora fruticosa	LT bee	Overall, the flower-visitor assemblage was composed mostly of species with long proboscises. Most of the floral visitors were Hymenoptera (nine taxa), in particular Anthophora sp. which was present in all populations (see Fig. 2 for each species of pollinator abundance within populations). Bombus pascuorum was the most common species in Suances and Corrubedo (although it was also important in Ven…	Ferrero, V., Castro, S., Sánchez, J. M., & Navarro, L. (2011). Stigma–anther reciprocity, pollinators, and pollen transfer efficiency in populations of heterostylous species of Lithodora and Glandora (Boraginaceae). Plant Systematics and Evolution, 291, 267-276.	--
Luculia pinceana	moth	Field observations in 2019 and 2020 showed that the nocturnal hawkmoth Cechenena lineosa and diurnal bumblebees (Bombus spp.) and honeybees (Apis sp.) visited L. pinceana. The hawkmoth flew to the corolla and extended its long tongue to probe for nectar at the base of the narrow corolla tube. The tongue would touch the anther and stigma. The L- and S- morph pollen grains could be deposited on dif…	Wang, X., Chen, Y., & Yi, Y. (2023). Features of floral odor and nectar in the distylous Luculia pinceana (Rubiaceae) promote compatible pollination by hawkmoths. Ecology and Evolution, 13(3), e9920.	--
Lythrum salicaria	bee	Source 1: From Appendix. Main pollinator.. Source 2:Bumble bees, solitary bees and honey bees accounted for 85% (n = 248) and 89% (n = 990) of all plant visits recorded in 1997 and 1998, respectively. Dipterans (mainly syrphid flies) and small lepidopterans were responsible for the remaining visits, and were likely to contribute only marginally to pollination, because they tended to spend a long …	Source 1: Sargent, R. D., & Otto, S. P. (2004). A phylogenetic analysis of pollination mode and the evolution of dichogamy in angiosperms. Evolutionary Ecology Research, 6(8), 1183-1199.. Source 2:Waites, A. R., & Ågren, J. O. N. (2004). Pollinator visitation, stigmatic pollen loads and among‐population variation in seed set in Lythrum salicaria. Journal of ecology, 92(3), 512-526.	--
Manettia luteo‐rubra	bird	Three species of hummingbirds are the major pollinators of the flowers of M. luteo-rubra at the study site: the hermits Phaethornis eurynome and P. squalidus, and the trochiline Thalurania glaucopis. Three species of Heliconius butterflies act as minor pollinators.	Passos, L., & Sazima, M. (1995). Reproductive biology of the distylous Manettia luteo‐rubra (Rubiaceae). Botanica Acta, 108(4), 309-313.	--
Melochia tomentosa	bee	The flowers of M. tomentosa were visited by 10 species of bees, five butterfly species, and three species of hummingbirds (Table 3). Bees of the genera Centris and Xylocopa as well as A. mellifera (Fig. 2B) began their floral visits soon after floral opening, and continued in activity until the end of anthesis. Both floral morphs were visited indiscriminately by these bees, and their behavior was…	Machado, I. C., & Sazima, M. (2008). Pollination and breeding system of Melochia tomentosa L.(Malvaceae), a keystone floral resource in the Brazilian Caatinga. Flora-Morphology, Distribution, Functional Ecology of Plants, 203(6), 484-490.	--
Menyanthes trifoliata	generalist	The most obvious insect visitors to M. trifoliata flowers on the Avalon Peninsula included bumblebees (Bombus sandersonii Franklin, Bombus terricola Kby., and Bombus borealis Kby.) and syrphid flies, but many other visitors, especially flies, were observed.	Thompson, F. L., Hermanutz, L. A., & Innes, D. J. (1998). The reproductive ecology of island populations of distylous Menyanthes trifoliata (Menyanthaceae). Canadian Journal of Botany, 76(5), 818-828.	--
Mitchella repens	bee	The flowers of M. repens were visited by native species of Bombus, which visited many flowers in each patch of plants. These insects moved frequently from patch to patch, effecting intermorph cross-pollination and maintaining high levels of seed set. Movement among patches may be promoted by the dispersion of nectar rewards, with flowers about to open or just opened providing maximum amounts of n…	Hicks, D. J., Wyatt, R., & Meagher, T. R. (1985). Reproductive biology of distylous partridgeberry, Mitchella repens. American Journal of Botany, 72(10), 1503-1514.	--
Morinda parvifolia	bee	The pollinators of M. parvifolia are bees according to our observations.	Liu, Y., Luo, Z., Wu, X., Bai, X., & Zhang, D. (2012). Functional dioecy in Morinda parvifolia (Rubiaceae), a species with stigma-height dimorphism. Plant systematics and evolution, 298, 775-785.	--
Mussaenda parviflora	butterfly	Twenty-four insect species of five orders were observed to visit the flowers of M. parviflora (Table 2). The number of visits to each type of plant changed during the day. On Iriomote Island, there was no obvious peak in visits (Fig. 6a,b). In Amami Ohshima Island, visitation peaked at around 15:00 h (Fig. 6c,d), corresponding with nectar secretion. Two species of papilionid butterflies (Papilio …	Naiki, A., & Kato, M. (1999). Pollination system and evolution of dioecy from distyly in Mussaenda parviflora (Rubiaceae). Plant Species Biology, 14(3), 217-227.	--
Narcissus albimarginatus	LT bee	FROM TABLE 2: N. albimarginatus (DISTYLY): Anthophora 70%, apis mellifera 20%, Bombus and other solitary bees. N. cuatrecasasii (STYLE DIMORPHISM) 90% Anthophorids. N. rupicola (STYLE DIMORPHISM) 60% hakwmoths , syrphids and others (bees, butterflies). N. marvieri (STYLE DIMORPHISM) 95% Anthophorids	Pérez‐Barrales, R., Vargas, P., & Arroyo, J. (2006). New evidence for the Darwinian hypothesis of heterostyly: breeding systems and pollinators in Narcissus sect. Apodanthi. New Phytologist, 171(3), 553-567.	--
Narcissus broussonetii	generalist	During diurnal observations, we only detected activity of short-tongued pollinators, mainly pollen-collecting pollinators, such as hoverflies and some bees (Amegilla sp., Apis mellifera, both in Apidae) (Table 2; see also Supporting information, Fig. S2). Diptera [Stomorhina sp. (Calliphoridae) and Eupeodes luninger (Syrphidae)] and Hymenoptera (Amegilla sp., Apis mellifera and Ceratina sp.) were…	Santos-Gally, R., De Castro, A., Pérez-Barrales, R., & Arroyo, J. (2015). Stylar polymorphism on the edge: unusual flower traits in Moroccan Narcissus broussonetii (Amaryllidaceae). Botanical Journal of the Linnean Society, 177(4), 644-656.	--
Narcissus cuatrecasasii	LT bee	FROM TABLE 2: N. albimarginatus (DISTYLY): Anthophora 70%, apis mellifera 20%, Bombus and other solitary bees. N. cuatrecasasii (STYLE DIMORPHISM) 90% Anthophorids. N. rupicola (STYLE DIMORPHISM) 60% hakwmoths , syrphids and others (bees, butterflies). N. marvieri (STYLE DIMORPHISM) 95% Anthophorids	Pérez‐Barrales, R., Vargas, P., & Arroyo, J. (2006). New evidence for the Darwinian hypothesis of heterostyly: breeding systems and pollinators in Narcissus sect. Apodanthi. New Phytologist, 171(3), 553-567.	--
Narcissus marvieri	LT bee	FROM TABLE 2: N. albimarginatus (DISTYLY): Anthophora 70%, apis mellifera 20%, Bombus and other solitary bees. N. cuatrecasasii (STYLE DIMORPHISM) 90% Anthophorids. N. rupicola (STYLE DIMORPHISM) 60% hakwmoths , syrphids and others (bees, butterflies). N. marvieri (STYLE DIMORPHISM) 95% Anthophorids	Pérez‐Barrales, R., Vargas, P., & Arroyo, J. (2006). New evidence for the Darwinian hypothesis of heterostyly: breeding systems and pollinators in Narcissus sect. Apodanthi. New Phytologist, 171(3), 553-567.	--
Narcissus papyraceus	butterfly	A wide range of generalist pollinators including flies, bees, and lepidoptera have been observed visiting flowers in N. papyraceus; however, long-tongued bees and lepidoptera pollinators have only been commonly observed in large dimorphic populations in the Strait of Gibraltar peninsula. [SCORED AS BUTTERFLY BECAUSE THESE ARE DOMINANT IN DIMORPHIC POPULATIONS]	Arroyo, J., Barrett, S. C., Hidalgo, R., & Cole, W. W. (2002). Evolutionary maintenance of stigma‐height dimorphism in Narcissus papyraceus (Amaryllidaceae). American Journal of Botany, 89(8), 1242-1249.	--
Narcissus rupicola	moth	FROM TABLE 2: N. albimarginatus (DISTYLY): Anthophora 70%, apis mellifera 20%, Bombus and other solitary bees. N. cuatrecasasii (STYLE DIMORPHISM) 90% Anthophorids. N. rupicola (STYLE DIMORPHISM) 60% hakwmoths , syrphids and others (bees, butterflies). N. marvieri (STYLE DIMORPHISM) 95% Anthophorids	Pérez‐Barrales, R., Vargas, P., & Arroyo, J. (2006). New evidence for the Darwinian hypothesis of heterostyly: breeding systems and pollinators in Narcissus sect. Apodanthi. New Phytologist, 171(3), 553-567.	--
Narcissus tazetta	moth	Macroglossum stellatarum (a hawkmoth; Sphingidae) was the main flower visitor in the marsh populations, visiting many flowers in sequence (29 1 +0 3, Table 6). However, as it seeks nectar in the tube base whilst hovering, it hardly touches the stigma of the L morph. It was also very rare before December in the study area, even in hill populations close to marshes. Thus, its role in the pollinatio…	Arroyo, J., & Dafni, A. (1995). Variations in habitat, season, flower traits and pollinators in dimorphic Narcissus tazetta L.(Amaryllidaceae) in Israel. New Phytologist, 129(1), 135-145.	--
Nephrophyllidium crista-galli	ST fly	Source 1: A different type of fly-flower (sapromyophilous) attracts flies (usually carrion- and dung-flies) with foul odors resembling that of decaying protein. Sapromyophilous blossoms are generally radial and frequently the perianth parts have filiform hairs or other appendages (eg., Menyanthes trifoliata). Dull, purplish or brownish floral colors are often found in association with the odor of…	Source 1: Pojar, J. (1974). Relation of the reproductive biology of plants to the structure and function of four plant communities (Doctoral dissertation, University of British Columbia). Source 2: Kudo, G. (2022). Outcrossing syndrome in alpine plants: Implications for flowering phenology and pollination success. Ecological Research, 37(3), 288-300.	--
Nivenia binata	LT fly	Insects are active on Nivenia flowers in the morning hours until about 11 A.M. Flies of the family Nemastrinidae (Fig. 6) were observed foraging on N. binata (Prosoeca westmannii Wied. and Prosoeca sp.) and on N. stenosiphon (P. ganglbaueri). N. corymbosa and N. stokoei [THIS ONE IS MONOMORPHIC] appear to be visited primarily by bees (fable VI). However, Patellapis spp. and Colletes spp. are too …	Goldblatt, P., & Bernhardt, P. (1990). Pollination biology of Nivenia (Iridaceae) and the presence of heterostylous self-compatibility. Israel Journal of Plant Sciences, 39(1-2), 93-111.	--
Nivenia corymbosa	LT bee	Insects are active on Nivenia flowers in the morning hours until about 11 A.M. Flies of the family Nemastrinidae (Fig. 6) were observed foraging on N. binata (Prosoeca westmannii Wied. and Prosoeca sp.) and on N. stenosiphon (P. ganglbaueri). N. corymbosa and N. stokoei [THIS ONE IS MONOMORPHIC] appear to be visited primarily by bees (fable VI). However, Patellapis spp. and Colletes spp. are too …	Goldblatt, P., & Bernhardt, P. (1990). Pollination biology of Nivenia (Iridaceae) and the presence of heterostylous self-compatibility. Israel Journal of Plant Sciences, 39(1-2), 93-111.	--
Nivenia parviflora	generalist	Pollination and evolution The small flower and short perianth tube of Nivenia parviflora are related to its pollination ecology. The flowers are visited by and presumably pollinated by the medium-sized bee, Amegilla sp. (Anthophoridae), the fly Prosoeca sp. (Nemestrinidae), and the butterfly, Cynthia cardui. The flowers produce small amounts of nectar in the base of the perianth tube on which the…	Goldblatt, P. (1997). A new species of Nivenia (Iridaceae). Bothalia, 27(2), 101-103.	--
Nivenia stenosiphon	LT fly	From Table 2. Floral characters of plants pollinated by long-tongued flies (…) " these flies are the sole or main pollinators of at least 120 plant species (…)"	Goldblatt, P., & Manning, J. C. (2000). The long-proboscid fly pollination system in southern Africa. Annals of the Missouri Botanical Garden, 146-170.	--
Notopleura longipedunculoides	generalist	We recorded, in total, 10 individuals and 30 h (i.e., ~3 h/individual) for D. brochidodroma, and 12 individuals and 35 h (i.e., ~2.9 h/individual) for N. longipedunculoides. From these videos, we observed that D. brochidodroma was exclusively visited by euglossine bees (also please refer to Clark et al., 2015), with five bee visits lasting ~10 s each, whereas N. longipeduncoloides was visited by …	Gamba, D., & Muchhala, N. (2023). Pollinator type strongly impacts gene flow within and among plant populations for six Neotropical species. Ecology, 104(1), e3845.	--
Nymphoides fallax	generalist	Flowers rise over the water surface but sink after pollination. Pedicel and fruit tissue is degraded when fruits mature, and the released seeds float (Fig. 7a, b). Fruits are present from November to January. During the wet season (June-November), bees, flies (Fig. 7c, d), dragonflies, and butterflies visit the flowers.	Lobato-de Magalhães, T., & Martínez, M. (2020). Insights into distyly and seed morphology of the aquatic plant Nymphoides fallax Ornduff (Menyanthaceae). Flora, 262, 151526.	--
Nymphoides indica	generalist	The pollinators included Lepidoptera, Diptera, Hymenoptera and Coleoptera. The most common pollinators were Notiphila spp. in HA and HG, Lasioglossum mutilum in HT, Mesembrius flaviceps in HC and Apis mellifera in HD.	Shibayama, Y., & Kadono, Y. (2003). Floral morph composition and pollen limitation in the seed set of Nymphoides indica populations. Ecological Research, 18, 725-737.	--
Nymphoides peltata	generalist	Field data concerning the pollination of Nymphoides are not extensive, but a number of species of insect visitors have been recorded on N. peltata (Knuth, 1899).	Ornduff, R. (1966). The origin of dioecism from heterostyly in Nymphoides (Menyanthaceae). Evolution, 309-314.	--
Odontonema callistachyum	bird	Flowers in O. callistachyum are heterostylous and require specialized pollinators to set fruits. Within its native distribution range, this species is visited and possibly pollinated by hummingbirds (Daniel, 1995).	https://www.cabidigitallibrary.org/doi/10.1079/cabicompendium.120399	--
Ophiorrhiza caudata	generalist	Butterflies, flies, bees and ants were the major floral visitors of O. caudata, and they were attracted by the mild fragrance of flowers. Flowering was in rainy season, and rainwater promotes pollination (Hydrophily) in O. caudata. One unidentified insect visits the flowers frequently; it spend around 45 ± 15 sec per flower in pin morphs and 46 ± 21 sec per flower in thrum morphs (Figure 3, 4). T…	Theresa, M., Sreekala, A. K., & Mohanlal, J. (2021). Reproductive biology of Ophiorrhiza caudata CEC Fisch.(Rubiaceae), an endemic and endangered creeping perennial herb of the Western Ghats, India. Journal of Threatened Taxa, 13(13), 20056-20065.	--
Ophiorrhiza napoensis	bee	We studied a populationof Ophiorrhiza napoensis ina subtropical evergreen forest at the Defu Natural Animal Preserve (alt. 1300–1550 m; 23° 25′ N, 105° 50′ E), Defu, Napo County, Guangxi Zhuangzu Zizhiqu (autonomous region), China. The species is a narrow endemic, autumn-blooming, bee-pollinated, per- ennial herb (Lo 1990). Approximately 70 species of the genus occur in China, most of which are d…	Kudoh, H., Sugawara, T., Wu, S., & Murata, J. I. N. (2001). Morph-specific correlations between floral traits in a distylous Ophiorrhiza napoensis (Rubiaceae) population in southern China. Journal of Tropical Ecology, 17(5), 719-728.	--
Oplonia armata	butterfly	During the several hours spent in the field examining populations of Oplonia [STUDY SPECIES: Oplonia armata and O. microphylla] , only one flower visitor was noted - a pierid butterfly of the species Phoebis sennae (L.). It is probable that the large-flowered species are pollinated by lepidopterans, since the arched, exserted stamens of thrums and the similarly exserted styles of pins suggest tha…	Ornduff, R. (1979). Heterostyly in Oplonia (Acanthaceae). Journal of the Arnold Arboretum, 60(3), 382-385.	--
Oplonia microphylla	butterfly	During the several hours spent in the field examining populations of Oplonia [STUDY SPECIES: Oplonia armata and O. microphylla] , only one flower visitor was noted - a pierid butterfly of the species Phoebis sennae (L.). It is probable that the large-flowered species are pollinated by lepidopterans, since the arched, exserted stamens of thrums and the similarly exserted styles of pins suggest tha…	Ornduff, R. (1979). Heterostyly in Oplonia (Acanthaceae). Journal of the Arnold Arboretum, 60(3), 382-385.	--
Oreocarya crassipes	generalist	While the particular pollinator(s) of O. crassipes has yet to be identified, Warnock (2012) and J.I.C. (pers. observ.) have found that Lepidoptera and Hymenoptera are floral visitors and, therefore, potential pollinators of the species.	Cohen, J. I., Rodriguez, H., & Hutcheson, H. (2021). Distyly in oreocarya crassipes (boraginaceae), an endangered plant species. The Southwestern Naturalist, 65(2), 105-115.	--
Oxalis alpina	ST bee	The most frequent visitors to flowers of 0. alpina included solitary bees in the Andrenidae and Halictidae, and various dipterans (primarily Syrphidae) . Lepidoptera were occasional visitors (Table 1). Females of two species of Heterosarus, H . bakeri Cockerell and H . neomexzcanus Cockerell, were by far the most common visitors to Oxalis flowers. I could not distinguish between the species in fl…	Weller, S. G. (1981). Pollination biology of heteromorphic populations of Oxalis alpina (Rose)(Oxalidaceae) in south-eastern Arizona. Botanical Journal of the Linnean Society, 83(3), 189-198.	--
Oxalis corniculata	ST fly	Different varieties of insects mainly including Diptera and Lepidoptera regularly visited the flowers of Oxalis conuiculata for nectar and pollen grains. Lepidoptera (Butterflies) viz., Pieris rapae, Sylepta deurogata, Lycaena sp., and Coletis sp., were the common visitors (without any pollen load), the activities of all butterflies were same. They alight on petals without touching the reproducti…	Abid, R. (2010). Floral morphs and mode of pollination in Oxalis corniculata L. from Pakistan. Pakistan Journal of Botany, 42(6), 4027-4033.	--
Oxalis hirta	LT fly	Oxalis hirta … the tube morphology is reminiscent of long-proboscid fly pollinated flowers of the guild described by Goldblatt and Manning (1999) and Manning and Goldblatt (1996), and long proboscid flies were indeed observed visiting these flowers both in natural populations and in the Botanical Garden at Stellenbosch University (pers. obs.).	Turketti, S. S. (2010). A study of tristyly in South African Oxalis (Doctoral dissertation, Stellenbosch: University of Stellenbosch).	--
Oxalis suksdorfii	generalist	The large yellow flowers of 0. suksdorfii open in early morning and are freely visited by flies of the insect families Bombyliidae and Syrphidae, by various bees, and by small beetles	Ornduff, R. (1964). The breeding system of Oxalis suksdorfii. American Journal of Botany, 51(3), 307-314.	--
Oxalis violacea	bee	Although Díptera, Hymenoptera, and Lepidoptera forage for nectar, bees (Andrenidae,Anthophoridae, Halictidae, and Megachilidae) probably make the only effective pollen transfers between the two morphs. Both male and female bees may transport pollen of both morphs and short-tongued bees (e.g., Augochlorella spp., Dialictus spp.) may be more common but as effective as pollinators as long-tongued be…	Bernhardt, P. (1990). Pollination ecology of Oxalis violacea (Oxalidaceae) following a controlled grass fire. Plant systematics and evolution, 171, 147-155.	--
Pagaema guianensis	bee	As flores de P. guianensis receberam visitas de uma gama de visitantes, como: vespas, dípteros, borboletas, porém, o principal grupo de polinizadores é o das abelhas.	Alves, J. D. M. (2016). Rubiaceae Juss. nas campinaranas do baixo Rio Negro e biologia reprodutiva de Pagaema guianensis Aubl.	--
Pagamea duckei	LT bee	Flowers of Pagamea duckei were visited mostly by bees and occasionally by butterflies. The first visits to the flowers occurred early in the morning, between 5.00 AM and 5.30 AM, period in which the flowers were starting to open, but were already producing nectar. Bees were very frequent (Table 2) and always contacted the reproductive organs in their visits. Species of the genus Melipona were the…	Terra-Araujo, M. H., Webber, A. C., & Vicentini, A. (2012). Pollination of Pagamea duckei Standl.(Rubiaceae): a functionally dioecious species. Biota Neotropica, 12, 98-104.	--
Palicourea crocea	bird	Three hummingbird species visited the flowers: the Gilded Sapphire (Hylocharis chrysura), the Black-throated Mango (Anthracothorax nigricollis), and the Glittering-bellied Emerald (Chlorostilbon aureoventris). The frequency of hummingbird visitation, nectar features, and the scarcity of other hummingbird-visited flowers in the study area, indicate that P. crocea is an important nectar resource fo…	Mendonça, L. B., & Anjos, L. D. (2006). Flower morphology, nectar features, and hummingbird visitation to Palicourea crocea (Rubiaceae) in the Upper Paraná River floodplain, Brazil. Anais da Academia Brasileira de Ciências, 78, 45-57.	--
Palicourea demissa	bird	Palicourea demissa (Rubiaceae) is a distylous hummingbird-pollinated species of the Venezuelan Andes cloud forests (Valois-Cuesta and Novoa-Sheppard 2006).	Valois-Cuesta, H., Soriano, P. J., & Ornelas, J. F. (2011). Dimorphisms and self-incompatibility in the distylous species Palicourea demissa (Rubiaceae): possible implications for its reproductive output. Journal of plant research, 124, 137-146.	--
Palicourea fendleri	bird	The two species share some but not all of their pollinators (Fig. 4). At Sartenejas, P. fendleri is visited by two species of hummingbird, Chlorostilbon alice and Amazilia tobacci, while P. petiolaris is visited only by the smaller hummingbird, Cholorostilbon alice. A species of Bombus also visits the flowers of the two species and is more frequently found in P. petiolaris. Several unidentified i…	Sobrevila, C., Ramirez, N., & de Enrech, N. X. (1983). Reproductive biology of Palicourea fendleri and P. petiolaris (Rubiaceae), heterostylous shrubs of a tropical cloud forest in Venezuela. Biotropica, 161-169.	--
Palicourea lasiorrachis	bird	Source 1: In the understory of a tropical cloud forest at Monteverde, Costa Rica, the distylous treelet Palicourea lasiorrachis (Benth. ex Oerst.) is one of several heterostylous Rubiaceae among the 24 or more plant species pollinated by the hummingbird Lampornis calolaema.. Source 2:In cloud forest at Monteverde, Costa Rica, two common treelets (Palicourea lasiorrachis and Cephaelis elata, both …	Source 1: Feinsinger, P., & Busby, W. H. (1987). Pollen carryover: experimental comparisons between morphs of Palicourea lasiorrachis (Rubiaceae), a distylous, bird-pollinated, tropical treelet. Oecologia, 73, 231-235.. Source 2:Feinsinger, P., Busby, W. H., & Tiebout, H. M. (1988). Effects of indiscriminate foraging by tropical hummingbirds on pollination and plant reproductive success: experime…	--
Palicourea macrobotrys	bird	FROM TABLE 3: HUMMINGBIRDS 63% VISITS, BUTTERFLIES 25%, SHORT-TONGUED BEES 11%. 'Foram registrados cinco visitantes de três grupos diferentes nas flores de Palicourea macrobotrys: duas espécies de beija-flores, duas de borboletas e uma de abelha . A borboleta Heliconius erato phyllis F. foi freqüente somente quando as plantas apresentavam muitas flores disponíveis no auge da floração. Heliconius …	Coelho, C. P., & Barbosa, A. A. A. (2003). Biologia reprodutiva de Palicourea macrobotrys Ruiz & Pavon (Rubiaceae): um possível caso de homostilia no gênero Palicourea Aubl. Brazilian Journal of Botany, 26, 403-413.	--
Palicourea officinalis	bird	Populations presented different composition of functional groups of pollinators (Fig. 2; see Supporting Information, Table S3 for species list). Hummingbirds were the most frequent pollinators in the population of Palicourea rigida in area 1, displaying higher relative visitation frequency (mean ± SE: 92.83 ± 4.81%) compared to the other functional groups of pollinators (native bees and Lepidopte…	Furtado, M. T., Matias, R., Pérez-Barrales, R., & Consolaro, H. (2021). Do reciprocal herkogamy and pollinators affect legitimate pollen flow in distylous species of Rubiaceae?. Botanical Journal of the Linnean Society, 196(4), 524-539.	--
Palicourea padifolia	bird	Source 1: Small bees, bumblebees, butterflies, and more frequently hummingbirds visit the yellow flowers of P. padifolia in the study region. . Source 2:The main visitors to I? padijdia flowers are hummingbirds and bees. Butterfly visitors were rarely seen, and accounted for only 1.6 percent of the total visits observed (Table 6). Four species of hummingbird were observed: Rufous-tailed hum- ming…	Source 1: Hernández, A., & Ornelas, J. F. (2007). Disassortative pollen transfer in distylous Palicourea padifolia (Rubiaceae), a hummingbird-pollinated shrub. Ecoscience, 14(1), 8-16.. Source 2:Ree, R. H. (1997). Pollen Flow, Fecundity, and the Adaptive Significance of Heterostyly in Palicourea padifolia (Rubiaceae) 1. Biotropica, 29(3), 298-308.	--
Palicourea petiolaris	generalist	The two species share some but not all of their pollinators (Fig. 4). At Sartenejas, P. fendleri is visited by two species of hummingbird, Chlorostilbon alice and Amazilia tobacci, while P. petiolaris is visited only by the smaller hummingbird, Cholorostilbon alice. A species of Bombus also visits the flowers of the two species and is more frequently found in P. petiolaris. Several unidentified i…	Sobrevila, C., Ramirez, N., & de Enrech, N. X. (1983). Reproductive biology of Palicourea fendleri and P. petiolaris (Rubiaceae), heterostylous shrubs of a tropical cloud forest in Venezuela. Biotropica, 161-169.	--
Palicourea rigida	bird	Source 1: From Table 1: Floral traits and pollinatoin systems of woody species in cerrado fragments located in Upper Taquari Region (central-western Brazil)hb: hummingbird. Source 2:Populations presented different composition of functional groups of pollinators (Fig. 2; see Supporting Information, Table S3 for species list). Hummingbirds were the most frequent pollinators in the population of Pal…	Source 1: Martins, F. Q., & Batalha, M. A. (2006). Pollination systems and floral traits in cerrado woody species of the Upper Taquari region (Central Brazil). Brazilian Journal of Biology, 66, 543-552.. Source 2:Furtado, M. T., Matias, R., Pérez-Barrales, R., & Consolaro, H. (2021). Do reciprocal herkogamy and pollinators affect legitimate pollen flow in distylous species of Rubiaceae?. Botanica…	--
Pentanisia angustifolia	butterfly	Butterflies were the primary visitors to flowers of both species (Fig. 5), with occasional visits by bombyliid flies and bees, which mainly removed pollen from S-morph flowers.	Massinga, P. H., Johnson, S. D., & Harder, L. D. (2005). Heteromorphic incompatibility and efficiency of pollination in two distylous Pentanisia species (Rubiaceae). Annals of botany, 95(3), 389-399.	--
Pentanisia prunelloides	butterfly	Source 1: Pentanisia prunelloides 20 Butterfly taxa, 10 Long-tongued fly taxa, 3 Long-Tongued bees taxa, 3 study sites, 20h of observations. Source 2:Butterflies were the primary visitors to flowers of both species (Fig. 5), with occasional visits by bombyliid flies and bees, which mainly removed pollen from S-morph flowers.	Source 1: Johnson, S. D., Harris, L. F., & Procheş, Ş. (2009). Pollination and breeding systems of selected wildflowers in a southern African grassland community. South African Journal of Botany, 75(4), 630-645.. Source 2:Massinga, P. H., Johnson, S. D., & Harder, L. D. (2005). Heteromorphic incompatibility and efficiency of pollination in two distylous Pentanisia species (Rubiaceae). Annals of b…	--
Pentas lanceolata	beetle	I have examined Pentas lanceolala… Verdcourt informed me that the heterostylus are panmictic and are pollinated in Africa by a small nitidulid beetle of the genus Meligethes.	Bahadur, B. (1970). Heterostyly and homostyly in Pentas lanceolata (Forsk.) Delf. Journal of Genetics, 60, 199-204.	--
Persicaria japonica	generalist	TABLE 4. Fauna and visitation rates of the insects visiting flowers of Persicaria japonica in the experimental garden population during the flowering season in 1995. Visitation rates (h-1) were calculated from the number of visits to the four focal shoots of P. japonica for 15 h during 10–20 August 1995. [FROM TABLE VISITS RATES TOTAL BEES 2.66, TOTAL FLIES 4.92, TOTAL WASPS 4.13 , TOTAL BUTTERFL…	Nishihiro, J., & Washitani, I. (1998). Patterns and consequences of self‐pollen deposition on stigmas in heterostylous Persicaria japonica (Polygonaceae). American Journal of Botany, 85(3), 352-359.	--
Plumbago auriculata	LT fly	During the period of this study (November and December, 2008), long-proboscid flies (Philoliche aethiopica, Tabanidae) were the primary visitors to flowers of P. auriculata at the Richmond study site with occasional visits by the large swallowtail butterflies, Papilio demodocus and P. nireus, smaller Pieris butterflies (Lepidoptera) and small, pollen-collecting bees in the family Halictidae (Tabl…	Ferrero, V., De Vega, C., Stafford, G. I., Van Staden, J., & Johnson, S. D. (2009). Heterostyly and pollinators in Plumbago auriculata (Plumbaginaceae). South African Journal of Botany, 75(4), 778-784.	--
Polygonum jucundum	ST fly	At the observation sites, flower flies (Syrphidae) were the principal floral visitors of Polygonum jucundum. When foraging on Polygonum jucundum, the flower flies usually hover momentarily over the flower and use their mouthparts to harvest pollen for a few seconds (usually 2–8 s; Fig. 7a–d); during this time, some pollen sticks to their legs, thorax, and abdomen (Fig. 7k) and is transferred to t…	Chen, M. L., & Zhang, X. P. (2010). Distyly in Polygonum jucundum Meisn.(Polygonaceae). Plant systematics and evolution, 288, 139-148.	--
Pontederia cordata	LT bee	Source 1: The foraging movements of Xylocopa micans and Bombus pennsylvanicus on Pontederia cordata L. var lancifolia were recorded during 3 days in 1995 at three sites in the Everglades, Florida, USA. … arpenter bees accounted for more than 90% of the flower visits on P. cordata at Airboat Ride and Miccosukee Bingo. Other flower visitors at these two sites included butterflies, Megachile spp., a…	Source 1: Orth, A. I., & Waddington, K. D. (1997). The movement patterns of carpenter bees Xylocopa micans and bumblebees Bombus pennsylvanicus on Pontederia cordata inflorescences. Journal of Insect Behavior, 10, 79-86.. Source 2:PRICE, S. D., & BARRETT, S. C. (1984). The function and adaptive significance of tristyly in Pontederia cordata L.(Pontederiaceae). Biological Journal of the Linnean So…	--
Pontederia sagittata	LT fly	In seven of eight populations only a single visitor was consistently present. This was the syrphid fly Lycastrirlynca willistoni Coquillet. It was abundant from early morning until flower closure in all populations visited. Lycastrirlynca willistoni possess very long slender proboscis, allowing it to collect nectar from the base of the corolla tube of P. sagittata. In a single population (Laguna)…	Glover, D. E., & Barrett, S. C. H. (1983). Trimorphic incompatibility in Mexican populations of Pontederia sagittata Presl.(Pontederiaceae). New Phytologist, 95(3), 439-455.	--
Primula cicutariifolia	thrip	During the 60 h of field observations at the four study sites, no birds or bats were seen visiting the flowers; however, some species of insects were observed visiting the flowers (Table 5). The insects that most frequently visited the flowers were thrips, and pollen attached to the legs of the thrips were observed under a stereomicroscrope. Although other insects visited the flowers as well, no …	Chen, M. (2009). Comparative reproductive biology of Primula merrilliana Schltr. and P. cicutariifolia Pax. Plant Systematics and Evolution, 278, 23-32.	--
Primula elatior	bee	Flowers are mainly pollinated by bees and bumblebees, although other insects may be involved in the pollination process too.	Jacquemyn, H., Brys, R., & Hermy, M. (2002). Patch occupancy, population size and reproductive success of a forest herb (Primula elatior) in a fragmented landscape. Oecologia, 130, 617-625.	--
Primula merrilliana	thrip	During the 60 h of field observations at the four study sites, no birds or bats were seen visiting the flowers; however, some species of insects were observed visiting the flowers (Table 5). The insects that most frequently visited the flowers were thrips, and pollen attached to the legs of the thrips were observed under a stereomicroscrope. Although other insects visited the flowers as well, no …	Chen, M. (2009). Comparative reproductive biology of Primula merrilliana Schltr. and P. cicutariifolia Pax. Plant Systematics and Evolution, 278, 23-32.	--
Primula mistassinica	ST fly	The lack of any consistent differences between the fertility of mainland and island populations of P. mistassinica indicates that intermorph pollen transfer by pollinators must be effective in both areas. Anecdotal reports of butterfly pollination of P. mistassinica occur in the literature (Soper et al. 1965), but syrphid flies were the predominant visitors to flowers in the populations we invest…	Larson, B. M., & Barrett, S. C. (1998). Reproductive biology of island and mainland populations of Primula mistassinica (Primulaceae) on Lake Huron shorelines. Canadian Journal of Botany, 76(11), 1819-1827.	--
Primula poissonii	LT bee	all thevisits to P. secundiflora were from Hymenoptera (bumblebees and Anthophora species), whereas about 30% of visits to P. poissonii were from Lepidoptera (butterflies).	Xie, Y., Zhu, X., Ma, Y., Zhao, J., Li, L., & Li, Q. (2017). Natural hybridization and reproductive isolation between two Primula species. Journal of Integrative Plant Biology, 59(8), 526-530.	--
Primula secundiflora	generalist	We carried out a total of 16.5 hr of observations in each population. At BGTC population, syrphid flies were the most abundant pollinators (Figure 2), accounting for 75.62% of total pollinators. However, legitimate bumblebees (normal pollination through the corolla tube entrance) and illegitimate bumblebees (abnormal pollination through nectar robbing hole which located at the corolla tube) were …	Wu, Y., & Li, Q. J. (2017). Phenotypic selection on flowering phenology and pollination efficiency traits between Primula populations with different pollinator assemblages. Ecology and Evolution, 7(19), 7599-7608.	--
Primula sieboldii	LT bee	Source 1: The most important pollinators for P. sieboldii are thought to be the queens of Bombus diversus tersatus Smith (Washitani et al. 1994b). On visiting the flowers of P. sieboldii, the queen bumblebees cling to the petals, leaving clear claw marks. The claw marks on the flower petals are therefore useful indicators of the pollinator services provided by the bumblebees (Washitani et al. 199…	Source 1: Matsumura, C., & Washitani, I. (2000). Effects of population size and pollinator limitation on seed-set of Primula sieboldii populations in a fragmented landscape. Ecological research, 15, 307-322.. Source 2:Washitani, I. (1996). Predicted genetic consequences of strong fertility selection due to pollinator loss in an isolated population of Primula sieboldii. Conservation Biology, 10(1)…	--
Primula veris	generalist	Source 1: From Electronic Supplemental Material- Table S1 Plant species considered in the study... Main pollinators and their percentage of visits into brackets. solitary bees (46.67). Source 2:Primula veris is an obligate outbreeder (Wedderburn and Richards 1990), pollinated by bumble bees and moths	Source 1: Lázaro, A., Hegland, S. J., & Totland, Ø. (2008). The relationships between floral traits and specificity of pollination systems in three Scandinavian plant communities. Oecologia, 157, 249-257.. Source 2:Lehtila, K., & Syrjanen, K. (1995). Positive effects of pollination on subsequent size, reproduction, and survival of Primula veris. Ecology, 76(4), 1084-1098.	--
Primula vulgaris	generalist	The pollinators of P vulgaris are mainly long-probed insects (bumblebees, Bombylius species and moths), but also pollen-gathering bees (Woodell 1960) and its relatively early flowering period means that there are few other food plants available for nectar- and pollen-feeding insects.	Brys, R., Jacquemyn, H., Endels, P., Van Rossum, F., Hermy, M., Triest, L., ... & Blust, G. D. (2004). Reduced reproductive success in small populations of the self-incompatible Primula vulgaris. Journal of Ecology, 5-14.	--
Psychotria acuminata	bee	Only insects visited most Psychotria flowers. The only vertebrate visitors were hummingbirds to P. poeppigiana. ...Fourteen small-bee species accounted for 84% of all insects collected. Flower visitors of 16 Psychotria species were dominated by small bees. FROM FIGURE 5: HETEROSTYLOUS SPECIES MOSTLY VISITED BY SMALL BEES WITH LONG PROBOSCIS, MEDIUM SIZED BEES WITH SHORT PROBOSCIS, SMALL BEES WITH…	Sakai, S., & Wright, S. J. (2008). Reproductive ecology of 21 coexisting Psychotria species (Rubiaceae): when is heterostyly lost?. Biological Journal of the Linnean Society, 93(1), 125-134.	--
Psychotria capitata	bee	Only insects visited most Psychotria flowers. The only vertebrate visitors were hummingbirds to P. poeppigiana. ...Fourteen small-bee species accounted for 84% of all insects collected. Flower visitors of 16 Psychotria species were dominated by small bees. FROM FIGURE 5: HETEROSTYLOUS SPECIES MOSTLY VISITED BY SMALL BEES WITH LONG PROBOSCIS, MEDIUM SIZED BEES WITH SHORT PROBOSCIS, SMALL BEES WITH…	Sakai, S., & Wright, S. J. (2008). Reproductive ecology of 21 coexisting Psychotria species (Rubiaceae): when is heterostyly lost?. Biological Journal of the Linnean Society, 93(1), 125-134.	--
Psychotria carthagenensis	bee	The main pollinators were Bombus and small Halictidae bees. … The flowers of P. carthagenensis were visited by a variety of insects, predominantly bees. Based on the behavior and on the number of visits, Bombus atratus (Franklin 1913), Bombus morio (Swederus 1787) and some species of Halictidae bees appeared to be the most effective pollinators. For nectar collection, the bees inserted their prob…	Consolaro, H., SILVA, S. C., & Oliveira, P. E. (2011). Breakdown of distyly and pin‐monomorphism in Psychotria carthagenensis Jacq.(Rubiaceae). Plant species biology, 26(1), 24-32.	--
Psychotria chagrensis	bee	Only insects visited most Psychotria flowers. The only vertebrate visitors were hummingbirds to P. poeppigiana. ...Fourteen small-bee species accounted for 84% of all insects collected. Flower visitors of 16 Psychotria species were dominated by small bees. FROM FIGURE 5: HETEROSTYLOUS SPECIES MOSTLY VISITED BY SMALL BEES WITH LONG PROBOSCIS, MEDIUM SIZED BEES WITH SHORT PROBOSCIS, SMALL BEES WITH…	Sakai, S., & Wright, S. J. (2008). Reproductive ecology of 21 coexisting Psychotria species (Rubiaceae): when is heterostyly lost?. Biological Journal of the Linnean Society, 93(1), 125-134.	--
Psychotria deflexa	generalist	Source 1: Table 7 summarises the observations of floral visitors and number of visits. Insect activity started at 5:00 h and ended at 17:30 h and the peak of activity occurred between 9:00 and 10:00 h. Psychotria nitidula received the largest number of visits (1992) and P. trichophoroides had the fewest (102). Wasps of the genus Pepsis were the main visitors of P. deflexa (90 visits, 36% of total…	Source 1: Sá, T., Furtado, M. T., Ferrero, V., Pérez-Barrales, R., Rodrigues, E. B., Dos Santos, I. G., & Consolaro, H. (2016). Floral biology, reciprocal herkogamy and breeding system in four Psychotria species (Rubiaceae) in Brazil. Botanical Journal of the Linnean Society, 182(3), 689-707.. Source 2:Sakai, S., & Wright, S. J. (2008). Reproductive ecology of 21 coexisting Psychotria species (Ru…	--
Psychotria emetica	bee	Only insects visited most Psychotria flowers. The only vertebrate visitors were hummingbirds to P. poeppigiana. ...Fourteen small-bee species accounted for 84% of all insects collected. Flower visitors of 16 Psychotria species were dominated by small bees. FROM FIGURE 5: HETEROSTYLOUS SPECIES MOSTLY VISITED BY SMALL BEES WITH LONG PROBOSCIS, MEDIUM SIZED BEES WITH SHORT PROBOSCIS, SMALL BEES WITH…	Sakai, S., & Wright, S. J. (2008). Reproductive ecology of 21 coexisting Psychotria species (Rubiaceae): when is heterostyly lost?. Biological Journal of the Linnean Society, 93(1), 125-134.	--
Psychotria grandis	bee	Only insects visited most Psychotria flowers. The only vertebrate visitors were hummingbirds to P. poeppigiana. ...Fourteen small-bee species accounted for 84% of all insects collected. Flower visitors of 16 Psychotria species were dominated by small bees. FROM FIGURE 5: HETEROSTYLOUS SPECIES MOSTLY VISITED BY SMALL BEES WITH LONG PROBOSCIS, MEDIUM SIZED BEES WITH SHORT PROBOSCIS, SMALL BEES WITH…	Sakai, S., & Wright, S. J. (2008). Reproductive ecology of 21 coexisting Psychotria species (Rubiaceae): when is heterostyly lost?. Biological Journal of the Linnean Society, 93(1), 125-134.	--
Psychotria hoffmannseggiana	LT bee	FROM FIGURE 5: MOSTLY VISITED BY LOPHOPEDIA, AUGOCHLOROPSIS, AUGOCHLORA, APIS MELLIFERA. The most common pollinators for all three species combined belonged to the order Hymenoptera (especially bees), followed by Lepidoptera and Diptera (Fig. 5). Apis mellifera Linnaeus was the only floral visitor common to all the three species and the main visitor of P. nitidula (Fig. 5). Psychotria nitidula an…	Mesquita-Neto, J. N., Borges, J. P., de Sá, T. F., de Oliveira Teixeira, T. P., Ferreira, I. N., Furtado, M. T., ... & Franceschinelli, E. V. (2018). Pollen flow and pollinator sharing among synchronopatric species of Psychotria (Rubiaceae). Plant systematics and evolution, 304, 943-953.	--
Psychotria homalosperma	generalist	Ten insect and two bird species visited theflowers ofP. homalospermaduring our observation period (Table 2;Fig. 2). Three other insect species have been reported tovisit theflowers (Abe 2006). In total, 13 insect specieswere recorded for the species (Table 2). Most of them vis-ited in the morning or in the evening (before sunset) andonly one moth individual visited at night. Among them,thrips and…	Watanabe, K., Kato, H., Kuraya, E., & Sugawara, T. (2018). Pollination and reproduction of Psychotria homalosperma, an endangered distylous tree endemic to the oceanic B onin (O gasawara) I slands, J apan. Plant Species Biology, 33(1), 16-27.	--
Psychotria horizontalis	bee	Only insects visited most Psychotria flowers. The only vertebrate visitors were hummingbirds to P. poeppigiana. ...Fourteen small-bee species accounted for 84% of all insects collected. Flower visitors of 16 Psychotria species were dominated by small bees. FROM FIGURE 5: HETEROSTYLOUS SPECIES MOSTLY VISITED BY SMALL BEES WITH LONG PROBOSCIS, MEDIUM SIZED BEES WITH SHORT PROBOSCIS, SMALL BEES WITH…	Sakai, S., & Wright, S. J. (2008). Reproductive ecology of 21 coexisting Psychotria species (Rubiaceae): when is heterostyly lost?. Biological Journal of the Linnean Society, 93(1), 125-134.	--
Psychotria ipecacuanha	ST fly	The species lacks studies about pollinator visitation. However, field observations showed that the flowers of P. ipecacuanha were visited frequently and exclusively by flies (family Sepsidae) (L.O. Oliveira, unpublished data), which may act as pollinators.	Rossi, A. A. B., Oliveira, L. O. D., & Vieira, M. F. (2005). Distyly and variation in floral traits in natural populations of Psychotria ipecacuanha (Brot.) Stokes (Rubiaceae). Brazilian Journal of Botany, 28, 285-294.	--
Psychotria ipecacuanhai	bee	Only insects visited most Psychotria flowers. The only vertebrate visitors were hummingbirds to P. poeppigiana. ...Fourteen small-bee species accounted for 84% of all insects collected. Flower visitors of 16 Psychotria species were dominated by small bees. FROM FIGURE 5: HETEROSTYLOUS SPECIES MOSTLY VISITED BY SMALL BEES WITH LONG PROBOSCIS, MEDIUM SIZED BEES WITH SHORT PROBOSCIS, SMALL BEES WITH…	Sakai, S., & Wright, S. J. (2008). Reproductive ecology of 21 coexisting Psychotria species (Rubiaceae): when is heterostyly lost?. Biological Journal of the Linnean Society, 93(1), 125-134.	--
Psychotria jasminoidesis	butterfly	Psychotria jasminoidesis mainly pollinated by butterfliesand the other species by bees (Castro and Oliveira, 2002).	Castro, C. C., Oliveira, P. E. A. M., & Alves, M. C. (2004). Breeding system and floral morphometry of distylous Psychotria L. species in the Atlantic rain forest, SE Brazil. Plant Biology, 755-760.	--
Psychotria limonensis	bee	Only insects visited most Psychotria flowers. The only vertebrate visitors were hummingbirds to P. poeppigiana. ...Fourteen small-bee species accounted for 84% of all insects collected. Flower visitors of 16 Psychotria species were dominated by small bees. FROM FIGURE 5: HETEROSTYLOUS SPECIES MOSTLY VISITED BY SMALL BEES WITH LONG PROBOSCIS, MEDIUM SIZED BEES WITH SHORT PROBOSCIS, SMALL BEES WITH…	Sakai, S., & Wright, S. J. (2008). Reproductive ecology of 21 coexisting Psychotria species (Rubiaceae): when is heterostyly lost?. Biological Journal of the Linnean Society, 93(1), 125-134.	--
Psychotria marginata	bee	Only insects visited most Psychotria flowers. The only vertebrate visitors were hummingbirds to P. poeppigiana. ...Fourteen small-bee species accounted for 84% of all insects collected. Flower visitors of 16 Psychotria species were dominated by small bees. FROM FIGURE 5: HETEROSTYLOUS SPECIES MOSTLY VISITED BY SMALL BEES WITH LONG PROBOSCIS, MEDIUM SIZED BEES WITH SHORT PROBOSCIS, SMALL BEES WITH…	Sakai, S., & Wright, S. J. (2008). Reproductive ecology of 21 coexisting Psychotria species (Rubiaceae): when is heterostyly lost?. Biological Journal of the Linnean Society, 93(1), 125-134.	--
Psychotria nitidula	bee	Source 1: Table 7 summarises the observations of floral visitors and number of visits. Insect activity started at 5:00 h and ended at 17:30 h and the peak of activity occurred between 9:00 and 10:00 h. Psychotria nitidula received the largest number of visits (1992) and P. trichophoroides had the fewest (102). Wasps of the genus Pepsis were the main visitors of P. deflexa (90 visits, 36% of total…	Source 1: Sá, T., Furtado, M. T., Ferrero, V., Pérez-Barrales, R., Rodrigues, E. B., Dos Santos, I. G., & Consolaro, H. (2016). Floral biology, reciprocal herkogamy and breeding system in four Psychotria species (Rubiaceae) in Brazil. Botanical Journal of the Linnean Society, 182(3), 689-707.. Source 2:Mesquita-Neto, J. N., Borges, J. P., de Sá, T. F., de Oliveira Teixeira, T. P., Ferreira, I. N.…	--
Psychotria nuda	bird	Source 1: The hummingbirds Ramphodon naevius and females of Thalurania glaucopis were the main pollinators of P. nuda, presenting the traplining foraging strategy, which seems to maximize intermorph crosses in P. nuda flowers.. Source 2:Flowers of P. nuda were legitimately visited by the hummingbirds Ramphodon naevius Dumont (Phaethorninae), Thalurania glaucopis Gmelin (Trochilinae) and Phaethorn…	Source 1: Castro CC, Araujo AC. 2004. Distyly and sequential pollinators of Psychotria nuda (Rubiaceae) in the Atlantic rain forest, Brazil. Plant Systematics and Evolution 244:131–139. Source 2:Cardoso de Castro, C., & Cardoso Araujo, A. (2004). Distyly and sequential pollinators of Psychotria nuda (Rubiaceae) in the Atlantic rain forest, Brazil. Plant Systematics and Evolution, 244, 131-139.	--
Psychotria officinalis	generalist	In this paper, we evaluate the spatial dispersion of genes within and among subpopulations of a tropical understory shrub, Psychotria officinalis, in a lowland wet forest in Costa Rica. This understory plant has distylous flowers, is reportedly self-incompatible, and is pollinated by butterflies and small bees (Bawa and Beach, 1983; Kress and Beach, 1994).	Loiselle, B. A., Sork, V. L., Nason, J., & Graham, C. (1995). Spatial genetic structure of a tropical understory shrub, Psychotria officinalis (Rubiaceae). American journal of botany, 82(11), 1420-1425.	--
Psychotria pittieri	bee	Only insects visited most Psychotria flowers. The only vertebrate visitors were hummingbirds to P. poeppigiana. ...Fourteen small-bee species accounted for 84% of all insects collected. Flower visitors of 16 Psychotria species were dominated by small bees. FROM FIGURE 5: HETEROSTYLOUS SPECIES MOSTLY VISITED BY SMALL BEES WITH LONG PROBOSCIS, MEDIUM SIZED BEES WITH SHORT PROBOSCIS, SMALL BEES WITH…	Sakai, S., & Wright, S. J. (2008). Reproductive ecology of 21 coexisting Psychotria species (Rubiaceae): when is heterostyly lost?. Biological Journal of the Linnean Society, 93(1), 125-134.	--
Psychotria poeppigiana	generalist	Source 1: Only insects visited most Psychotria flowers. The only vertebrate visitors were hummingbirds to P. poeppigiana. ...Fourteen small-bee species accounted for 84% of all insects collected. Flower visitors of 16 Psychotria species were dominated by small bees. FROM FIGURE 5: LESS THAN 60% BEES, 30% BIRDS, 10% OTHERS. Source 2:Flowers of P. Poeppigiana and B. ternifolia were predominantly vi…	Source 1: Sakai, S., & Wright, S. J. (2008). Reproductive ecology of 21 coexisting Psychotria species (Rubiaceae): when is heterostyly lost?. Biological Journal of the Linnean Society, 93(1), 125-134.. Source 2:Faivre, A. E., & McDade, L. A. (2001). Population‐level variation in the expression of heterostyly in three species of Rubiaceae: does reciprocal placement of anthers and stigmas character…	--
Psychotria psychotriifolia	bee	Only insects visited most Psychotria flowers. The only vertebrate visitors were hummingbirds to P. poeppigiana. ...Fourteen small-bee species accounted for 84% of all insects collected. Flower visitors of 16 Psychotria species were dominated by small bees. FROM FIGURE 5: HETEROSTYLOUS SPECIES MOSTLY VISITED BY SMALL BEES WITH LONG PROBOSCIS, MEDIUM SIZED BEES WITH SHORT PROBOSCIS, SMALL BEES WITH…	Sakai, S., & Wright, S. J. (2008). Reproductive ecology of 21 coexisting Psychotria species (Rubiaceae): when is heterostyly lost?. Biological Journal of the Linnean Society, 93(1), 125-134.	--
Psychotria pubescens	bee	Only insects visited most Psychotria flowers. The only vertebrate visitors were hummingbirds to P. poeppigiana. ...Fourteen small-bee species accounted for 84% of all insects collected. Flower visitors of 16 Psychotria species were dominated by small bees. FROM FIGURE 5: HETEROSTYLOUS SPECIES MOSTLY VISITED BY SMALL BEES WITH LONG PROBOSCIS, MEDIUM SIZED BEES WITH SHORT PROBOSCIS, SMALL BEES WITH…	Sakai, S., & Wright, S. J. (2008). Reproductive ecology of 21 coexisting Psychotria species (Rubiaceae): when is heterostyly lost?. Biological Journal of the Linnean Society, 93(1), 125-134.	--
Psychotria rubra	generalist	In our pollinator observations, flies and short-tongued wasps were the main visitors of the flowers of P. rubra. ...The insects visiting the flowers of two different morphsofP. rubraare summarized in Table 3. Various insects,such as flies (Lucilia,Dichaetomyia, Lauxaniidae sp., andChloropidae sp.), wasps (Vespa,Polistes, andDelta), bees(ApisandLasioglossum), butterflies (Papilio) and hawk-moths (…	Watanabe, K., Shimizu, A., & Sugawara, T. (2014). Dioecy derived from distyly and pollination in Psychotria rubra (R ubiaceae) occurring in the R yukyu I slands, J apan. Plant species biology, 29(2), 181-191.	--
Psychotria suerrensis	LT bee	In this paper I report components of effectiveness for pollinators of a tropical distylous shrub, Psychotria suerrensis (Rubiaceae), which is visited by a variety of bees, wasps, and butterflies, and by two species of hummingbirds. In the field, I measured the following components of effectiveness: frequency of visits, even- ness of visits across plants, and diurnal pattern of visits. I also used…	Stone, J. L. (1996). Components of pollination effectiveness in Psychotria suerrensis, a tropical distylous shrub. Oecologia, 107, 504-512.	--
Psychotria suterella	LT bee	Although 24 species visited Psychotria suterella flowers, bumblebees were considered the most important pollinators, because they showed the highest frequency of visits and were present in eight out of ten sites. Additionally, the number of pollen tubes per flower per visit was lower in areas without bumblebees. ... We recorded visits to P. suterella flowers by 14 butterfly species, six native be…	Lopes, L. E., & Buzato, S. (2007). Variation in pollinator assemblages in a fragmented landscape and its effects on reproductive stages of a self-incompatible treelet, Psychotria suterella (Rubiaceae). Oecologia, 154, 305-314.	--
Psychotria tenuinervis	generalist	Insects were the only group that visited P. tenuinervis flowers. There were 12 species of floral visitors in 2002 and 21 species in 2003, giving a total of 26 species of visitors observed. Among the visitors, 15 were Hymenoptera (7 in 2002 and 13 in 2003), which consisted of 12 bees (5 in 2002 and 11 in 2003) and 3 wasps (2 in 2002and 3 in 2003), 7 were Lepidoptera (4 in 2002 and 5 in 2003),and 4…	Ramos, F. N., & Santos, F. A. M. (2006). Floral visitors and pollination of Psychotria tenuinervis (Rubiaceae): distance from the anthropogenic and natural edges of an Atlantic forest fragment 1. Biotropica: The Journal of Biology and Conservation, 38(3), 383-389.	--
Psychotria trichophoroides	LT bee	Table 7 summarises the observations of floral visitors and number of visits. Insect activity started at 5:00 h and ended at 17:30 h and the peak of activity occurred between 9:00 and 10:00 h. Psychotria nitidula received the largest number of visits (1992) and P. trichophoroides had the fewest (102). Wasps of the genus Pepsis were the main visitors of P. deflexa (90 visits, 36% of total visits). …	Sá, T., Furtado, M. T., Ferrero, V., Pérez-Barrales, R., Rodrigues, E. B., Dos Santos, I. G., & Consolaro, H. (2016). Floral biology, reciprocal herkogamy and breeding system in four Psychotria species (Rubiaceae) in Brazil. Botanical Journal of the Linnean Society, 182(3), 689-707.	--
Pulmonaria collina	generalist	We watched flower visitors on individual lungwort plants under natural conditions for 102 periods of 20 min each. … On P. collina plants, we observed in total 21 different insect species from four hymenopteran, two dipteran, and three lepidopteran families. The main flower visitors were the bee Anthophora acervorum (36% of approaches, 24% of visits), the bumblebee Bombus pascuorum (16% of approac…	Oberrath, R., & Böhning-Gaese, K. (1999). Floral color change and the attraction of insect pollinators in lungwort (Pulmonaria collina). Oecologia, 121, 383-391.	--
Pulmonaria obscura	LT bee	Six different Bombus spp. And a single specimen of Psithyrus bohemicus (Hymenoptera, Apidae) (Table 3) were observed to visit Pulmonaria obscura. Since thye forageg all day from 9am to 17pm and as pollen grains of both morphs were found in the afternoon on stigmas of one-day-old flowers and on the proboscides of the bumblebees and the Psythyrus, there seems no reason to doubt that these insects a…	Olesen, J. M. (1979). Floral morphology and pollen flow in the heterostylous species Pulmonaria obscura Dumort (Boraginaceae). New Phytologist, 82(3), 757-767.	--
Pulmonaria officinalis	LT bee	Within the studied populations, species such as Bombus terrestris, B. pascuorum, B. pratorum and Bombylius major, were the principal visitors of P. officinalis flowers (R. Brys and H. Jacquemyn, personal observation)	Brys, R., Jacquemyn, H., Hermy, M., & Beeckman, T. (2008). Pollen deposition rates and the functioning of distyly in the perennial Pulmonaria officinalis (Boraginaceae). Plant Systematics and Evolution, 273, 1-12.	--
Quinchamalium chilense	generalist	Corroborating earlier findings for Q. majus in the central Chilean Andes (Arroyo et al., 1982), Q. chilense on Volcán Casablanca is visited by butterflies and flies. Q. majus was originally referred to as Q. chilense in Arroyo, Primack and Armesto (1982).	Riveros, M., Arroyo, M. T. K., & Humaña, A. M. (1987). An unusual kind of distyly in Quinchamalium chilense (Santalaceae) on Volcan Casablanca, Southern Chile. American Journal of Botany, 74(3), 313-320.	--
Rudgea jasminoides	butterfly	Total periods of observation of each species were 10 h for R. jasminoides … Rudgea jasminoideswas visited mainly by butterflies Figs.2C,D), andParidesspp. were the most important pollinators Ta-ble3). The visits of butterflies, in general, occurred mostly inthe afternoon. More than one individual ofParidesspp. wasfrequently observed visiting the same plant, even the same in-florescence. They land…	De Castro, C. C., & De Oliveira, P. E. (2002). Pollination biology of distylous Rubiaceae in the Atlantic rain forest, SE Brazil. Plant Biology, 4(05), 640-646.	--
Sabicea cinerea	bird	Two species of hummingbird visited S. cinerea flowers, Phaethornis ruber, the main pollinator, and Amazilia sp., a nectar thief. Several species of Apidae, Anthophoridae and Halictidae bees, Hesperiidae and Nymphalidae butterflies and Syrphidae flies were also observed visiting Sabicea cinerea flowers. FROMA TABLE 1: VERY FREQUENT POLLINATORS: EXAERETE, CALPODES, URBANUS, PHAETORNIS	Teixeira, L. A., & Machado, I. C. (2004). Sabicea cinerea Aubl.(Rubiaceae): distyly and pollination in a fragment of Atlantic rain forest in Pernambuco, Northeast of Brazil. Brazilian Journal of Botany, 27, 193-204.	--
Salvia brandegeei	bee	Pollinators observed visiting garden plants included mostly feral honey bees (Apis mellifera), but also bumblebees (Bombus spp.) and leaf-cutter bees (Megachilidae).	Barrett, S. C. H., Wilken, D. H., & Cole, W. W. (2000). Heterostyly in the Lamiaceae: the case of Salvia brandegeei. Plant Systematics and Evolution, 223, 211-219.	--
Sarcotheca celebica	LT bee	Effective insect pollinators were mainly large Hymenoptera, especially Xylocopa speries, which visited many flowers and different trees in rapid succession. A wide diversity of insects visited flowers of both morphs, and numbers visiting each morph were approximately equal.... Many species o f Hymenoptera (at least 20 species in five families) along with a few Lepidoptera, Diptera and Coleoptera …	LACK, A. J., & KEVAN, P. G. (1987). The reproductive biology of a distylous tree, Sarcotheca celebica (Oxalidaceae) in Sulawesi, Indonesia. Botanical journal of the Linnean Society, 95(1), 1-8.	--
Tirpitzia sinensis	moth	Hawkmoths (Macroglossum), bumblebees (Bombus) and honeybees (Apis) were the major floral visitors of T. sinensis during the field observations in 2018 and 2019. When the long-tongued hawkmoths probed the nectar at the base of the narrow floral tube pollen was transferred onto the tongue. The tongue could touch another stigma and achieve effective pollination (Fig. 1B. i, ii). The bumblebees only …	Wang, X., Hu, D., Chen, Y., Xiang, M., Tang, H., Yi, Y., & Tang, X. (2022). Ancillary polymorphic floral traits between two morphs adaptive to hawkmoth pollination in distylous plant Tirpitzia sinensis (Linaceae). BMC Plant Biology, 22(1), 1-11.	--
Turnera subulata	ST bee	SOURCE 1: The active floral visitors and pollinators are Apis cerana indica, Calliphora erythrocephala and Bombus sp SOURCE 2: 'During the observations of visits, individuals of Andrenidae were not identified to species level and for this reason they were identified with the family name. However, in the collected specimens the predominance of P. turnerae was observed. The same occurred for the sp…	SOURCE1: And, N. R. S., & Bahadur, B. (1984). Pollen flow in dimorphic turner a subulata (turnera ceae). New phytologist, 98(1), 205-209. SOURCE 2: Passos, J. M., & Gimenes, M. (2022). Pollination of Turnera subulata: exotic or native bees?. Iheringia. Série Zoologia, 112, e2022006. SOURCE 3: Schlindwein, C., & Medeiros, P. C. (2006). Pollination in Turnera subulata (Turneraceae): Unilateral repr…	--
Turnera trioniflora	LT bee	The flowers of Turnera trioniiflora are visited by numerous insects, most notably small bees in the subfamily Meliponiae. Species in this subfamily are known to pollinate a wide variety of plant genera, but generally forage no more than 200 m from th nests (Bawa and Oper 1975). Since they visited the long- and short-morph flowers with equal frequency (table 3) and do not discriminate between the …	Bentley, B. L. (1979). Heterostyly in Turnera trioniflora, a roadside weed of the Amazon Basin. Biotropica, 11-17.	--
Turnera ulmifolia	generalist	The prolific flowering and showy entomophilous flowers of T. ulmifolia attract a wide range of insect visitors which feed on pollen and nectar (Table 8). Turnera ulmifolia is probably an important food source for many insects since it occurs in plant communities composed of weed species with relatively inconspicuous flowers and limited food rewards. The most frequent visitors to flowers of T. ulm…	Barrett, S. C. (1978). Heterostyly in a tropical weed: the reproductive biology of the Turnera ulmifolia complex (Turneraceae). Canadian Journal of Botany, 56(15), 1713-1725.	--
Tylosema esculentum	bee	A bee (on its own) has been observed and implicated to be the pollinator for morama. The taxonomic identity of the bee is still being investigated.	Jackson, J. C., Duodu, K. G., Holse, M., de Faria, M. D. L., Jordaan, D., Chingwaru, W., ... & Minnaar, A. (2010). The morama bean (Tylosema esculentum): a potential crop for southern Africa. Advances in Food and Nutrition Research, 61, 187-246.	--
Varronia curassavica	generalist	The visiting insects identified were from the orders of Coleoptera, Hemiptera, Diptera and Hymenoptera. SOURCE 2: The high diversity of floral visitors indicate a generalist pollination syndrome. Diptera, Hymenoptera and Lepidoptera were the main pollinators, and nectar was the main resource sought by these insects. … Varronia curassavica flowers were visited between 6:00 am and 6:00 pm (Figure 5…	Brandão, D. S., Mendes, A. D. R., Santos, R. R., Rocha, S. M. G., Leite, G. L. D., & Martins, E. R. (2015). Flowering phenology and reproductive system of the Cordia (Varronia curassavica Jacq.). Revista Brasileira de Plantas Medicinais, 17, 562-569. SOURCE 2: Hoeltgebaum, M. P., Montagna, T., Lando, A. P., Puttkammer, C., Orth, A. I., Guerra, M. P., & REIS, M. S. (2018). Reproductive Biology of …	--
Varronia spinescens	generalist	A total of 1142 insect pollinator visits were counted in 25.4 h of observation in March 2019, resulting in a Shannon Diversity Index for the plant of 2.9. The observed species richness of floral visitors of V. spinescens amounted to 93 morphospecies (Lepidoptera, 50 spp.; Hymenoptera, 21 spp.; Diptera, 11 spp.; Coleoptera, 9 spp.; Hemiptera, 2 spp.). Native bees and wasps were the most abundant p…	Hernandez-Marquez, A., Ishiwara, R. P., & Santos-Gally, R. (2022). Heterostyly, incompatibility system and pollinators in Varronia spinescens Borhidi (L.)(Cordiaceae). Flora, 289, 152040.	--
Vismia guianensis	ST bee	Visits by Polybia sp. (Vespidae) and several species of bees were observed to flowers of V. guianensis. Hylaeus sp. (Colletidae), and Augochloropsis sp. (Halictidae) were the most frequent visitors, and were considered, together with Polybia sp., the effective pollinators.	Santos, M. J. L. D., & Machado, I. C. (1998). Biologia floral e heterostilia em Vismia guianensis (Aubl.) Choisy (Clusiaceae). Acta Botanica Brasilica, 12, 451-464.	--
Waltheria indica	generalist	Heterostyly is fairly frequent within the genus. Pollination by wasps and bees has been recorded for W. indica and W. viscosissima St. Hil. In Brazil.	Brizicky, G. K. (1966). The genera of Sterculiaceae in the southeastern United States. Journal of the Arnold Arboretum, 47(1), 60-74.	--
Waltheria lundelliana	generalist	Flowering specimens of W. lundelliana have been collected from late November to early January. Flowers were open from about 8 am to 7 pm. Studies of the reproductive biology and pollination ecology of this species showed that small bees were important visitors during the day, but two sphinghid moths worked the flowers during the evening and early morning (McMurry and Saunders, unpubl. data)	Saunders, J. G. (1993). Four new distylous species of Waltheria (Sterculiaceae) and a key to the Mexican and Central American species and species groups. Systematic Botany, 356-376.	--
Waltheria ovata	LT bee	Xylocopa darwini (female), the most frequent visitor of Waltheria ovata on the Galápagos Islands	Bramow, C., Hartvig, I., Larsen, S. B., & Philipp, M. (2013). How a heterostylous plant species responds to life on remote islands: a comparative study of the morphology and reproductive biology of Waltheria ovata on the coasts of Ecuador and the Galápagos Islands. Evolutionary Ecology, 27, 83-100.	--
Waltheria viscosissima	generalist	Heterostyly is fairly frequent within the genus. Pollination by wasps and bees has been recorded for W. indica and W. viscosissima St. Hil. In Brazil.	Brizicky, G. K. (1966). The genera of Sterculiaceae in the southeastern United States. Journal of the Arnold Arboretum, 47(1), 60-74.	--
Xanthophytum alopecurum	bee	Field observations showed stingless bees to be frequent visitors to the species X . glabrum and X. alopecurum, and they used the zygomorpic flowers in a way suitably for pollination.	Tange, C. (1995). The identity of Siderobombyx and a new species of Xanthophytum (Rubiaceae). Nordic Journal of Botany, 15(6), 575-581.	--
Xanthophytum brookei	LT bee	In the social bee family, Apidae, only stingless bees of the genus Trigona were observed on flowers in the forest understory. Among the Trigona species, the small red species T. melanocephala was the only shade-loving meliponine species that foraged on understory flowers, and was the exclusive pollinator of small-sized flowers in damp, dark habitats such as Steenisia pleurocarpa (Fig. 8), Xanthop…	Kato, M. (1996). Plant–pollinator interactions in the understory of a lowland mixed dipterocarp forest in Sarawak. American Journal of Botany, 83(6), 732-743.	--
Xanthophytum glabrum	bee	Field observations showed stingless bees to be frequent visitors to the species X . glabrum and X. alopecurum, and they used the zygomorpic flowers in a way suitably for pollination.	Tange, C. (1995). The identity of Siderobombyx and a new species of Xanthophytum (Rubiaceae). Nordic Journal of Botany, 15(6), 575-581.	--

## Sheet: ReferencesPollinationSyst
Abid, R. (2010). Floral morphs and mode of pollination in Oxalis corniculata L. from Pakistan. Pakistan Journal of Botany, 42(6), 4027-4033.
ABUDUREYIMU, A., JIAO, F. F., & ZHANG, A. Q. Pollinator functional groups and their pollen transfer efficiency in heterostylous Limonium kaschgaricum (Plumbaginaceae). Chinese Journal of Plant Ecology, 45(1), 51.
Ackerman, J. D., Phillips, R. D., Tremblay, R. L., Karremans, A., Reiter, N., Peter, C. I., ... & Liu, H. (2023). Beyond the various contrivances by which orchids are pollinated: global patterns in orchid pollination biology. Botanical Journal of the Linnean Society, 202(3), 295-324. Underlying data https://zenodo.org/record/6350596#.Y12ZG-zMJ0J; doi.org/10.5281/zenodo.7263689.
Adam, J. H. (1998). Reproductive biology of Bornean Nepenthes (Nepenthaceae) species. Journal of Tropical Forest Science, 10(4), 456–471.
Adams, D. E., Perkins, W. E., & Estes, J. R. (1981). Pollination systems in Paspalum dilatatum Poir.(Poaceae): an example of insect pollination in a temperate grass. American Journal of Botany, 68(3), 389-394.
Affre, L., & Thompson, J. D. (1998). Floral trait variation in four Cyclamen (Primulaceae) species. Plant Systematics and Evolution, 212, 279-293.
Ahee, J. E., van Drunen, W. E., & Dorken, M. E. (2015). Analysis of pollination neighbourhood size using spatial analysis of pollen and seed production in broadleaf cattail (Typha latifolia). Botany, 93, 91–100. https://doi.org/10.1139/cjb-2014-0169
Aizen, M. A., & Raffaele, E. (1996). Nectar Production and Pollination in Alstroemeria aurea: Responses to Level and Pattern of Flowering Shoot Defoliation. Oikos, 76(2), 312–322. https://doi.org/10.2307/3546203
Aizen, M. A., & Rovere, A. E. (2010). Reproductive interactions mediated by flowering overlap in a temperate hummingbird–plant assemblage. Oikos, 119(4), 696–706. https://doi.org/10.1111/j.1600-0706.2009.17762.x
Aizen, M. A., Ashworth, L., & Galetto, L. (2002). Reproductive success in fragmented habitats: do compatibility systems and pollination specialization matter?. Journal of Vegetation Science, 13(6), 885-892.
Ali, T., & Ali, S. I. (1989). Pollination biology of Calotropis procera subsp. hamiltonii (Asclepiadaceae). Phyton (horn), 29(2), 175-188.
Almeida, A. L. S., Albuquerque, U. P., & Castro, C. C. (2011). Reproductive biology of Spondias tuberosa Arruda (Anacardiaceae), an endemic fructiferous species of the caatinga (dry forest), under different management conditions in northeastern Brazil. Journal of Arid Environments, 75(4), 330–337. https://doi.org/10.1016/j.jaridenv.2010.11.003
Alves dos Santos, I., & Wittmann, D. (2000). Legitimate pollination of the tristylous flowers of Eichhornia azurea (Pontederiaceae) by Ancyloscelis gigas bees (Anthophoridae, Apoidea). Plant Systematics and Evolution, 223, 127-137.
Alves, J. D. M. (2016). Rubiaceae Juss. nas campinaranas do baixo Rio Negro e biologia reprodutiva de Pagaema guianensis Aubl.
Amela García, M. T., & Hoc, P. S. (2000, July). Pollination of Passiflora: do different pollinators serve species belonging to different subgenera?. In VIII International Symposium on Pollination-Pollination: Integrator of Crops and Native Plant Systems 561 (pp. 71-74).
Amorim, F. W., Wyatt, G. E., & Sazima, M. (2014). Low abundance of long-tongued pollinators leads to pollen limitation in four specialized hawkmoth-pollinated plants in the Atlantic Rain forest, Brazil. Naturwissenschaften, 101(11), 893-905.
And, N. R. S., & Bahadur, B. (1984). Pollen flow in dimorphic turner a subulata (turnera ceae). New phytologist, 98(1), 205-209.
Anderson, B., Midgley, J. J., & Stewart, B. A. (2003). Facilitated selfing offers reproductive assurance: A mutualism between a hemipteran and carnivorous plant. American Journal of Botany, 90(7), 1009–1015. https://doi.org/10.3732/ajb.90.7.1009
Anderson, G. J. (1976). The Pollination Biology of Tilia. American Journal of Botany, 63(9), 1203–1212. https://doi.org/10.2307/2441737
Anderson, G. J., & Hill, J. D. (2002). Many to flower, few to fruit: The reproductive biology of Hamamelis virginiana (Hamamelidaceae). American Journal of Botany, 89(1), 67–78. https://doi.org/10.3732/ajb.89.1.67
Anderson, G. J., Bernardello, G., Stuessy, T. F., & Crawford, D. J. (2001). Breeding system and pollination of selected plants endemic to Juan Fernández Islands. American Journal of Botany, 88(2), 220-233.
Andersson, S. (1988). Size-dependent pollination efficiency in Anchusa officinalis (Boraginaceae): causes and consequences. Oecologia, 76(1), 125-130. Philipp, M., & Schou, O. (1981). An unusual heteromorphic incompatibility system: Distyly, self‐incompatibility, pollen load and fecundity in Anchusa officinalis (Boraginaceae). New Phytologist, 89(4), 693-703.
Anic, V., Henríquez, C. A., Abades, S. R., & Bustamante, R. O. (2015). Number of conspecifics and reproduction in the invasive plant Eschscholzia californica (Papaveraceae): Is there a pollinator-mediated Allee effect? Plant Biology, 17(3), 720–727. https://doi.org/10.1111/plb.12293
Ao, C., & Tobe, H. (2015). Floral morphology and embryology of Helwingia (Helwingiaceae, Aquifoliales): systematic and evolutionary implications. Journal of plant research, 128(1), 161-175.
Armbruster, W. S., & Webster, G. L. (1979). Pollination of Two Species of Dalechampia (Euphorbiaceae) in Mexico by Euglossine Bees. Biotropica, 11(4), 278–283. https://doi.org/10.2307/2387919
Armbruster, W. S., Pérez‐Barrales, R., Arroyo, J., Edwards, M. E., & Vargas, P. (2006). Three‐dimensional reciprocity of floral morphs in wild flax (Linum suffruticosum): a new twist on heterostyly. New Phytologist, 171(3), 581-590.
Armstrong, J. E., & Drummond, B. A. (1986). Floral Biology of Myristica fragrans Houtt. (Myristicaceae), the Nutmeg of Commerce. Biotropica, 18(1), 32–38. https://doi.org/10.2307/2388359
Armstrong, J. E., & Irvine, A. K. (1990). Functions of Staminodia in the Beetle-Pollinated Flowers of Eupomatia laurina. Biotropica, 22(4), 429–431. https://doi.org/10.2307/2388563
Arnold, R. M. (1982). Pollination, predation and seed set in Linaria vulgaris (Scrophulariaceae). American Midland Naturalist, 360-369.
Arroyo, J., & Dafni, A. (1995). Variations in habitat, season, flower traits and pollinators in dimorphic Narcissus tazetta L.(Amaryllidaceae) in Israel. New Phytologist, 129(1), 135-145.
Arroyo, J., Barrett, S. C., Hidalgo, R., & Cole, W. W. (2002). Evolutionary maintenance of stigma‐height dimorphism in Narcissus papyraceus (Amaryllidaceae). American Journal of Botany, 89(8), 1242-1249.
Arroyo, M. T. K., Primack, R., & Armesto, J. (1982). Community Studies in Pollination Ecology in the High Temperate Andes of Central Chile. I. Pollination Mechanisms and Altitudinal Variation. American Journal of Botany, 69(1), 82–97. https://doi.org/10.2307/2442876
Bahadur, B. (1970). Heterostyly and homostyly in Pentas lanceolata (Forsk.) Delf. Journal of Genetics, 60, 199-204.
Bai, W.-N., Zeng, Y.-F., Liao, W.-J., & Zhang, D.-Y. (2006). Flowering Phenology and Wind-pollination Efficacy of Heterodichogamous Juglans mandshurica (Juglandaceae). Annals of Botany, 98(2), 397–402. https://doi.org/10.1093/aob/mcl111
Barrett, S. C. (1978). Heterostyly in a tropical weed: the reproductive biology of the Turnera ulmifolia complex (Turneraceae). Canadian Journal of Botany, 56(15), 1713-1725.
Barrett, S. C. H., Wilken, D. H., & Cole, W. W. (2000). Heterostyly in the Lamiaceae: the case of Salvia brandegeei. Plant Systematics and Evolution, 223, 211-219.
Barrett, S. C., & Helenurm, K. (1987). The reproductive biology of boreal forest herbs. I. Breeding systems and pollination. Canadian Journal of Botany, 65(10), 2036-2046.
Barrett, S. C., & Wolfe, L. M. (1986). Pollen Heteromorphism as a Tool in Studies of the Pollination Process in Pontederia cordata L. In Biotechnology and Ecology of Pollen: Proceedings of the International Conference on the Biotechnology and Ecology of Pollen, 9–11 July, 1985, University of Massachusetts, Amherst, MA, USA (pp. 435-442). New York, NY: Springer New York..
Barriault, I., Barabé, D., Cloutier, L., Pellerin, S., & Gibernau, M. (2021). Pollination ecology of Symplocarpus foetidus (Araceae) in a seasonally flooded bog in Québec, Canada. Botany Letters, 168(3), 373–383. https://doi.org/10.1080/23818107.2021.1909496
Barringer, B. C., & Galloway, L. F. (2017). The Reproductive Ecology of Diploid and Tetraploid Galax urceolata. The American Midland Naturalist, 177(2), 299–308. https://doi.org/10.1674/0003-0031-177.2.299
Baskett, C. A., Schroeder, L., Weber, M. G., & Schemske, D. W. (2020). Multiple metrics of latitudinal patterns in insect pollination and herbivory for a tropical-temperate congener pair. Ecological Monographs, 90(1), e01397. https://doi.org/10.1002/ecm.1397
Bauder, J. A. S., Lieskonig, N. R., & Krenn, H. W. (2011). The extremely long-tongued Neotropical butterfly Eurybia lycisca (Riodinidae): Proboscis morphology and flower handling. Arthropod Structure & Development, 40(2), 122–127. https://doi.org/10.1016/j.asd.2010.11.002
Bawa, K. S., & Webb, C. J. (1983). Floral variation and sexual differentiation in Muntingia calabura (Elaeocarpaceae), a species with hermaphrodite flowers. Evolution, 1271-1282.
Bawa, K. S., Bullock, S. H., Perry, D. R., Coville, R. E., & Grayum, M. H. (1985). Reproductive biology of tropical lowland rain forest trees. II. Pollination systems. American journal of botany, 72(3), 346-356.
Beach, J. H. (1982). Beetle Pollination of Cyclanthus bipartitus (Cyclanthaceae). American Journal of Botany, 69(7), 1074–1081. https://doi.org/10.2307/2443082
Beattie, A. J. (1974). Floral Evolution in Viola. Annals of the Missouri Botanical Garden, 61(3), 781–793. https://doi.org/10.2307/2395029
Becker, R. (2020). Polinização e biologia reprodutiva em Cereus hildmannianus K. Schum. E Pereskia aculeata Mill. (CACTACEAE) [Universidade Federal do Rio Grande do Sul]. https://lume.ufrgs.br/handle/10183/212083
Benadi, Gita; Pauw, Anton (2019). Data from: Frequency dependence of pollinator visitation rates suggests that pollination niches can allow plant species coexistence [Dataset]. Dryad. https://doi.org/10.5061/dryad.c8m244m
Bentley, B. L. (1979). Heterostyly in Turnera trioniflora, a roadside weed of the Amazon Basin. Biotropica, 11-17.
Berjano, R., Ortiz, P. L., Arista, M., & Talavera, S. (2009). Pollinators, flowering phenology and floral longevity in two Mediterranean Aristolochia species, with a review of flower visitor records for the genus. Plant Biology, 11(1), 6-16.
Bernardello, G., Anderson, G. J., Lopez S., P., Cleland, M. A., Stuessy, T. F., & Crawford, D. J. (1999). Reproductive biology of Lactoris fernandeziana (Lactoridaceae). American Journal of Botany, 86(6), 829–840. https://doi.org/10.2307/2656704
Bernhardt, P. (1984). The pollination biology of Hibbertia stricta (Dilleniaceae). Plant Systematics and Evolution, 147(3–4), 267–277. https://doi.org/10.1007/BF00989388 ; Armstrong, J. A. (1979). Biotic pollination mechanisms in the Australian flora—A review. New Zealand Journal of Botany, 17(4), 467–508. https://doi.org/10.1080/0028825X.1979.10432565
Bernhardt, P. (1990). Pollination ecology of Oxalis violacea (Oxalidaceae) following a controlled grass fire. Plant systematics and evolution, 171, 147-155.
Bernhardt, P., & Weston, P. (1996). The pollination ecology of Persoonia (Proteaceae) in eastern Australia. Telopea, 6(4), 775–804. https://doi.org/10.7751/telopea19963035
Bernhardt, P., Camilo, G. R., & Weston, P. H. (2019). Shaken vs scraped: Floral presentation contributes to pollinator guild segregation in co-blooming Symphionema montanum and Isopogon anemonifolius (Proteaceae). Gardens’ Bulletin Singapore, 71(2), 377–396. https://doi.org/10.26492/gbs71(2).2019-05
BERNHARDT, P., SAGE, T., WESTON, P., AZUMA, H., LAM, M., THIEN, L. B., & BRUHL, J. (2003). The Pollination of Trimenia moorei (Trimeniaceae): Floral Volatiles, Insect/Wind Pollen Vectors and Stigmatic Self‐incompatibility in a Basal Angiosperm. Annals of Botany, 92(3), 445–458. https://doi.org/10.1093/aob/mcg157
Bertin, R. I., & Willson, M. F. (1980). Effectiveness of diurnal and nocturnal pollination of two milkweeds. Canadian Journal of Botany, 58(16), 1744-1746.
Bhaskar, V. (1992). Pollination biology and fertilization in Santalum album L. (Santalaceae). Flora, 187, 73–78. https://doi.org/10.1016/S0367-2530(17)32207-7
Bhattacharya, A., & Mandal, S. (2004). Pollination, pollen germination and stigma receptivity in Moringa oleifera Lamk. Grana, 43(1), 48–56. https://doi.org/10.1080/00173134.2004.11877463
Birkinshaw, C., Edmond, R., Hong-Wa, C., Rajeriarison, C., & Schatz, G. (2004). Red list for species in Malagasy endemic plant families III: Leptolaena sensu stricto (Sarcolaenaceae).
Bischoff, M. (2008). Pollination ecology of the New Zealand alpine flora (Doctoral dissertation).
Bodhipadma, K., Noichinda, S., Yadbuntung, I., Buaeiam, W., & Leung, D. W. M. (2010). Comparison of in vitro and in vivo inflorescence of common cockscomb (Celosia argentea var. Cristata). ScienceAsia, 36(1), 68. https://doi.org/10.2306/sciencea
Bogler, D. (1998). Nolinaceae. In K. Kubitzki (Ed.), Flowering Plants · Monocotyledons: Lilianae (except Orchidaceae) (pp. 392–397). Springer. https://doi.org/10.1007/978-3-662-03533-7_46 ; iNaturalist
Borbón-Palomares, D. B., F. Laborin-Sivirian, C. Tinoco-Ojanguren, M. C. Peñalba, I. Reyes-Ortega, and F. Molina-Freaner. 2018. Reproductive ecology of Agave colorata: the importance of nectar-feeding bats and the germination consequences of self-pollination. Plant Ecology 219: 927–939
Bosch, M., Simon, J., Blanche, C., & Molerò, J. (1997). Pollinitation ecology in the Tribe Delphineae (Ranunculaceae) in W mediterranean area: Floral visitors and pollinator behaviour. Lagascalia, 19 (1-2), 545-562.
Bosch, M., Simon, J., Rovira, A. M., Molero, J., & Blanché, C. (2002). Pollination ecology of the pre-Pyrenean endemic Petrocoptis montsicciana (Caryophyllaceae): effects of population size. Biological Journal of the Linnean Society, 76(1), 79-90.
Boyd, R. S. (1994). Pollination biology of the rare shrub Fremontodendron decumbens (Sterculiaceae). Madroño, 41(4), 277–289.
Bramow, C., Hartvig, I., Larsen, S. B., & Philipp, M. (2013). How a heterostylous plant species responds to life on remote islands: a comparative study of the morphology and reproductive biology of Waltheria ovata on the coasts of Ecuador and the Galápagos Islands. Evolutionary Ecology, 27, 83-100.
Brandão, D. S., Mendes, A. D. R., Santos, R. R., Rocha, S. M. G., Leite, G. L. D., & Martins, E. R. (2015). Flowering phenology and reproductive system of the Cordia (Varronia curassavica Jacq.). Revista Brasileira de Plantas Medicinais, 17, 562-569. SOURCE 2: Hoeltgebaum, M. P., Montagna, T., Lando, A. P., Puttkammer, C., Orth, A. I., Guerra, M. P., & REIS, M. S. (2018). Reproductive Biology of …
Brizicky, G. K. (1966). The genera of Sterculiaceae in the southeastern United States. Journal of the Arnold Arboretum, 47(1), 60-74.
Brys, R., & Jacquemyn, H. (2011). Variation in the functioning of autonomous self-pollination, pollinator services and floral traits in three Centaurium species. Annals of Botany, 107(6), 917–925. https://doi.org/10.1093/aob/mcr032
Brys, R., Jacquemyn, H., & Hermy, M. (2007). Impact of mate availability, population size, and spatial aggregation of morphs on sexual reproduction in a distylous, aquatic plant. American Journal of Botany, 94(1), 119-127.
Brys, R., Jacquemyn, H., Endels, P., Van Rossum, F., Hermy, M., Triest, L., ... & Blust, G. D. (2004). Reduced reproductive success in small populations of the self-incompatible Primula vulgaris. Journal of Ecology, 5-14.
Brys, R., Jacquemyn, H., Hermy, M., & Beeckman, T. (2008). Pollen deposition rates and the functioning of distyly in the perennial Pulmonaria officinalis (Boraginaceae). Plant Systematics and Evolution, 273, 1-12.
Buchmann, S. L. (1980). Preliminary Anthecological Observations on Xiphidium caeruleum Aubl. (Monocotyledoneae: Haemodoraceae) in Panama. Journal of the Kansas Entomological Society, 53(4), 685–699.
Bumrungsri, S., Sripaoraya, E., Chongsiri, T., Sridith, K., & Racey, P. A. (2009). The pollination ecology of durian (Durio zibethinus, Bombacaceae) in southern Thailand. Journal of Tropical Ecology, 25(1), 85–92. https://doi.org/10.1017/S0266467408005531
Butler, H. C., & Johnson, S. D. (2020). Butterfly-wing pollination in Scadoxus and other South African Amaryllidaceae. Botanical Journal of the Linnean Society, 193(3), 363-374.
Cai-Mian, B., Ze-ZXn, J. I. N., & Jun-Min, L. I. (2002). A Study on the Reproductive Biology of Heptacodium miconioides. Plant Diversity, 24(05), 1.
Calley, M., Braithwaite, R. W., & Ladd, P. G. (1993). Reproductive Biology of Ravenala madagascariensis Gmel. As an Alien Species. Biotropica, 25(1), 61–72. https://doi.org/10.2307/2388979
Camina, J. L., Tourn, E., Andrada, A. C., Pellegrini, C., & Ashworth, L. (2019). Distribución espacial y temoral de las recompensas florales dentro de loS caPítuloS: el caSo de hyaliS argentea (aSteraceae). Boletín de la Sociedad Argentina de Botánica, 54(1), 1-5.
Caraballo-Ortiz, M. A., Santiago-Valentín, E., & Carlo, T. A. (2011). Flower number and distance to neighbours affect the fecundity of Goetzea elegans (Solanaceae). Journal of Tropical Ecology, 27(5), 521-528.
Cárdenas-Ramos, D., Falcón-Brindis, A., Badillo-Montaño, R., Hinojosa-Diaz, I., & Ayala, R. (2018). Floral Traits and Foraging Behavior of the Bee Assemblage Visiting Martynia annua L.(Martyniaceae) in Coastal Jalisco, Mexico. Sociobiology, 65(4), 722-726.
Cardoso de Castro, C., & Cardoso Araujo, A. (2004). Distyly and sequential pollinators of Psychotria nuda (Rubiaceae) in the Atlantic rain forest, Brazil. Plant Systematics and Evolution, 244, 131-139.
Cariveau, D., Irwin, R. E., Brody, A. K., Garcia-Mayeya, L. S., & Von Der Ohe, A. (2004). Direct and indirect effects of pollinators and seed predators to selection on plant and floral traits. Oikos, 104(1), 15–26. https://doi.org/10.1111/j.0030-1299.2004.12641.x ; Hilpman, E. T., & Busch, J. W. (2021). Floral traits differentiate pollination syndromes and species but fail to predict the identity…
Carpenter, S. G., & Cottam, G. (1982). Growth and reproduction of American ginseng (Panax quinquefolius) in Wisconsin, USA. Canadian Journal of Botany, 60(12), 2692-2696.
Casper, B. B. (1983). The efficiency of pollen transfer and rates of embryo initiation in Cryptantha (Boraginaceae). Oecologia, 59, 262-268.
Castillo-Cárdenas, M. F., Toro-Perea, N., & Cárdenas-Henao, H. (2005). Population Genetic Structure of Neotropical Mangrove Species on the Colombian Pacific Coast: Pelliciera rhizophorae (Pellicieraceae)1. Biotropica, 37(2), 266–273. https://doi.org/10.1111/j.1744-7429.2005.00036.x
Castro CC, Araujo AC. 2004. Distyly and sequential pollinators of Psychotria nuda (Rubiaceae) in the Atlantic rain forest, Brazil. Plant Systematics and Evolution 244:131–139.
Castro, C. C., Oliveira, P. E. A. M., & Alves, M. C. (2004). Breeding system and floral morphometry of distylous Psychotria L. species in the Atlantic rain forest, SE Brazil. Plant Biology, 755-760.
Catling, P. M. (1983). Pollination of northeastern North American Spiranthes (Orchidaceae). Canadian Journal of Botany, 61(4), 1080–1093. https://doi.org/10.1139/b83-116
Chai, S. K., & Wong, S. Y. (2019). Five pollination guilds of aroids (Araceae) at Mulu National Park (Sarawak, Malaysian Borneo). Webbia, 74(2), 353–371. https://doi.org/10.1080/00837792.2019.1653425
Chen, M. (2009). Comparative reproductive biology of Primula merrilliana Schltr. and P. cicutariifolia Pax. Plant Systematics and Evolution, 278, 23-32.
Chen, M. L., & Zhang, X. P. (2010). Distyly in Polygonum jucundum Meisn.(Polygonaceae). Plant systematics and evolution, 288, 139-148.
Chen, M., & Zuo, X.-A. (2019). Effect of Pollen Limitation and Pollinator Visitation on Pollination Success of Haloxylon ammodendron (C. A. Mey.) Bunge in Fragmented Habitats. Frontiers in Plant Science, 10. https://www.frontiersin.org/article/10.3389/fpls.2019.00327
Chua, K. S., Borkent, A., & Wong, S. Y. (2020). Floral biology and pollination strategy of seven Tacca species (Taccaceae). Nordic Journal of Botany, 38(2).
Clarke, P., & Myerscough, P. (1991). Floral Biology and Reproductive Phenology of Avicennia marina in South-Eastern Australia. Australian Journal of Botany, 39(3), 283. https://doi.org/10.1071/BT9910283
Coelho, C. P., & Barbosa, A. A. A. (2003). Biologia reprodutiva de Palicourea macrobotrys Ruiz & Pavon (Rubiaceae): um possível caso de homostilia no gênero Palicourea Aubl. Brazilian Journal of Botany, 26, 403-413.
Cohen, J. I., Rodriguez, H., & Hutcheson, H. (2021). Distyly in oreocarya crassipes (boraginaceae), an endangered plant species. The Southwestern Naturalist, 65(2), 105-115.
Conran, J. G. (1998). Aphyllanthaceae. In K. Kubitzki (Ed.), Flowering Plants · Monocotyledons: Lilianae (except Orchidaceae) (pp. 122–124). Springer. https://doi.org/10.1007/978-3-662-03533-7_14
Conran, J. G. (2004). Cephalotaceae. In K. Kubitzki (Ed.), Flowering Plants · Dicotyledons: Celastrales, Oxalidales, Rosales, Cornales, Ericales (pp. 65–68). Springer. https://doi.org/10.1007/978-3-662-07257-8_7
Conran, J. G., & Clifford, H. T. (1998). Petermanniaceae. In K. Kubitzki (Ed.), Flowering Plants · Monocotyledons: Lilianae (except Orchidaceae) (pp. 406–408). Springer. https://doi.org/10.1007/978-3-662-03533-7_49
Consolaro, H., SILVA, S. C., & Oliveira, P. E. (2011). Breakdown of distyly and pin‐monomorphism in Psychotria carthagenensis Jacq.(Rubiaceae). Plant species biology, 26(1), 24-32.
Corcoran, M., Dequiret, S., Pickering, T. E. M., & Cable, S. (2020). 959. Brexia madagascariensis. Curtis’s Botanical Magazine, 37(3), 366–375. https://doi.org/10.1111/curt.12351
Corlett, R. T. (2001). Pollination in a degraded tropical landscape: A Hong Kong case study. Journal of Tropical Ecology, 17(1), 155–161. https://doi.org/10.1017/S0266467401001109
Corlett, R. T. (2001). Pollination in a degraded tropical landscape: A Hong Kong case study. Journal of Tropical Ecology, 17(1), 155–161. https://doi.org/10.1017/S0266467401001109
Cornara, L., Borghesi, B., Caporali, E., Casazza, G., Roccotiello, E., Troiano, G., & Minuto, L. (2005). Floral features and reproductive ecology in Thymelaea hirsuta (L.) Endl. Plant Systematics and Evolution, 250(3–4), 157–172. https://doi.org/10.1007/s00606-004-0236-x
Costa, J., Torices, R., & Barrett, S. C. (2019). Evolutionary history of the buildup and breakdown of the heterostylous syndrome in Plumbaginaceae. New Phytologist, 224(3), 1278-1289.
Cox, P. A. (1988). Hydrophilous pollination. Annual Review of Ecology, Evolution, and Systematics, 19(1), 261–279.
Cox, P. A. (1990). Pollination and the Evolution of Breeding Systems in Pandanaceae. Annals of the Missouri Botanical Garden, 77(4), 816–840. https://doi.org/10.2307/2399673
Crants, J. E. (n.d.). Pollination and pollen limitation in mayapple (Podophyllum peltatum L.), a nectarless spring ephemeral [Ph.D., University of Michigan]. Retrieved 10 February 2022, from http://www.proquest.com/docview/304592440/abstract/BF78DF80B59B4A86PQ/1
Cruden, R. W. (1973). Reproductive biology of weedy and cultivated Mirabilis (Nyctaginaceae). American Journal of Botany, 60(8), 802-809.
Cruden, R. W., & Hermann-Parker, S. M. (1979). Butterfly pollination of Caesalpinia pulcherrima, with observations on a psychophilous syndrome. The Journal of Ecology, 155-168.
Cruden, R. W., & Miller-Ward, S. (1981). Pollen-ovule ratio, pollen size, and the ratio of stigmatic area to the pollen-bearing area of the pollinator: an hypothesis. Evolution, 964-974.
Cruden, R. W., Baker, K. K., Cullinan, T. E., Disbrow, K. A., Douglas, K. L., Erb, J. D., ... & Wilmot, S. R. (1990). The mating systems and pollination biology of three species of Verbena (Verbenaceae). Journal of the Iowa Academy of Science: JIAS, 97(4), 178-183.
Dafni, A., Marom-Levy, T., Jürgens, A., Dötterl, S., Shimrat, Y., Dorchin, A., Kirkpatrick, H. E., & Witt, T. (2012). Ambophily and “super generalism” in Ceratonia siliqua (Fabaceae) pollination. In Evolution of Plant-Pollinator Relationships. (pp. 326–355). Cambridge University Press.
Dalio, J. S. (2015). Foraging behaviour of Apis mellifera on Trianthema portulacastrum. Journal of Entomology and Zoology Studies, 3(2), 105–108.
Daniels, B., Jedamski, J., Ottermanns, R., & Ross-Nickoll, M. (2020). A “plan bee” for cities: Pollinator diversity and plant-pollinator interactions in urban green spaces. PloS one, 15(7), e0235492.
Davis, M. A. (1981). The effect of pollinators, predators, and energy constraints on the floral ecology and evolution of Trillium erectum. Oecologia, 48(3), 400–406. https://doi.org/10.1007/BF00346501
De Castro, C. C., & De Oliveira, P. E. (2002). Pollination biology of distylous Rubiaceae in the Atlantic rain forest, SE Brazil. Plant Biology, 4(05), 640-646.
de Sousa-Lopes, B., Calixto, E. S., Torezan-Silingardi, H. M., & Del-Claro, K. (2020). Effects of ants on pollinator performance in a distylous pericarpial nectary-bearing Rubiaceae in Brazilian Cerrado. Sociobiology, 67(2), 173-185..
del Rio, C. M., & Burquez, A. (1986). Nectar Production and Temperature Dependent Pollination in Mirabilis jalapa L. Biotropica, 18(1), 28–31. https://doi.org/10.2307/2388358
Deprá, M. S., Evans, D. M., & Gaglianone, M. C. (2021). Pioneer herbaceous plants contribute to the restoration of pollination interactions in restinga habitats in tropical Atlantic Forest. Restoration Ecology, e13544. https://doi.org/10.1111/rec.13544
Diallo*, B. O., Ouedraogo, M., Chevallier, M.-H., Joly, H. I., HOSSAERT-McKEY, M., & McKEY, D. (2014). Potential pollinators of Tamarindus indica L. (Caesalpinioideae) in Sudanian region of Burkina Faso. African Journal of Plant Science, 8(12), 528–536. https://doi.org/10.5897/AJPS12.072
Díaz-Forestier, J., Gómez, M., & Montenegro, G. (2009). Nectar volume and floral entomofauna as a tool for the implementation of sustainable apicultural management plans in Quillaja saponaria Mol. Agroforestry Systems, 76(1), 149. https://doi.org/10.1007/s10457-008-9193-7
Dieringer, G., Leticia Cabrera, R., & Mottaleb, M. (2014). Ecological relationship between floral thermogenesis and pollination in Nelumbo lutea (Nelumbonaceae). American Journal of Botany, 101(2), 357–364. https://doi.org/10.3732/ajb.1300370
Dilley, J. D., Wilson, P., & Mesler, M. R. (2000). The radiation of Calochortus: Generalist flowers moving through a mosaic of potential pollinators. Oikos, 89(2), 209–222. https://doi.org/10.1034/j.1600-0706.2000.890201.x
Dixon, C. J., Schönswetter, P., Vargas, P., Ertl, S., & Schneeweiss, G. M. (2009). Bayesian hypothesis testing supports long-distance Pleistocene migrations in a European high mountain plant (Androsace vitaliana, Primulaceae). Molecular Phylogenetics and Evolution, 53(2), 580-591.
Domínguez, C. A., Ávila‐Sakar, G., Vázquez‐Santana, S., & Márquez‐Guzmán, J. (1997). Morph‐biased male sterility in the tropical distylous shrub Erythroxylum havanense (Erythroxylaceae). American Journal of Botany, 84(5), 626-632.
DULBERGER, R. (1973). Distyly in Linum pubescens and L. mucronatum. Botanical Journal of the Linnean Society, 66(2), 117-126.
Duncan, G. (2004). 504. Agapanthus africanus subsp. walshii: Agapanthaceae. Curtis’s Botanical Magazine, 21(3), 205–214.
Dute, R. R., Folkerts, D. R., Watkins, J. E., Saxon, M. E., & Boyd, R. S. (2004). Floral Anatomy and Pollination Biology of Cyrilla racemiflora (Cyrillaceae). Southeastern Naturalist, 3(2), 309–326. https://doi.org/10.1656/1528-7092(2004)003[0309:FAAPBO]2.0.CO;2
Eckert, C. G. (2002). Effect of geographical variation in pollinator fauna on the mating system of Decodon verticillatus (Lythraceae). International Journal of Plant Sciences, 163(1), 123-132.
Elberling, H. (2001). Pollen limitation of reproduction in a subarctic-alpine population of Diapensia lapponica (Diapensiaceae). Nordic Journal of Botany, 21(3), 277–282. https://doi.org/10.1111/j.1756-1051.2001.tb00769.x
Emery, N. J., Henwood, M. J., Offord, C. A., & Wardle, G. M. (2017). Right here, right now: Populations of Actinotus helianthi differ in their early performance traits and interactions. Austral Ecology, 42(3), 367-378.
Endress, P. K. (2001). The Flowers in Extant Basal Angiosperms and Inferences on Ancestral Flowers. International Journal of Plant Sciences, 162(5), 1111–1140. https://doi.org/10.1086/321919
Endress, P. K. (2003). Early Floral Development and Nature of the Calyptra in Eupomatiaceae (Magnoliales). International Journal of Plant Sciences, 164(4), 489–503. https://doi.org/10.1086/375319
Faivre, A. E., & McDade, L. A. (2001). Population‐level variation in the expression of heterostyly in three species of Rubiaceae: does reciprocal placement of anthers and stigmas characterize heterostyly?. American Journal of Botany, 88(5), 841-853.
Falcão, M., & Mansano, V. (2021). A Taxonomic Revision of the Genus Poeppigia (Fabaceae: Dialioideae). Phytotaxa, 513, 175–202. https://doi.org/10.11646/phytotaxa.513.3.1
Feinsinger, P., & Busby, W. H. (1987). Pollen carryover: experimental comparisons between morphs of Palicourea lasiorrachis (Rubiaceae), a distylous, bird-pollinated, tropical treelet. Oecologia, 73, 231-235..
Ferrero, V., Castro, S., Sánchez, J. M., & Navarro, L. (2011). Stigma–anther reciprocity, pollinators, and pollen transfer efficiency in populations of heterostylous species of Lithodora and Glandora (Boraginaceae). Plant Systematics and Evolution, 291, 267-276.
Ferrero, V., De Vega, C., Stafford, G. I., Van Staden, J., & Johnson, S. D. (2009). Heterostyly and pollinators in Plumbago auriculata (Plumbaginaceae). South African Journal of Botany, 75(4), 778-784.
Finger, A., Kettle, C. J., Kaiser-Bunbury, C. N., Valentin, T., Doudee, D., Matatiken, D., & Ghazoul, J. (2011). Back from the brink: Potential for genetic rescue in a critically endangered tree. Molecular Ecology, 20(18), 3773–3784. https://doi.org/10.1111/j.1365-294X.2011.05228.x
Fisogni, A., Rossi, M., Sgolastra, F., Bortolotti, L., Bogo, G., de Manincor, N., Quaranta, M., & Galloni, M. (2016). Seasonal and annual variations in the pollination efficiency of a pollinator community of Dictamnus albus L. Plant Biology, 18(3), 445–454. https://doi.org/10.1111/plb.12417
Fleming, T. H., Sahley, C. T., Holland, J. N., Nason, J. D., & Hamrick, J. L. (2001). Sonoran Desert columnar cacti and the evolution of generalized pollination systems. Ecological Monographs, 71(4), 511-530.
Fournier, L. A. (2002). Vochysia guatemalensis Donn. Sm. Tropical Tree Seed Manual. Agricultural Handbook, 721, 778–780.
Frame, D., & Durou, S. (2001). Morphology and Biology of Napoleonaea vogelii (Lecythidaceae) Flowers in Relation to the Natural History of Insect Visitors1. Biotropica, 33(3), 458–471. https://doi.org/10.1111/j.1744-7429.2001.tb00199.x
Free, J. B., Williams, I. H., Longden, P. C., & Johnson, M. G. (1975). Insect pollination of sugar-beet (Beta vulgaris) seed crops. Annals of Applied Biology, 81(2), 127–134. https://doi.org/10.1111/j.1744-7348.1975.tb00529.x
Freitas, B. M., Alves, J. E., Brandão, G. F., & Araujo, Z. B. (1999). Pollination requirements of West Indian cherry (Malpighia emarginata) and its putative pollinators, Centris bees, in NE Brazil. The Journal of Agricultural Science, 133(3), 303–311. https://doi.org/10.1017/S0021859699006930
Frost, S. K., & Frost, P. G. H. (1981). Sunbird pollination of Strelitzia nicolai. Oecologia, 49(3), 379–384. https://doi.org/10.1007/BF00347603
Funamoto, D., & Sugiura, S. (2021). Relative importance of diurnal and nocturnal pollinators for reproduction in the early spring flowering shrub Stachyurus praecox (Stachyuraceae). Plant Species Biology, 36(1), 94–101. https://doi.org/10.1111/1442-1984.12299
Funamoto, D., Suzuki, T., & Sugiura, S. (2020). Entomophily in Acorus calamus: Implications for brood-site pollination mutualism in basal-most monocots. Ecology, 101(9), e03089. https://doi.org/10.1002/ecy.3089
Furtado, M. T., Matias, R., Pérez-Barrales, R., & Consolaro, H. (2021). Do reciprocal herkogamy and pollinators affect legitimate pollen flow in distylous species of Rubiaceae?. Botanical Journal of the Linnean Society, 196(4), 524-539.
Galetto, L., & Bernardello, G. (2004). Floral nectaries, nectar production dynamics and chemical composition in six Ipomoea species (Convolvulaceae) in relation to pollinators. Annals of botany, 94(2), 269-280.
Galetto, L., & GALETO, L. (1995). Estudios sobre el néctar y los nectarios en Hyaloseris rubicunda y Barnadesia odorata (Asteraceae-Mutisieae). Darwiniana, 127-133. ; iNaturalist. 2022. Hyaloseris rubicunda. https://www.inaturalist.org/observations/40846466.
Gamba, D., & Muchhala, N. (2023). Pollinator type strongly impacts gene flow within and among plant populations for six Neotropical species. Ecology, 104(1), e3845.
Gan, X., Cao, L., Zhang, X., & Li, H. (2013). Floral biology, breeding system and pollination ecology of an endangered tree Tetracentron sinense Oliv. (Trochodendraceae). Botanical Studies, 54(1), 50. https://doi.org/10.1186/1999-3110-54-50
Ganaie, S. A. (2011). Mechanism of pollination in Tribulus terrestris L. (Zygophyllaceae). International Journal of Pharma and Bio Sciences, 2(2), 5.
Gannon, D. G., Hadley, A. S., Kormann, U. G., Jones, F. A., & Betts, M. G. (2021). Testing for pollinator recognition in multiple species of Heliconia (p. 2021.04.08.438933). bioRxiv. https://doi.org/10.1101/2021.04.08.438933
Gao, Z., Zhang, C., Milne, R. I., Gao, Z., Zhang, C., & Milne, R. I. (2010). Size-class structure and variation in seed and seedling traits in relation to population size of an endangered species Craigia yunnanensis (Tiliaceae). Australian Journal of Botany, 58(3), 214–223. https://doi.org/10.1071/BT09190
García‐Fayos, P., & Goldarazena, A. (2008). The Role of Thrips in Pollination of Arctostaphyllos uva‐ursi. International Journal of Plant Sciences, 169(6), 776–781. https://doi.org/10.1086/588068
Garrett, A. (1995). The pollination biology of Papaw (Carica papaya L.) in Central Queensland [Thesis, CQUniversity]. https://acquire.cqu.edu.au/articles/thesis/The_pollination_biology_of_Papaw_Carica_papaya_L_in_Central_Queensland/13416722/1
Garwood, N. C., & Horvitz, C. C. (1985). Factors Limiting Fruit and Seed Production of a Temperate Shrub, Staphylea trifolia L. (Staphyleaceae). American Journal of Botany, 72(3), 453–466. https://doi.org/10.2307/2443538
Gess, S. K., & Gess, F. W. (2004). Distributions of flower associations of pollen wasps (Vespidae: Masarinae) in southern Africa. Journal of Arid Environments, 57(1), 17-44., Gess, S. K. (1997). Update on the flower associations of southern African Masarinae with notes on the nesting of Masarina strucki Gess and Celonites gariepensis Gess (Hymenoptera: Vespidae: Masarinae). Journal of Hymenoptera…
Gibernau, M. (2003). Pollinators and Visitors of Aroid Inﬂorescences. Journal of the International Aroid Society, 26, 66–83.
Glennon, K. L., Rissler, L. J., & Church, S. A. (2012). Ecogeographic isolation: a reproductive barrier between species and between cytotypes in Houstonia (Rubiaceae). Evolutionary Ecology, 26, 909-926.
Glinos, E., & Cocucci, A. A. (2011). Pollination biology of Canna indica (Cannaceae) with particular reference to the functional morphology of the style. Plant Systematics and Evolution, 291(1), 49–58. https://doi.org/10.1007/s00606-010-0379-x
Glover, B. J., & Martin, C. (1998). The role of petal cell shape and pigmentation in pollination success in Antirrhinum majus. Heredity, 80(6), 778–784. https://doi.org/10.1046/j.1365-2540.1998.00345.x
Glover, D. E., & Barrett, S. C. H. (1983). Trimorphic incompatibility in Mexican populations of Pontederia sagittata Presl.(Pontederiaceae). New Phytologist, 95(3), 439-455.
Godwin, H. (1943). Rhamnus cathartica L. Journal of Ecology, 31(1), 69–76. https://doi.org/10.2307/2256792
Goldblatt, P. (1997). A new species of Nivenia (Iridaceae). Bothalia, 27(2), 101-103.
Goldblatt, P., & Bernhardt, P. (1990). Pollination biology of Nivenia (Iridaceae) and the presence of heterostylous self-compatibility. Israel Journal of Plant Sciences, 39(1-2), 93-111.
Goldblatt, P., & Manning, J. C. (2000). The long-proboscid fly pollination system in southern Africa. Annals of the Missouri Botanical Garden, 146-170.
González-Varo, J. P., Arroyo, J., & Aparicio, A. (2009). Effects of fragmentation on pollinator assemblage, pollen limitation and seed production of Mediterranean myrtle (Myrtus communis). Biological Conservation, 142(5), 1058–1065. https://doi.org/10.1016/j.biocon.2009.01.017
Gorostiague, P., Ollerton, J., & Ortega‐Baes, P. (2023). Latitudinal gradients in biotic interactions: Are cacti pollination systems more specialized in the tropics?. Plant Biology, 25(1), 187-197.
Gottsberger, G. (1990). Flowers and Beetles in the South American Tropics. Botanica Acta, 103(4), 360–365. https://doi.org/10.1111/j.1438-8677.1990.tb00175.x
Grimaldi, D. (1988). Bee flies and bluets: Bombylius (Diptera: Bombyliidae) flower-constant on the distylous species, Hedyotis caerulea (Rubiaceae), and the manner of foraging. Journal of Natural History, 22(1), 1-10.
Gu, L., Luo, Z., Zhang, D., & Renner, S. S. (2010). Passerine Pollination of Rhodoleia championii (Hamamelidaceae) in Subtropical China. Biotropica, 42(3), 336–341. https://doi.org/10.1111/j.1744-7429.2009.00585.x
Guitián J, Guitián P, Medrano M. "Floral biology of the distylous Mediterranean shrub Jasminum fruticans (Oleaceae)." Nordic Journal of Botany 18.2 (1998): 195-201.
Guo, Y.-H., Sperry, R., Cook, C. D. K., & Cox, P. A. (1990). The pollination ecology of Zannichellia palustris L. (Zannichelliaceae). Aquatic Botany, 38(4), 341–356. https://doi.org/10.1016/0304-3770(90)90029-K
Haber, W. A., & Bawa, K. S. (1984). Evolution of Dioecy in Saurauia (Dilleniaceae). Annals of the Missouri Botanical Garden, 71(1), 289–293. https://doi.org/10.2307/2399072
Hai-Xia, H. E., Xiao-Ling, Z., & Yi, R. E. N. (2006). Floral Variation in Tepals, Sterile and Fertile Stamens of Kingdonia uniflora (Ranunculaceae) with Reference to Pollinators and Pollination. Plant Diversity, 28(04), 371.
Halsey, M. E., Olsen, K. M., Taylor, N. J., & Chavarriaga-Aguirre, P. (2008). Reproductive Biology of Cassava (Manihot esculenta Crantz) and Isolation of Experimental Field Trials. Crop Science, 48(1), 49–58. https://doi.org/10.2135/cropsci2007.05.0279
Hannan, G. L., & Prucher, H. A. (1996). Reproductive Biology of Caulophyllum thalictroides (Berberidaceae), an Early Flowering Perennial of Eastern North America. The American Midland Naturalist, 136(2), 267–277. https://doi.org/10.2307/2426731 ; Su, S., Zhao, L., Ren, Y., & Zhang, X. (2021). Diversity of petals in Berberidaceae: Development, micromorphology, and structure of floral nectaries. Pr…
Hansen, D. M. (2005). Pollination of the enigmatic Mauritian endemic Roussea simplex (Rousseaceae): Birds or geckos? Ecotropica, 11, 69–72.
Harder, L. D., & Barrett, S. C. (1993). Pollen removal from tristylous Pontederia cordata: effects of anther position and pollinator specialization. Ecology, 74(4), 1059-1072..
Harder, L. D., & Barrett, S. C. H. (1992). The energy cost of bee pollination for Pontederia cordata (Pontederiaceae). Functional Ecology, 226-233.
Hawkeswood, T. J. (1983). Pollination and fruit production of Cupaniopsis anacardioides (A. Rich.) Radlkf.(Sapindaceae) at Townsville, north Queensland. 1. Pollination and floral biology. Victorian Naturalist, 100, 12–20.
Hedegart, T. (1973). Pollination of teak (Tectona grandis L.). Silvae Genetica, 22(4), 124-128.
Hemingson, J. C. (1986). The Pollination Biology of Clethra alnifolia L. (Clethraceae) (essential Oil, Chemical Ecology, Floral Odor) [Ph.D., University of Connecticut]. http://www.proquest.com/docview/303468797/abstract/C6FFEB820BB84FEFPQ/1
Hernández, A., & Ornelas, J. F. (2007). Disassortative pollen transfer in distylous Palicourea padifolia (Rubiaceae), a hummingbird-pollinated shrub. Ecoscience, 14(1), 8-16..
Hernandez-Marquez, A., Ishiwara, R. P., & Santos-Gally, R. (2022). Heterostyly, incompatibility system and pollinators in Varronia spinescens Borhidi (L.)(Cordiaceae). Flora, 289, 152040.
Herrera, I., & Nassar, J. M. (2009). Reproductive and recruitment traits as indicators of the invasive potential of Kalanchoe daigremontiana (Crassulaceae) and Stapelia gigantea (Apocynaceae) in a Neotropical arid zone. Journal of Arid Environments, 73(11), 978–986. https://doi.org/10.1016/j.jaridenv.2009.05.004
Herrera, J. (1988). Pollination Relationships in Southern Spanish Mediterranean Shrublands. Journal of Ecology, 76(1), 274–287. https://doi.org/10.2307/2260469
Hicks, D. J., Wyatt, R., & Meagher, T. R. (1985). Reproductive biology of distylous partridgeberry, Mitchella repens. American Journal of Botany, 72(10), 1503-1514.
Hobbhahn, N., Steenhuisen, S.-L., Olsen, T., Midgley, J. J., & Johnson, S. D. (2017). Pollination and breeding system of the enigmatic South African parasitic plant Mystropetalon thomii (Mystropetalaceae): Rodents welcome, but not needed. Plant Biology, 19(5), 775–786. https://doi.org/10.1111/plb.12580
Hoffmann, A. J., & Alliende, M. C. (1984). Interactions in the patterns of vegetative growth and reproduction in woody dioecious plants. Oecologia, 61(1), 109–114. https://doi.org/10.1007/BF00379095
Holmes, D. S. (2005). Sexual reproduction in British populations of Adoxa moschatellina L. Watsonia, 25, 265–273.
Hong, S. P. (1991). The dimorphic heterostyly in Aconogonon campanulatum (Polygonaceae). Plant systematics and evolution, 176, 125-131.
Hopkins, H. C. F., Bradford, J. C., Donovan, B., Pillon, Y., Munzinger, J., & Fogliani, B. (2015). Floral biology of the Cunoniaceae in New Caledonia and the role of insects, birds and geckos as potential pollinators. Kew Bulletin, 70(1), 8. https://doi.org/10.1007/s12225-014-9546-5
Hopper, S. D. (2010). 660. Nuytsia Floribunda. Curtis’s Botanical Magazine, 26(4), 333–368. https://doi.org/10.1111/j.1467-8748.2009.01671.x
Hornung-Leoni, C. T., González-Gómez, P. L., & Troncoso, A. J. (2013). Morphology, nectar characteristics and avian pollinators in five Andean Puya species (Bromeliaceae). Acta Oecologica, 51, 54–61. https://doi.org/10.1016/j.actao.2013.05.010
Howard, R. A. (1970). The ecology of an elfin forest in Puerto Rico, 10. Notes on two species of Marcgravia. Journal of the Arnold Arboretum, 51(1), 41–55.
Hsu, E., & Hall, T. (2003). Plate 469. Acanthogilia gloriosa. Curtis’s Botanical Magazine, 20(3), 136–141. https://doi.org/10.1111/1467-8748.00383
Huang, S.-Q., & Guo, Y.-H. (2002). Variation of pollination and resource limitation in a low seed-set tree, Liriodendron chinense (Magnoliaceae). Botanical Journal of the Linnean Society, 140(1), 31–38. https://doi.org/10.1046/j.1095-8339.2002.00080.x; Huang, S., Guo, Y., Pan, M., & Chen, J. (1999, January 1). Floral syndrome and insect pollination of Liriodendron chinens. Acta Botanica Sinica.
Huang, Y., Liu, L.-Y., Liu, C.-Q., Lu, Q.-B., Gong, Q.-B., Cai, B., & Hu, X.-H. (2021). Diverse large lepidopteran pollinators promote the naturalisation of Crinum asiaticum in invaded and disturbed habitats, despite apparent floral specialisation. Plant Systematics and Evolution, 307(2), 23. https://doi.org/10.1007/s00606-021-01748-1
Husband, B. C., & Barrett, S. C. (1992). Pollinator visitation in populations of tristylous Eichhornia paniculata in northeastern Brazil. Oecologia, 89, 365-371.
Iponga, D. M. (2010). Seed set of the invasive tree Schinus molle (Anacardiaceae) in semi-arid savanna, South Africa: The role of pollinators and selfing. Journal of Arid Environments, 74(3), 414–416. https://doi.org/10.1016/j.jaridenv.2009.09.003
Ippolito, A., & Suarez, A. V. (1998). Flowering Phenology and Pollination of Cobaea aschersoniana (Polemoniaceae). Biotropica, 30(1), 145–148.
Jackson, J. C., Duodu, K. G., Holse, M., de Faria, M. D. L., Jordaan, D., Chingwaru, W., ... & Minnaar, A. (2010). The morama bean (Tylosema esculentum): a potential crop for southern Africa. Advances in Food and Nutrition Research, 61, 187-246.
Jacquemart, A.-L. (1996). Vaccinium uliginosum L. Journal of Ecology, 84(5), 771–785. https://doi.org/10.2307/2261339
Jacquemyn, H., Brys, R., & Hermy, M. (2002). Patch occupancy, population size and reproductive success of a forest herb (Primula elatior) in a fragmented landscape. Oecologia, 130, 617-625.
Jernstedt, J. A. (1980). Ultraviolet absorption by flowers of Chlorogalum (Liliaceae). Bulletin of the Torrey Botanical Club, 163-171.
Jiao, L., Sun, T., Zhang, P., Yang, W., Shao, D., & Zheng, S. (2021). Effect of floral traits mediated by plant-soil feedback on the relationship between plant density and fecundity: Case study of Tamarix chinensis in the Yellow River Delta, China. Global Ecology and Conservation, 26, e01479. https://doi.org/10.1016/j.gecco.2021.e01479
Jia-ye, L. A. I., Hai-ming, S. H. I., Chun-liu, P. A. N., Shang-wen, C., Yan-zuan, Y. E., Ming, L. I., & Fang, C. (2008). Pollination biology of rare and endangered species Malania oleifera Chun et Lee. 北京林业大学学报, 30(2), 59–64.
Jin, X. F., Ye, Z. M., Wang, Q. F., & Yang, C. F. (2015). Relationship of stigma behaviors and breeding system in three Mazus (Phrymaceae) species with bilobed stigma. Journal of Systematics and Evolution, 53(3), 259-265.
Johnson, K. A., McQuillan, P. B., & Kirkpatrick, J. B. (2010). Bird Pollination of the Climbing Heath Prionotes cerinthoides (Ericaceae). International Journal of Plant Sciences, 171(2), 147–157. https://doi.org/10.1086/648990
Johnson, S. D., & Dafni, A. (1998). Response of bee‐flies to the shape and pattern of model flowers: implications for floral evolution in a Mediterranean herb. Functional Ecology, 12(2), 289-297..
Johnson, S. D., Harris, L. F., & Procheş, Ş. (2009). Pollination and breeding systems of selected wildflowers in a southern African grassland community. South African Journal of Botany, 75(4), 630-645..
Johnson, S. D., Linder, H. P., & Steiner, K. E. (1998). Phylogeny and radiation of pollination systems in Disa (Orchidaceae). American journal of Botany, 85(3), 402-411.
Jörgensen, R. B. (1982). Biosystematics of Hordeum bulbosum L. Nordic Journal of Botany, 2(5), 421–434. https://doi.org/10.1111/j.1756-1051.1982.tb01205.x
Joseph, N., & Siril, E. A. (2013). Floral Color Polymorphism and Reproductive Success in Annatto (Bixa orellana L.). Tropical Plant Biology, 6(4), 217–227. https://doi.org/10.1007/s12042-013-9128-y
Judd, W. S. (1984). A taxonomic revision of the American species of Agarista (Ericaceae). Journal of the Arnold Arboretum, 65(3), 255–342.
Kaiser-Bunbury, C. N., Memmott, J., & Müller, C. B. (2009). Community structure of pollination webs of Mauritian heathland habitats. Perspectives in Plant Ecology, Evolution and Systematics, 11(4), 241–254. https://doi.org/10.1016/j.ppees.2009.04.001
Kang, U., Chang, C. S., & Kim, Y. S. (2000). Genetic structure and conservation considerations of rare endemic Abeliophyllum distichum Nakai (Oleaceae) in Korea. Journal of Plant Research, 113, 127-138.
Kao, P.-C., & Kubitzki, K. (1998). Acanthochlamydaceae. In K. Kubitzki (Ed.), Flowering Plants · Monocotyledons: Lilianae (except Orchidaceae) (pp. 55–58). Springer. https://doi.org/10.1007/978-3-662-03533-7_6
Kaplan, Z., & Štěpánek, J. (2003). Genetic variation within and between populations of Potamogeton pusillus agg. Plant Systematics and Evolution, 239(1), 95–112. https://doi.org/10.1007/s00606-002-0252-7
Kato, M. (1996). Plant–pollinator interactions in the understory of a lowland mixed dipterocarp forest in Sarawak. American Journal of Botany, 83(6), 732-743.
Kato, M., & Kawakita, A. (2004). Plant-pollinator interactions in New Caledonia influenced by introduced honey bees. American Journal of Botany, 91(11), 1814–1827. https://doi.org/10.3732/ajb.91.11.1814
Kato, M., Kosaka, Y., Kawakita, A., Okuyama, Y., Kobayashi, C., Phimminith, T., & Thongphan, D. (2008). Plant–pollinator interactions in tropical monsoon forests in Southeast Asia. American Journal of Botany, 95(11), 1375–1394. https://doi.org/10.3732/ajb.0800183
Kato, Y., Araki, K., & Ohara, M. (2009). Breeding system and floral visitors of Veratrum album subsp. Oxysepalum (Melanthiaceae). Plant Species Biology, 24(1), 42–46. https://doi.org/10.1111/j.1442-1984.2009.00231.x
Kawagoe, T., & Suzuki, N. (2002). Floral sexual dimorphism and flower choice by pollinators in a nectarless monoecious vine Akebia quinata (Lardizabalaceae): Floral sexual dimorphism in A. quinata. Ecological Research, 17(3), 295–303. https://doi.org/10.1046/j.1440-1703.2002.00489.x
Kawakita, A., & Kato, M. (2017). Origin of Active Pollination and Mutualism. In M. Kato & A. Kawakita (Eds.), Obligate Pollination Mutualism (pp. 139–150). Springer Japan. https://doi.org/10.1007/978-4-431-56532-1_6
Kelly, D., Ladley, J. J., Robertson, A. W., Anderson, S. H., Wotton, D. M., & Wiser, S. K. (2010). Mutualisms with the wreckage of an avifauna: The status of bird pollination and fruit- dispersal in New Zealand. New Zealand Journal of Ecology, 34(1), 20.
Kemp, J. E., Telles, F. J., & Vallejo-Marin, M. (2021). Reduced visitation to the buzz-pollinated Cyanella hyacinthoides in the presence of other pollen sources in the hyperdiverse Cape Floristic Region (p. 2021.04.17.440253). https://doi.org/10.1101/2021.04.17.440253
Kimura, P. H., Okamoto, G., & Hirano, K. (1998). The Mode of Pollination and Stigma Receptivity in Vitis coignetiae Pulliat. American Journal of Enology and Viticulture, 49(1), 1–5.
KINGSTON, A. B., & Mc QUILLAN, P. B. (2000). Are pollination syndromes useful predictors of floral visitors in Tasmania?. Austral Ecology, 25(6), 600-609.
KINGSTON, A. B., & Mc QUILLAN, P. B. (2000). Are pollination syndromes useful predictors of floral visitors in Tasmania?. Austral Ecology, 25(6), 600-609.
Kirejtshuk, G. A., & Couturier, G. (2009). Species of Mystropini (Coleoptera, Nitidulidae) Associated with Inflorescence of Palm Ceroxylon quindiuense (KARST.) H. WENDL. (Arecaceae) from Peru. Japanese Journal of Systematic Entomology, 15(1), 57–77.
Kirmse, S., & Chaboo, C. S. (2018). Polyphagy and florivory prevail in a leaf-beetle community (Coleoptera: Chrysomelidae) inhabiting the canopy of a tropical lowland rainforest in southern Venezuela. Journal of Natural History, 52(41–42), 2677–2721. https://doi.org/10.1080/00222933.2018.1548666
Kissling, J., & Barrett, S. C. (2013). Variation and evolution of herkogamy in Exochaenium (Gentianaceae): implications for the evolution of distyly. Annals of Botany, 112(1), 95-102.
Kjellberg, F., Gouyon, P.-H., Ibrahim, M., Raymond, M., & Valdeyron, G. (1987). The Stability of the Symbiosis Between Dioecious Figs and Their Pollinators: A Study of Ficus Carica L. and Blastophaga Psenes L. Evolution, 41(4), 693–704. https://doi.org/10.1111/j.1558-5646.1987.tb05846.x
Klahre, U., Gurba, A., Hermann, K., Saxenhofer, M., Bossolini, E., Guerin, P., & Kuhlemeier, C. (2011). Pollinator choice in Petunia depends on two major genetic loci for floral scent production. Current Biology, 21(9), 730-739.
Klein, A. M., Steffan‐Dewenter, I., & Tscharntke, T. (2003). Bee pollination and fruit set of Coffea arabica and C. canephora (Rubiaceae). American Journal of Botany, 90(1), 153-157.
Knudsen, J. T., & Olesen, J. M. (1993). Buzz-Pollination and Patterns in Sexual Traits in North European Pyrolaceae. American Journal of Botany, 80(8), 900–913. https://doi.org/10.2307/2445510
Knudsen, J. T., Tollsten, L., & Ervik, F. (2001). Flower Scent and Pollination in Selected Neotropical Palms. Plant Biology, 3(6), 642–653. https://doi.org/10.1055/s-2001-19366
Kocyan, A., & Endress, P. K. (2001). Floral Structure and Development of Apostasia and Neuwiedia (Apostasioideae) and Their Relationships to Other Orchidaceae. International Journal of Plant Sciences, 162(4), 847–867. https://doi.org/10.1086/320
Kondo, K., Nakamura, T., Piyakarnchana, T., & Mechvichai, W. (1991). Pollination in Bruguiera gymnorrhiza (Rhizophoraceae) in Miyara River, Ishigaki Island, Japan, and Phangnga, Thailand. Plant Species Biology, 6(2), 105–109. https://doi.org/10.1111/j.1442-1984.1991.tb00216.x
Kremen, C., Bugg, R. L., Nicola, N., Smith, S. A., Thorp, R. W., & Williams, N. M. (2002). Native bees, native plants and crop pollination in California. Fremontia, 30(3-4), 41-49.
Kubitzki, K. (2004). Cyrillaceae. In K. Kubitzki (Ed.), Flowering Plants · Dicotyledons: Celastrales, Oxalidales, Rosales, Cornales, Ericales (pp. 114–116). Springer. https://doi.org/10.1007/978-3-662-07257-8_13
Kubitzki, K., Rohwer, J. G., & Bittrich, V. (Eds.). (1993). Flowering Plants · Dicotyledons. Springer Berlin Heidelberg. https://doi.org/10.1007/978-3-662-02899-5 pp. 428
Kudo, G. (2022). Outcrossing syndrome in alpine plants: Implications for flowering phenology and pollination success. Ecological Research, 37(3), 288-300.
Kudo, G., Ida, T. Y., & Tani, T. (2008). Linkages between phenology, pollination, photosynthesis, and reproduction in deciduous forest understory plants. Ecology, 89(2), 321-331.
Kudoh, H., Sugawara, T., Wu, S., & Murata, J. I. N. (2001). Morph-specific correlations between floral traits in a distylous Ophiorrhiza napoensis (Rubiaceae) population in southern China. Journal of Tropical Ecology, 17(5), 719-728.
Kumar, J., Mishra, R. C., & Gupta, J. K. (1985). The Effect of Mode of Pollination on Allium Species with Observation on Insects as Pollinators. Journal of Apicultural Research, 24(1), 62–66. https://doi.org/10.1080/00218839.1985.11100650
Kumari, A., Dora, J., & Kumar, A. (2012). Pomegranate (Punica granatum)—Overview. International Journal of Pharmaceutical and Chemical Sciences, 1, 1218–1222.
Kunitake, Y., Terada, S., Baba, Y., & Miyashita, T. (2010). Pollination system of Aucuba japonica: a pollination experiment and an observation of floral visitors. Journal of the Japanese Forest Society, 92(4), 217-220.
LACK, A. J., & KEVAN, P. G. (1987). The reproductive biology of a distylous tree, Sarcotheca celebica (Oxalidaceae) in Sulawesi, Indonesia. Botanical journal of the Linnean Society, 95(1), 1-8.
Lander, T. A., Harris, S. A., & Boshier, D. H. (2009). Flower and fruit production and insect pollination of the endangered Chilean tree, Gomortega keule in native forest, exotic pine plantation and agricultural environments. Revista Chilena de Historia Natural, 82(3), 403–412. https://doi.org/10.4067/S0716-078X2009000300007 ; Muñoz-Concha, D., & Davey, M. R. (2011). Gomortega keule, the neglecte…
Laport, R. G., Minckley, R. L., & Pilson, D. (2021). Pollinator assemblage and pollen load differences on sympatric diploid and tetraploid cytotypes of the desert-dominant Larrea tridentata. American Journal of Botany, 108(2), 297–308. https://doi.org/10.1002/ajb2.1605
Larson, B. M., & Barrett, S. C. (1998). Reproductive biology of island and mainland populations of Primula mistassinica (Primulaceae) on Lake Huron shorelines. Canadian Journal of Botany, 76(11), 1819-1827.
Lázaro, A., Hegland, S. J., & Totland, Ø. (2008). The relationships between floral traits and specificity of pollination systems in three Scandinavian plant communities. Oecologia, 157, 249-257.
Lehtila, K., & Syrjanen, K. (1995). Positive effects of pollination on subsequent size, reproduction, and survival of Primula veris. Ecology, 76(4), 1084-1098.
Lewis, D. (1982). Incompatibility, stamen movement and pollen economy in a heterostyled tropical forest tree, Cratoxylum formosum (Guttiferae). Proceedings of the Royal Society of London. Series B. Biological Sciences, 214(1195), 273–283. https:
Li, B., & Xu, F. (2020). Homology and functions of inner staminodes in Anaxagorea javanica (Annonaceae). AoB PLANTS, 12(6), plaa057. https://doi.org/10.1093/aobpla/plaa057
Li, J.-K., & Huang, S.-Q. (2009). Effective pollinators of Asian sacred lotus (Nelumbo nucifera): Contemporary pollinators may not reflect the historical pollination syndrome. Annals of Botany, 104(5), 845–851. https://doi.org/10.1093/aob/mcp173
Lihua, Z., Riming, H., & Jianzhong, and W. (2006). The Pollination Biology of Chimonanthus praecox (L. ) Link (Calycanthaceae). Acta Horticulturae Sinica, 33(2), 323. ; Wei D., Shuai W., Manqun W., & Xiaofan W. (2013). Who are the major pollinators of Chimonanthus praecox (Calycanthaceae): Insect behaviors and potential pollination roles. Biodiversity Science, 20(3), 400–404. https://doi.org/10.3…
Lippok, B., Gardine, A. A., Williamson, P. S., & Renner, S. S. (2000). Pollination by flies, bees, and beetles of Nuphar ozarkana and N. advena (Nymphaeaceae). American Journal of Botany, 87(6), 898–902. https://doi.org/10.2307/2656897
Liu, Y., Luo, Z., Wu, X., Bai, X., & Zhang, D. (2012). Functional dioecy in Morinda parvifolia (Rubiaceae), a species with stigma-height dimorphism. Plant systematics and evolution, 298, 775-785.
Lobato-de Magalhães, T., & Martínez, M. (2020). Insights into distyly and seed morphology of the aquatic plant Nymphoides fallax Ornduff (Menyanthaceae). Flora, 262, 151526.
Loiselle, B. A., Sork, V. L., Nason, J., & Graham, C. (1995). Spatial genetic structure of a tropical understory shrub, Psychotria officinalis (Rubiaceae). American journal of botany, 82(11), 1420-1425.
Lonard, R. I., & Judd, F. W. (1989). Phenology of native angiosperms of South Padre Island, Texas.
Lopes, L. E., & Buzato, S. (2007). Variation in pollinator assemblages in a fragmented landscape and its effects on reproductive stages of a self-incompatible treelet, Psychotria suterella (Rubiaceae). Oecologia, 154, 305-314.
Lowe, A. J., Jourde, B., Breyne, P., Colpaert, N., Navarro, C., Wilson, J., & Cavers, S. (2003). Fine-scale genetic structure and gene flow within Costa Rican populations of mahogany (Swietenia macrophylla). Heredity, 90(3), 268–275. https://doi.org/10.1038/sj.hdy.6800247
Lundemo, S. & Ørjan Totland. (2007). Within-population spatial variation in pollinator visitation rates, pollen limitation on seed set, and flower longevity in an alpine species. Acta Oecologica, 32(3), 262–268. https://doi.org/10.1016/j.actao.2
Luo, X. Y., Tang, G. D., Mo, L. J., & Zhuang, X. Y. (2011). Pollination biology of Camellia changii. Chinese Journal of Ecology, 30, 552-557.
Lupton, D. A., Patzelt, A., Anderson, A., Harder, H., & Zacharias, D. (2022). Distribution, reproductive potential and conservation assessment of the rare and endemic Dionysia mira in the Hajar Mountains, Sultanate of Oman. Nordic Journal of Botany, 2022(1).
Lyon, D. L. (1973). Territorial and Feeding Activity of Broad-Tailed Hummingbirds (Selasphorus platycercus) in Iris missouriensis. The Condor, 75(3), 346–349. https://doi.org/10.2307/1366178
Maas, P. J. M. (1977). Renealmia (Zingiberaceae—Zingiberoideae) Costoideae (Additions) (Zingiberaceae). Flora Neotropica, 18, 1–218.
Machado, A. D. O., Silva, A. P., Consolaro, H., Barros, M. A. G., & Oliveira, P. E. (2010). Breeding biology and distyly in Palicourea rigida HB & K.(Rubiaceae) in the Cerrados of Central Brazil. Acta Botanica Brasilica, 24, 686-696.
Machado, I. C., & Loiola, M. I. (2000). Fly pollination and pollinator sharing in two synchronopatric species: Cordia multispicata (Boraginaceae) and Borreria alata (Rubiaceae). Brazilian Journal of Botany, 23, 305-311.
Machado, I. C., & Sazima, M. (2008). Pollination and breeding system of Melochia tomentosa L.(Malvaceae), a keystone floral resource in the Brazilian Caatinga. Flora-Morphology, Distribution, Functional Ecology of Plants, 203(6), 484-490.
Macior, L. W. (1966). Foraging Behavior of Bombus (Hymenoptera: Apidae) in Relation to Aquilegia Pollination. American Journal of Botany, 53(3), 302–309. https://doi.org/10.2307/2439803
Madriz, R., & Ramírez, N. (1996). Biología reproductiva de Coccoloba uvifera (polygonaceae) una especie poligamo-dioica. Revista de Biología Tropical, 105–115.
Mahfouz, H. M., Kamel, S. M., Belal, A. H., & Said, M. (2012). Pollinators visiting sesame (Sesamum indicum L.) seed crop with reference to foraging activity of some bee species. Cercetari Agronomice in Moldova, 45(2), 49-55.
Majetic, C. J., Raguso, R. A., & Ashman, T.-L. (2009). The sweet smell of success: Floral scent affects pollinator attraction and seed fitness in Hesperis matronalis. Functional Ecology, 23(3), 480–487. https://doi.org/10.1111/j.1365-2435.2008.01517.x
Mallick, S. A. (2001). Pollination ecology of Tasmanian leatherwood (Eucryphia lucida Eucryphiaceae Labill.) and the impacts of hive honeybees. University of Tasmania.
Mangla, Y., & Tandon, R. (2014). Pollination ecology of Himalayan sea buckthorn, Hippophae rhamnoides L. (Elaeagnaceae). Current Science (00113891), 106(12), 1731–1735.
Martén-Rodríguez, S., & Fenster, C. B. (2008). Pollination ecology and breeding systems of five Gesneria species from Puerto Rico. Annals of botany, 102(1), 23-30.
Martén‐Rodríguez, S., Fenster, C. B., Agnarsson, I., Skog, L. E., & Zimmer, E. A. (2010). Evolutionary breakdown of pollination specialization in a Caribbean plant radiation. New Phytologist, 188(2), 403-417.
Martins, F. Q., & Batalha, M. A. (2006). Pollination systems and floral traits in cerrado woody species of the Upper Taquari region (Central Brazil). Brazilian Journal of Biology, 66, 543-552.
Maruyama, P. K., Amorim, F. W., & Oliveira, P. E. (2010). Night and day service: distyly and mixed pollination system in Faramea cyanea (Rubiaceae). Flora-morphology, distribution, functional ecology of plants, 205(12), 818-824.
Massinga, P. H., Johnson, S. D., & Harder, L. D. (2005). Heteromorphic incompatibility and efficiency of pollination in two distylous Pentanisia species (Rubiaceae). Annals of botany, 95(3), 389-399.
Matias, R., Oliveira, A. S. D., Furtado, M. T., Sá, T., Rodrigues, E. B., Oliveira, P. E. D., & Consolaro, H. (2016). Atypical mating system in two Rubiaceae species: distyly with partial self-incompatibility in the thrum morph?. Rodriguésia, 67
Matsumura, C., & Washitani, I. (2000). Effects of population size and pollinator limitation on seed-set of Primula sieboldii populations in a fragmented landscape. Ecological research, 15, 307-322..
McCormack, J. H. (1975). Beetle Pollination of Calycanthus Floridus L.: Pollinator Behavior as a Function of the Volatile Flower Oils. [Ph.D., University of Connecticut]. https://www.proquest.com/docview/302739875/citation/AE060FA0AF2A49C0PQ/1
McDade, L. A. (1983). Long-Tailed Hermit Hummingbird Visits to Inflorescence Color Morphs of Heliconia irrasa. The Condor, 85(3), 360–364. https://doi.org/10.2307/1367077
Meeus, S., Jacquemyn, H., Honnay, O., & Pailler, T. (2011). Self-incompatibility and pollen limitation in the rare tristylous endemic Hugonia serrata on La Réunion Island. Plant systematics and evolution, 292, 143-151.
Meindl, G. A., & Mesler, M. R. (2011). Pollination Biology of Darlingtonia californica (Sarraceniaceae), the California Pitcher Plant. Madroño, 58(1), 22–31. https://doi.org/10.3120/0024-9637-58.1.22
Meinke, R. J., & Kaye, T. N. (2007). Kalmiopsis fragrans (Ericaceae), a new distylous species from the southern Cascade Mountains of Oregon. Journal of the Botanical Research Institute of Texas, 9-19.
Mendonça, L. B., & Anjos, L. D. (2006). Flower morphology, nectar features, and hummingbird visitation to Palicourea crocea (Rubiaceae) in the Upper Paraná River floodplain, Brazil. Anais da Academia Brasileira de Ciências, 78, 45-57.
Mesquita-Neto, J. N., Borges, J. P., de Sá, T. F., de Oliveira Teixeira, T. P., Ferreira, I. N., Furtado, M. T., ... & Franceschinelli, E. V. (2018). Pollen flow and pollinator sharing among synchronopatric species of Psychotria (Rubiaceae). Plant systematics and evolution, 304, 943-953.
Milet-Pinheiro, P., & Schlindwein, C. (2010). Mutual reproductive dependence of distylic Cordia leucocephala (Cordiaceae) and oligolectic Ceblurgus longipalpis (Halictidae, Rophitinae) in the Caatinga. Annals of botany, 106(1), 17-27.
Milet-Pinheiro, P., Gomes Gonçalves, E., do Amaral Ferraz Navarro, D. M., Nuñez-Avellaneda, L. A., & Maia, A. C. D. (2017). Floral scent chemistry and pollination in the Neotropical aroid genus Xanthosoma (Araceae). Flora, 231, 1–10. https://doi.org/10.1016/j.flora.2017.03.006
Miyajima, D. (2004). Pollination and seed set in vinca [Catharanthus roseus (L.) G. Don]. The Journal of Horticultural Science and Biotechnology, 79(5), 771-775.
Miyake, T., & Yahara, T. (1998). Why does the flower of Lonicera japonica open at dusk? Canadian Journal of Botany, 76(10), 1806–1811. https://doi.org/10.1139/b98-119
Molina, J. (2009). Floral biology of Philippine morphospecies of the grape relative Leea (Leeaceae). Plant Species Biology, 24(1), 53–60. https://doi.org/10.1111/j.1442-1984.2009.00238.x
Molina‐Freaner, F., & Eguiarte, L. E. (2003). The pollination biology of two paniculate agaves (Agavaceae) from northwestern Mexico: contrasting roles of bats as pollinators. American Journal of Botany, 90(7), 1016-1024.
Moreira, M. M., & Freitas, L. (2020). Review of the pollination system by small diverse insects. Neotropical Entomology, 49(4), 472-481.
Motten, A. F., Campbell, D. R., Alexander, D. E., & Miller, H. L. (1981). Pollination Effectiveness of Specialist and Generalist Visitors to a North Carolina Population of Claytonia Virginica. Ecology, 62(5), 1278–1287. https://doi.org/10.2307/1937292
Movafeghi, A., Abedini, M., Fathiazad, F., Aliasgharpour, M., & Omidi, Y. (2009). Floral nectar composition of Peganum harmala L. Natural Product Research, 23(3), 301–308. https://doi.org/10.1080/14786410802076291
Nadia, T. de L., & Machado, I. C. (2005). Buzz pollination and breeding system of two species of Sauvagesia L. (Ochnaceae). Brazilian Journal of Botany, 28, 255–265. https://doi.org/10.1590/S0100-84042005000200006
Nagamitsu, T., Kawahara, T., & Kanazashi, A. (2006). Pollen-limited production of viable seeds in an endemic dwarf birch, Betula apoiensis, and incomplete reproductive barriers to a sympatric congener, B. ermanii. Biological Conservation, 129(1), 91–99. https://doi.org/10.1016/j.biocon.2005.10.025
Naiki, A., & Kato, M. (1999). Pollination system and evolution of dioecy from distyly in Mussaenda parviflora (Rubiaceae). Plant Species Biology, 14(3), 217-227.
Nand, D. (1971). Pollination, Fruit Set and Fruit Development in Carambola (Averrhoa Carambola Linn). Indian Journal of Horticulture, 28(4), 278-284.
Nascimento, E. S. do, & Santos, R. H. S. dos. (2021). Visitantes florais do abricoteiro (Mammea americana L., Calophyllaceae) em Belém, PA. http://www.bdta.ufra.edu.br/jspui/handle/123456789/bdta.ufra.edu.br/jspui//handle/123456789/1950
Ne’eman, G., Ne’eman, R., & Ellison, A. M. (2006). Limits to reproductive success of Sarracenia purpurea (Sarraceniaceae). American Journal of Botany, 93(11), 1660–1666. https://doi.org/10.3732/ajb.93.11.1660
Neff, J. L., & Simpson, B. B. (1990). The roles of phenology and reward structure in the pollination biology of wild sunflower (Helianthus annuus L., Asteraceae). Israel Journal of Botany, 39(1–2), 197–216. https://doi.org/10.1080/0021213X.1990.10677144
Nelson, B., & Prance, G. Τ. (1984). Observations on the pollination of Rhabdodendron macrophyllum (Spruce ex Benth.) Huber. Acta Amazonica, 14, 411–426.
Nepi, M., & Pacini, E. (1993). Pollination, Pollen Viability and Pistil Receptivity in Cucurbita pepo. Annals of Botany, 72(6), 527–536. https://doi.org/10.1006/anbo.1993.1141
Nepia, R. E., & Clarkson, B. D. (2018). Biological flora of New Zealand (15): Ixerba brexioides, tāwari. New Zealand Journal of Botany, 56(1), 2–25. https://doi.org/10.1080/0028825X.2017.1402789
Newman, I. V. (1929). The life history of Doryanthes excelsa. II. The gametophytes, seed production, chromosome number and general conclusion. Proceedings of the Linnaean Society of New South Wales, 54, 411–435.
Nicolson, S. W. (2002). Pollination by passerine birds: Why are the nectars so dilute? Comparative Biochemistry and Physiology Part B: Biochemistry and Molecular Biology, 131(4), 645–652. https://doi.org/10.1016/S1096-4959(02)00014-3
Nicolson, S. W. (2007). Amino Acid Concentrations in the Nectars of Southern African Bird-Pollinated Flowers, Especially Aloe and Erythrina. Journal of Chemical Ecology, 33(9), 1707–1720. https://doi.org/10.1007/s10886-007-9342-x
Niklas, K. J., & Buchmann, S. L. (1985). Aerodynamics of Wind Pollination in Simmondsia chinensis (Link) Schneider. American Journal of Botany, 72(4), 530–539. https://doi.org/10.2307/2443585
Nishihiro, J., & Washitani, I. (1998). Patterns and consequences of self‐pollen deposition on stigmas in heterostylous Persicaria japonica (Polygonaceae). American Journal of Botany, 85(3), 352-359.
Nishihiro, J., Washitani, I., Thomson, J. D., & Thomson, B. A. (2000). Patterns and consequences of stigma height variation in a natural population of a distylous plant, Primula sieboldii. Functional Ecology, 14(4), 502-512.
Norman, E. M., & Clayton, D. (1986). Reproductive biology of two Florida pawpaws: Asimina obovata and A. pygmaea (Annonaceae). Bulletin of the Torrey Botanical Club, 16-22.
Norman, E. M., Rice, K., & Cochran, S. (1992). Reproductive biology of Asimina parviflora (Annonaceae). Bulletin of the Torrey Botanical Club, 1-5.
Norton, S. A. (1984). Thrips pollination in the lowland forest of New Zealand. New Zealand Journal of Ecology, 7, 157–163.
Novo, R. R., Consolaro, H., Almeida, N. M., & Castro, C. C. (2018). Floral biology of the velvetseed Guettarda platypoda DC.(Rubiaceae): Atypical distyly or style dimorphism?. Flora, 239, 62-70.
Oberrath, R., & Böhning-Gaese, K. (1999). Floral color change and the attraction of insect pollinators in lungwort (Pulmonaria collina). Oecologia, 121, 383-391.
Ohtsuka, A., Watanabe, M., & Yahara, T. (2005). Inbreeding coefficients in six species of Ainsliaea and two species of Pertya (Asteraceae). Plant Systematics and Evolution, 251(2), 143-151.
Olesen, J. M. (1979). Floral morphology and pollen flow in the heterostylous species Pulmonaria obscura Dumort (Boraginaceae). New Phytologist, 82(3), 757-767.
Oliveira, P. E., Gibbs, P. E., & Barbosa, A. A. (2004). Moth pollination of woody species in the Cerrados of Central Brazil: A case of so much owed to so few? Plant Systematics and Evolution, 245(1–2). https://doi.org/10.1007/s00606-003-0120-0
Oliveira, P., & Gibbs, P. (1994). Pollination biology and breeding systems of six Vochysia species (Vochysiaceae) in Central Brazil. Journal of Tropical Ecology, 10(4), 509–522. https://doi.org/10.1017/S026646740000818X
Olivencia, A. O., & Alcaraz, J. A. D. (1993). Sexual reproduction in some Scrophularia species (Scrophulariaceae) from the Iberian Peninsula and the Balearic Islands. Plant systematics and Evolution, 184, 159-174.
Olivencia, A. O., Claver, J. P. C., & Alcaraz, J. a. D. (1995). Floral and reproductive biology of Drosophyllum lusitanicum (L.) Link (Droseraceae). Botanical Journal of the Linnean Society, 118(4), 331–351. https://doi.org/10.1111/j.1095-8339.1995.tb00475.x
Oliver, I. (2005). Crassula rupestris. Plantz Africa, 3.
Ollerton, J., Alarcón, R., Waser, N. M., Price, M. V., Watts, S., Cranmer, L., ... & Rotenberry, J. (2009). A global test of the pollination syndrome hypothesis. Annals of botany, 103(9), 1471-1480.
Ollerton, J., Liede-Schumann, S., Endress, M. E., Meve, U., Rech, A. R., Shuttleworth, A., ... & Quirino, Z. (2019). The diversity and evolution of pollination systems in large plant clades: Apocynaceae as a case study. Annals of Botany, 123(2), 311-325.
Ony, M. A., Nowicki, M., Boggess, S. L., Klingeman, W. E., Zobel, J. M., Trigiano, R. N., & Hadziabdic, D. (2020). Habitat fragmentation influences genetic diversity and differentiation: Fine-scale population structure of Cercis canadensis (eastern redbud). Ecology and Evolution, 10(8), 3655–3670. https://doi.org/10.1002/ece3.6141
Opler, P. A., Baker, H. G., & Frankie, G. W. (1975). Reproductive biology of some Costa Rican Cordia species (Boraginaceae). Biotropica, 234-247.
Oriani, A., Sano, P. T., Scatena, V. L., Oriani, A., Sano, P. T., & Scatena, V. L. (2009). Pollination biology of Syngonanthus elegans (Eriocaulaceae – Poales). Australian Journal of Botany, 57(2), 94–105. https://doi.org/10.1071/BT08119 ; RAMOS, C. O. C., BORBA, E. L., & FUNCH, L. S. (2005). Pollination in Brazilian Syngonanthus (Eriocaulaceae) Species: Evidence for Entomophily Instead of Anemop…
Ornduff, R. (1964). The breeding system of Oxalis suksdorfii. American Journal of Botany, 51(3), 307-314.
Ornduff, R. (1966). The origin of dioecism from heterostyly in Nymphoides (Menyanthaceae). Evolution, 309-314.
Ornduff, R. (1970). Incompatibility and the pollen economy of Jepsonia parryi. American Journal of Botany, 57(9), 1036-1041.
Ornduff, R. (1970). The systematics and breeding system of Gelsemium (Loganiaceae). Journal of the Arnold Arboretum, 51(1), 1-17..
Ornduff, R. (1971). The reproductive system of Jepsonia heterandra. Evolution, 300-311.
Ornduff, R. (1975). Complementary roles of halictids and syrphids in the pollination of Jepsonia heterandra (Saxifragaceae). Evolution, 29(2), 371-373..
Ornduff, R. (1976). The reproductive system of Amsinckia grandiflora, a distylous species. Systematic Botany, 57-66.
Ornduff, R. (1979). Heterostyly in Oplonia (Acanthaceae). Journal of the Arnold Arboretum, 60(3), 382-385.
Ornduff, R. (1980). Heterostyly, population composition, and pollen flow in Hedyotis caerulea. American Journal of Botany, 67(1), 95-103..
Orth, A. I., & Waddington, K. D. (1997). The movement patterns of carpenter bees Xylocopa micans and bumblebees Bombus pennsylvanicus on Pontederia cordata inflorescences. Journal of Insect Behavior, 10, 79-86..
Osborn, J. M., & Schneider, E. L. (1988). Morphological Studies of the Nymphaeaceae Sensu Lato. XVI. The Floral Biology of Brasenia Schreberi. Annals of the Missouri Botanical Garden, 75(3), 778–794. https://doi.org/10.2307/2399366
Overland, L. (1960). Endogenous rhythm in opening and odor of flowers of Cestrum nocturnum. American Journal of Botany, 47(5), 378-382.
Pailler, T., & Thompson, J. D. (1997). Distyly and variation in heteromorphic incompatibility in Gaertnera vaginata (Rubiaceae) endemic to La Reunion Island. American journal of botany, 84(3), 315-327..
Pailler, T., Humeau, L., Figier, J., & Thompson, J. D. (1998). Reproductive trait variation in the functionally dioecious and morphologically heterostylous island endemic Chassalia corallioides (Rubiaceae). Biological Journal of the Linnean Society, 64(3), 297-313.
Pailler, T., Maurice, S., & Thompson, J. D. (2002). Pollen transfer patterns in a distylous plant with overlapping pollen‐size distributions. Oikos, 99(2), 308-316.
Pardini, E. A., & Hamrick, J. L. (2007). Hierarchical patterns of paternity within crowns of Albizia julibrissin (Fabaceae). American Journal of Botany, 94(1), 111–118. https://doi.org/10.3732/ajb.94.1.111
Pascarella, J. B. (2010). Pollination biology of Gelsemium sempervirens L.(Ait.)(Gelsemiaceae): do male and female Habropoda laboriosa F.(Hymenoptera, Apidae) differ in pollination efficiency?. Journal of Apicultural Research, 49(2), 170-176.
Passos, J. M., & Gimenes, M. (2022). Pollination of Turnera subulata: exotic or native bees?. Iheringia. Série Zoologia, 112, e2022006.
Passos, L., & Sazima, M. (1995). Reproductive biology of the distylous Manettia luteo‐rubra (Rubiaceae). Botanica Acta, 108(4), 309-313.
Paton, D. C. (2000). Disruption of bird-plant pollination systems in southern Australia. Conservation Biology, 14(5), 1232-1234.
Peeters, L., & Totland, Ø. (1999). Wind to insect pollination ratios and floral traits in five alpine Salix species. Canadian Journal of Botany, 77(4), 556–563.
Pérez, F., Arroyo, M. T., Medel, R., & Hershkovitz, M. A. (2006). Ancestral reconstruction of flower morphology and pollination systems in Schizanthus (Solanaceae). American Journal of Botany, 93(7), 1029-1038.
Pérez‐Barrales, R., & Armbruster, W. S. (2023). Incomplete partitioning of pollinators by Linum suffruticosum and its coflowering congeners. American Journal of Botany, 110(6), e16181..
Pérez‐Barrales, R., Vargas, P., & Arroyo, J. (2006). New evidence for the Darwinian hypothesis of heterostyly: breeding systems and pollinators in Narcissus sect. Apodanthi. New Phytologist, 171(3), 553-567.
Philbrick, C. T., & Anderson, G. J. (1987). Implications of pollen/ovule ratios and pollen size for the reproductive biology of Potamogeton and autogamy in aquatic angiosperms. Systematic Botany, 98-105.
Philipp, M., & Hansen, T. (2000). The influence of plant and corolla size on pollen deposition and seed set in Geranium sanguineum (Geraniaceae). Nordic Journal of Botany, 20(2), 129–140. https://doi.org/10.1111/j.1756-1051.2000.tb01556.x
Phillips, J. F. V. (1928). Curtisia faginea AIT. (“Assegai”): An ecological note. Transactions of the Royal Society of South Africa, 17(1), 29–41. https://doi.org/10.1080/00359192809518767
Piacentini, V. de Q., & Varassin, I. G. (2007). Interaction network and the relationships between bromeliads and hummingbirds in an area of secondary Atlantic rain forest in southern Brazil. Journal of Tropical Ecology, 23(6), 663–671. https://doi.org/10.1017/S026646740700449X
Pinto, C. E., & Schlindwein, C. (2015). Pollinator sharing and low pollen–ovule ratio diminish reproductive success in two sympatric species of Portulaca (Portulacaceae). Studies on Neotropical Fauna and Environment, 50(1), 4–13. https://doi.org/10.1080/01650521.2014.972187
Pinto, R. S., Silva, A. G., & de Albuquerque, P. M. C. (2020). Floral visiting bees of Humiria balsamifera var. Floribunda (Humiriaceae) and its pollen transport network, in a restinga environment. Studies on Neotropical Fauna and Environment, 0(0), 1–12. https://doi.org/10.1080/01650521.2020.1842083
Pojar, J. (1974). Relation of the reproductive biology of plants to the structure and function of four plant communities (Doctoral dissertation, University of British Columbia).
Porter, C. C. (1983). Ecological Notes on Lower Río Grande Valley Augochloropsis and Agapostemon (Hymenoptera: Halictidae). The Florida Entomologist, 66(3), 344–353. https://doi.org/10.2307/3494129
Potascheff, C. de M., de Brito, V. L. G., Galetto, L., Sebbenn, A. M., & Oliveira, P. E. (2020). Nectar features, diurnal and nocturnal pollinators, and male fitness in Qualea grandiflora (Vochysiaceae). Plant Systematics and Evolution, 306(1), 3. https://doi.org/10.1007/s00606-020-01646-y
Pozner, R., & Cocucci, A. (2006). Floral Structure, Anther Development, and Pollen Dispersal of Halophytum ameghinoi (Halophytaceae). International Journal of Plant Sciences, 167(6), 1091–1098. https://doi.org/10.1086/508064
Prance, G. T. (2014). Dichapetalaceae. In K. Kubitzki (Ed.), Flowering Plants. Eudicots: Malpighiales (pp. 33–37). Springer. https://doi.org/10.1007/978-3-642-39417-1_7
Prance, G. T., & Silva, M. F. da. (1973). Caryocaraceae. Flora Neotropica, 12, 1–75.
PRICE, S. D., & BARRETT, S. C. (1984). The function and adaptive significance of tristyly in Pontederia cordata L.(Pontederiaceae). Biological Journal of the Linnean Society, 21(3), 315-329..
Primack, R. B., Duke, N. C., & Tomlinson, P. B. (1981). Floral morphology in relation to pollination ecology in five Queensland coastal plants. Austrobaileya, 1(4), 346–355.
Puff, C. (1988). Observations on Carphalea Juss.(Rubiaceae, Hedyotideae), with particular reference to the Madagascan taxa and its taxonomic position. Bulletin du Jardin botanique national de Belgique/Bulletin van de Nationale Plantentuin van Belgie, 271-323.
Qiao, Q., Chen, H., Xing, F., Wang, F., Zhong, W., Wen, X., & Hou, X. (2012). Pollination ecology of Bretchneidera sinensis (Hemsley), a rare and endangered tree in China. Pakistan Journal of Botany, 44(6), 1897–1903.
Quek, Z. B. R., Chui, S. X., Lam, W. N., Fung, T. K., & Sivasothi, N. (2020). Autecology of the common fishtail palm, Caryota mitis (Arecaceae), in Singapore. Botany Letters, 167(2), 265–275. https://doi.org/10.1080/23818107.2020.1717612
Raju, A. S., & Radhakrishna, J. (2018). Pollination ecology of the annual herb, Hedyotis brachiata (Rubiaceae). Annali di Botanica, 8, 9-16.
Raju, AJ SOLOMON. "Pollination ecology of Jasminum angustifolium Vahl.(Oleaceae)." Proceedings of the Indian National Science Academy Part B Biological Sciences 54 (1988): 165-169.
Ramos Méndez, L. V. (2016). Evaluación del aislamiento reproductivo en Passiflora biflora, Passiflora capsularis y Passiflora coriácea Passifloraceae especies simpátricas en Cundinamarca, Colombia. Retrieved from https://ciencia.lasalle.edu.co/biologia/48 ; Kew Science. (2022). Passiflora biflora Lam. Plants of the World Online. https://powo.science.kew.org/taxon/urn:lsid:ipni.org:names:674824-1
Ramos, F. N., & Santos, F. A. M. (2006). Floral visitors and pollination of Psychotria tenuinervis (Rubiaceae): distance from the anthropogenic and natural edges of an Atlantic forest fragment 1. Biotropica: The Journal of Biology and Conservation, 38(3), 383-389.
Ramp, P. F. (1989). Natural history of Sabal minor: Demography, population genetics and reproductive ecology [Ph.D., Tulane University]. http://www.proquest.com/docview/303805441/abstract/86314AC4894104PQ/1
Rathcke, B. (1988). Interactions for pollination among coflowering shrubs. Ecology, 69(2), 446-457.
Rathcke, B. (1988). Interactions for Pollination among Coflowering Shrubs. Ecology, 69(2), 446–457. https://doi.org/10.2307/1940443 ; Nagy, E. S., Strong, L., & Galloway, L. F. (1999). Contribution of Delayed Autonomous Selfing to Reproductive S
Rathcke, B. J. (2001). Pollination and Predation Limit Fruit Set in a Shrub, Bourreria succulents (Boraginaceae), after Hurricanes on San Salvador Island, Bahamas 1. Biotropica, 33(2), 330-338.
Rech, A. R., Manente-Balestieri, F. C. de L., & Absy, M. L. (2011). Reproductive biology of Davilla kunthii A. St-Hil. (Dilleniaceae) in Central Amazonia. Acta Botanica Brasilica, 25, 487–496. https://doi.org/10.1590/S0102-33062011000200024
Ree, R. H. (1997). Pollen Flow, Fecundity, and the Adaptive Significance of Heterostyly in Palicourea padifolia (Rubiaceae) 1. Biotropica, 29(3), 298-308.
Ren, M.-X., & Tang, J.-Y. (2012). Up and down: Stamen movements in Ruta graveolens (Rutaceae) enhance both outcrossing and delayed selfing. Annals of Botany, 110(5), 1017–1025. https://doi.org/10.1093/aob/mcs181
Ren, Y. Q., Xu, Y. P., Zhang, T., Ma, Y. P., & Marczewski, T. (2016). Growth discrepancy between filament and style facilitates self‐fertilization in B randisia hancei (P aulowniaceae). Plant Species Biology, 31(2), 153-158.
Renner, S. S., Schwarzbach, A. E., & Lohmann, L. (1997). Phylogenetic Position and Floral Function of Siparuna (Siparunaceae: Laurales). International Journal of Plant Sciences, 158(6), S89–S98.
Reyes-Agüero, J. A., & Valiente-Banuet, A. (2006). Reproductive biology of Opuntia: A review. Journal of arid environments, 64(4), 549-585.
Riveros, G. M., Barría, O. R., & Humaña, P. A. M. (1995). Self-compatibility in distylous Hedyotis salzmannii (Rubiaceae). Plant Systematics and Evolution, 194, 1-8.
Riveros, M., Arroyo, M. T. K., & Humaña, A. M. (1987). An unusual kind of distyly in Quinchamalium chilense (Santalaceae) on Volcan Casablanca, Southern Chile. American Journal of Botany, 74(3), 313-320.
Rix, M., & Endress, P. K. (2016). 821. Euptelea pleiosperma. Curtis’s Botanical Magazine, 33(1), 15–23. https://doi.org/10.1111/curt.12125 ; Endress, P. K. (1993). Eupteleaceae. In K. Kubitzki, J. G. Rohwer, & V. Bittrich (Eds.), Flowering Plants · Dicotyledons: Magnoliid, Hamamelid and Caryophyllid Families (pp. 299–301). Springer. https://doi.org/10.1007/978-3-662-02899-5_32
Rix, M., & Jackson, A. (2004). 485. Berberidopsis beckleri: Berberidopsidaceae. Curtis’s Botanical Magazine, 21(1), 45–48.
Rocha, M., Valera, A., & Eguiarte, L. E. (2005). Reproductive ecology of five sympatric Agave Littaea (Agavaceae) species in central Mexico. American Journal of Botany, 92(8), 1330-1341.
Rossi, A. A. B., Oliveira, L. O. D., & Vieira, M. F. (2005). Distyly and variation in floral traits in natural populations of Psychotria ipecacuanha (Brot.) Stokes (Rubiaceae). Brazilian Journal of Botany, 28, 285-294.
Rudall, P. J., & Conran, J. G. (2012). Systematic Placement of Dasypogonaceae Among Commelinid Monocots: Evidence from Flowers and Fruits. The Botanical Review, 78(4), 398–415. https://doi.org/10.1007/s12229-012-9103-6
Ruiz‐Martín, J., Santos‐Gally, R., Escudero, M., Midgley, J. J., Pérez‐Barrales, R., & Arroyo, J. (2018). Style polymorphism in Linum (Linaceae): a case of Mediterranean parallel evolution?. Plant Biology, 20, 100-111.
Sá, T., Furtado, M. T., Ferrero, V., Pérez-Barrales, R., Rodrigues, E. B., Dos Santos, I. G., & Consolaro, H. (2016). Floral biology, reciprocal herkogamy and breeding system in four Psychotria species (Rubiaceae) in Brazil. Botanical Journal of the Linnean Society, 182(3), 689-707.
Sadeh, A., Shmida, A., & Keasar, T. (2007). The carpenter bee Xylocopa pubescens as an agricultural pollinator in greenhouses. Apidologie, 38(6), 508-517.
Sakai, S., & Wright, S. J. (2008). Reproductive ecology of 21 coexisting Psychotria species (Rubiaceae): when is heterostyly lost?. Biological Journal of the Linnean Society, 93(1), 125-134.
Sakai, S., & Wright, S. J. (2008). Reproductive ecology of 21 coexisting Psychotria species (Rubiaceae): when is heterostyly lost?. Biological Journal of the Linnean Society, 93(1), 125-134.
Salinas-Peba, L., & Parra-Tabla, V. (2007). Phenology and pollination of Manilkara zapota in forest and homegardens. Forest Ecology and Management, 248(3), 136–142. https://doi.org/10.1016/j.foreco.2007.04.046
Sandvik, S. M., & Totland, Ø. (2003). Quantitative importance of staminodes for female reproductive success in Parnassia palustris under contrasting environmental conditions. Canadian Journal of Botany, 81(1), 49–56. https://doi.org/10.1139/b03-006
Santos, M. J. L. D., & Machado, I. C. (1998). Biologia floral e heterostilia em Vismia guianensis (Aubl.) Choisy (Clusiaceae). Acta Botanica Brasilica, 12, 451-464.
Santos-Gally, R., De Castro, A., Pérez-Barrales, R., & Arroyo, J. (2015). Stylar polymorphism on the edge: unusual flower traits in Moroccan Narcissus broussonetii (Amaryllidaceae). Botanical Journal of the Linnean Society, 177(4), 644-656.
Sargent, R. D., & Otto, S. P. (2004). A phylogenetic analysis of pollination mode and the evolution of dichogamy in angiosperms. Evolutionary Ecology Research, 6(8), 1183-1199.
Saunders, J. G. (1993). Four new distylous species of Waltheria (Sterculiaceae) and a key to the Mexican and Central American species and species groups. Systematic Botany, 356-376.
Saunders, R. (2000). Monograph of Schisandra (Schisandraceae). Systematic Botany Monographs, 58, 1–146. https://doi.org/10.2307/25027879; Zhao, X.-N., Huang, S.-J., Zhao, J.-M., & Zhang, Y.-W. (2013). Gender Variation in a Monoecious Woody Vine Schisandra chinensis (Schisandraceae) in Northeast China. Annales Botanici Fennici, 50(4), 209–219. https://doi.org/10.5735/086.050.0402
Saunders, R. M. K. (2012). The diversity and evolution of pollination systems in Annonaceae: POLLINATION SYSTEMS IN ANNONACEAE. Botanical Journal of the Linnean Society, 169(1), 222–244. https://doi.org/10.1111/j.1095-8339.2011.01208.x
Schardt, L. (2010). Evolution of South African Bruniaceae: Evidence from ecological and geographical investigations [Johannes Gutenberg-Universität Mainz]. https://openscience.ub.uni-mainz.de/handle/20.500.12030/4626
Schlindwein, C., & Medeiros, P. C. (2006). Pollination in Turnera subulata (Turneraceae): Unilateral reproductive dependence of the narrowly oligolectic bee Protomeliturga turnerae (Hymenoptera, Andrenidae). Flora-Morphology, Distribution, Functional Ecology of Plants, 201(3), 178-188.
Schlising, R. A. (1976). Reproductive Proficiency in Paeonia californica (Paeoniaceae). American Journal of Botany, 63(8), 1095–1103. https://doi.org/10.2307/2441654
Schneider, E. L., & Chaney, T. (1981). The Floral Biology of Nymphaea odorata (Nymphaeaceae). The Southwestern Naturalist, 26(2), 159–165. https://doi.org/10.2307/3671112
Schneider, E. L., & Jeter, J. M. (1982). Morphological Studies of the Nymphaeaceae. XII. The Floral Biology of Cabomba caroliniana. American Journal of Botany, 69(9), 1410–1419. https://doi.org/10.2307/2443102
Scogin, R., & Tatsuno, A. (1982). Reproductive Biology of Crossosoma (Crossosomataceae). Aliso: A Journal of Systematic and Evolutionary Botany, 10(2), 263–267.
Segraves, K. A., & Thompson, J. N. (1999). Plant Polyploidy and Pollination: Floral Traits and Insect Visits to Diploid and Tetraploid Heuchera Grossulariifolia. Evolution, 53(4), 1114–1127. https://doi.org/10.1111/j.1558-5646.1999.tb04526.x
Shapcott, A. (1995). The spatial genetic structure in natural populations of the Australian temperate rainforest tree Atherosperma moschatum (Labill.) (Monimiaceae). Heredity, 74(1), 28–38. https://doi.org/10.1038/hdy.1995.4 ; Kingston, A. B., &
Sharma, N., Koul, P., & Koul, A. K. (1993). Pollination biology of some species of genus Plantago L. Botanical Journal of the Linnean Society, 111(2), 129–138. https://doi.org/10.1111/j.1095-8339.1993.tb01895.x
Shi, W., Yang, C.-F., Chen, J.-M., & Guo, Y.-H. (2008). Genetic variation among wild and cultivated populations of the Chinese medicinal plant Coptis chinensis (Ranunculaceae). Plant Biology, 10(4), 485–491. https://doi.org/10.1111/j.1438-8677.2008.00035.x
Shibata, A., & Kudo, G. (2020). Floral abundance and bee density affect species-specific foraging patterns of alpine bumble bees. Arthropod-Plant Interactions, 14(6), 771–783. https://doi.org/10.1007/s11829-020-09787-0
Shibayama, Y., & Kadono, Y. (2003). Floral morph composition and pollen limitation in the seed set of Nymphoides indica populations. Ecological Research, 18, 725-737.
Simpson, B. B. (1989). Krameriaceae. Flora Neotropica, 49, 1–108.
Smith-Ramírez, C., Martinez, P., Nuñez, M., González, C., & Armesto, J. J. (2005). Diversity, flower visitation frequency and generalism of pollinators in temperate rain forests of Chiloé Island, Chile. Botanical Journal of the Linnean Society, 147(4), 399–416. https://doi.org/10.1111/j.1095-8339.2005.00388.x
Snow, A. A., & Roubik, D. W. (1987). Pollen Deposition and Removal by Bees Visiting Two Tree Species in Panama. Biotropica, 19(1), 57–63. https://doi.org/10.2307/2388460
Sobrevila, C., Ramirez, N., & de Enrech, N. X. (1983). Reproductive biology of Palicourea fendleri and P. petiolaris (Rubiaceae), heterostylous shrubs of a tropical cloud forest in Venezuela. Biotropica, 161-169.
Soler Esteban, R., Martínez Pastur, G., Lencinas, M. V., & Peri, P. L. (2010). Flowering and seeding patterns in primary, secondary and silvopastoral managed Nothofagus antarctica forests in South Patagonia. New Zealand Journal of Botany, 48(2), 63–73. https://doi.org/10.1080/0028825X.2010.482959
Soley, N. M., & Sipes, S. D. (2021). Reproductive biology and pollinators of the invasive shrub Autumn olive (Elaeagnus umbellata Thunberg). Plant Species Biology, 36(2), 170–186. https://doi.org/10.1111/1442-1984.12307 ; Pi, H.-Q., Quan, Q.-M., Wu, B., Lv, X.-W., Shen, L.-M., & Huang, S.-Q. (2021). Altitude-related shift of relative abundance from insect to sunbird pollination in Elaeagnus umbel…
Ssali, F., & Sheil, D. (2019). Some Initial Observations Concerning the African Wild Banana Ensete ventricosum as a Resource for Vertebrates. Tropical Conservation Science, 12, 1940082919879318. https://doi.org/10.1177/1940082919879318
Stace, H. M. (1995). Protogyny, self-incompatibility and pollination in Anthocercis gracilis (Solanaceae). Australian Journal of Botany, 43(5), 451-459.
Stahl, J. M., Nepi, M., Galetto, L., Guimarães, E., & Machado, S. R. (2012). Functional aspects of floral nectar secretion of Ananas ananassoides, an ornithophilous bromeliad from the Brazilian savanna. Annals of Botany, 109(7), 1243–1252. https://doi.org/10.1093/aob/mcs053
Stephenson, A. G., & Thomas, W. W. (1977). Diurnal and nocturnal pollination of Catalpa speciosa (Bignoniaceae). Systematic Botany, 191-198.
Stone, J. L. (1996). Components of pollination effectiveness in Psychotria suerrensis, a tropical distylous shrub. Oecologia, 107, 504-512.
Straarup, M., Hoppe, L. E., Pooma, R., & Barfod, A. S. (2018). The role of beetles in the pollination of the mangrove palm Nypa fruticans. Nordic Journal of Botany, 36(9), e01967. https://doi.org/10.1111/njb.01967
Suetsugu, K., & Fukushima, S. (2014). Pollination biology of the endangered orchid Cypripedium japonicum in a fragmented forest of Japan. Plant Species Biology, 29(3), 294–299. https://doi.org/10.1111/1442-1984.12016
Sühs, R. B., Somavilla, A., & Giehl, E. L. H. (2021). Weather variables affecting the behaviour of Insect flower visitors and main pollinators of Erythroxylum myrsinites Martius (Erythroxylaceae). Sociobiology, 68(1), e5451-e5451.
Sun, S.-G., Lu, Y., & Huang, S.-Q. (2006). Floral phenology and sex expression in functionally monoecious Rhoiptelea chiliantha (Rhoipteleaceae). Botanical Journal of the Linnean Society, 152(2), 145–151. https://doi.org/10.1111/j.1095-8339.2006.00563.x
Suzuki, K. (1992). Bumblebee Pollinators and Pollination Ecotypes of Isodon umbrosus and I. shikokianus (Lamiaceae). Plant Species Biology, 7(1), 37–48. https://doi.org/10.1111/j.1442-1984.1992.tb00240.x
Takahashi, H., Nishio, E., & Hayashi, H. (1993). Pollination biology of the saprophytic species Petrosavia sakuraii (Makino) van Steenis in Central Japan. Journal of Plant Research, 106(3), 213–217. https://doi.org/10.1007/BF02344587
Tandon, R., Manohara, T. N., Nijalingappa, B. H. M., & Shivanna, K. R. (2001). Pollination and Pollen-pistil Interaction in Oil Palm, Elaeis guineensis. Annals of Botany, 87(6), 831–838. https://doi.org/10.1006/anbo.2001.1421
Tange, C. (1995). The identity of Siderobombyx and a new species of Xanthophytum (Rubiaceae). Nordic Journal of Botany, 15(6), 575-581.		i.org/10.2307/2442933
Taroda, N. (1984). Taxonomic studies on Brazilian species of Cordia L.(Boraginaceae) (Doctoral dissertation, University of St Andrews).
Taroda, N., & Gibbs, P. E. (1982). Floral Biology and Breeding System of Sterculia Chicha St. Hil. (Sterculiaceae). New Phytologist, 90(4), 735–743. https://doi.org/10.1111/j.1469-8137.1982.tb03282.x
Taylor, K. (2009). Biological Flora of the British Isles: Urtica dioica L. Journal of Ecology, 97(6), 1436–1458. https://doi.org/10.1111/j.1365-2745.2009.01575.x
Taylor, K., & Markham, B. (1978). Ranunculus ficaria L. (Ficaria verna Huds.; F. ranunculoides Moench). Journal of Ecology, 66(3), 1011–1031. https://doi.org/10.2307/2259310
Taylor, M. L., Macfarlane, T. D., & Williams, J. H. (2010). Reproductive ecology of the basal angiosperm Trithuria submersa (Hydatellaceae). Annals of Botany, 106(6), 909–920. https://doi.org/10.1093/aob/mcq198
Teixeira, L. A., & Machado, I. C. (2004). Sabicea cinerea Aubl.(Rubiaceae): distyly and pollination in a fragment of Atlantic rain forest in Pernambuco, Northeast of Brazil. Brazilian Journal of Botany, 27, 193-204.
Terra-Araujo, M. H., Webber, A. C., & Vicentini, A. (2012). Pollination of Pagamea duckei Standl.(Rubiaceae): a functionally dioecious species. Biota Neotropica, 12, 98-104.
Theresa, M., Sreekala, A. K., & Mohanlal, J. (2021). Reproductive biology of Ophiorrhiza caudata CEC Fisch.(Rubiaceae), an endemic and endangered creeping perennial herb of the Western Ghats, India. Journal of Threatened Taxa, 13(13), 20056-20065.
Thien, L. B. (1980). Patterns of Pollination in the Primitive Angiosperms. Biotropica, 12(1), 1–13. https://doi.org/10.2307/2387768
Thien, L. B., Ellgaard, E. G., Devall, M. S., Ellgaard, S. E., & Ramp, P. F. (1994). Population Structure and Reproductive Biology of Saururus cernuus L. (Saururaceae). Plant Species Biology, 9(1), 47–55. https://doi.org/10.1111/j.1442-1984.1994.tb00082.x
Thien, L. B., Sage, T. L., Jaffré, T., Bernhardt, P., Pontieri, V., Weston, P. H., Malloch, D., Azuma, H., Graham, S. W., McPherson, M. A., Rai, H. S., Sage, R. F., & Dupre, J.-L. (2003). The Population Structure and Floral Biology of Amborella Trichopoda (Amborellaceae). Annals of the Missouri Botanical Garden, 90(3), 466–490. https://doi.org/10.2307/3298537
Thien, L. B., White, D. A., & Yatsu, L. Y. (1983). The Reproductive Biology of a Relict-Illicium floridanum Ellis. American Journal of Botany, 70(5), 719–727. https://doi.org/10.2307/2443126
Thies, S. A. (1953). Agents Concerned with Natural Crossing of Cotton in Oklahoma1. Agronomy Journal, 45(10), 481–484. https://doi.org/10.2134/agronj1953.00021962004500100006x
Thompson, F. L., Hermanutz, L. A., & Innes, D. J. (1998). The reproductive ecology of island populations of distylous Menyanthes trifoliata (Menyanthaceae). Canadian Journal of Botany, 76(5), 818-828.
Thompson, J. D. (2001). How do visitation patterns vary among pollinators in relation to floral display and floral design in a generalist pollination system?. Oecologia, 126, 386-394..
Thompson, J. D., & Dommée, B. (1993). Sequential variation in the components of reproductive success in the distylous Jasminum fruticans (Oleaceae). Oecologia, 94, 480-487..
Thompson, J. S. (2008). Pollination Biology of Ailanthus altissima (Mill.) Swingle (Tree-of-Heaven) in the Mid-Atlantic United States [Thesis, Virginia Tech]. https://vtechworks.lib.vt.edu/handle/10919/32586
Thompson, P. N., & Gornall, R. J. (1995). Breeding systems in Coriaria (Coriariaceae). Botanical Journal of the Linnean Society, 117(4), 293–304. https://doi.org/10.1111/j.1095-8339.1995.tb02592.x
Travers, S. E. (1999). Environmental effects on components of pollen performance in Faramea occidentalis (L.) A. Rich.(Rubiaceae) 1. Biotropica, 31(1), 159-166.
Tsuji, K., & Ohgushi, T. (2018). Florivory indirectly decreases the plant reproductive output through changes in pollinator attraction. Ecology and Evolution, 8(5), 2993–3001. https://doi.org/10.1002/ece3.3921
Turketti, S. S. (2010). A study of tristyly in South African Oxalis (Doctoral dissertation, Stellenbosch: University of Stellenbosch).
Tyagi, A. P. (2002). Cytogenetics and reproductive biology of mangroves in Rhizophoraceae. Australian Journal of Botany, 50(5), 601. https://doi.org/10.1071/BT01080
Ushimaru, A., & Nakata, K. (2001). Evolution of Flower Allometry and Its Significance for Pollination Success in the Deceptive Orchid Pogonia japonica. International Journal of Plant Sciences, 162(6), 1307–1311. https://doi.org/10.1086/322944
Valerio, R., & Ramírez, N. (2003). Exogamic depression and reproductive biology of Talinum paniculatum (Jacq.) Gaertner (Portulacaceae). Acta Botánica Venezuélica, 26(2), 111–124.
Valois-Cuesta, H., Soriano, P. J., & Ornelas, J. F. (2011). Dimorphisms and self-incompatibility in the distylous species Palicourea demissa (Rubiaceae): possible implications for its reproductive output. Journal of plant research, 124, 137-146.
Van Groenendael, J. M., Bullock, S. H., & Perez-Jimenez, L. A. (1996). Aspects of the population biology of the gregarious tree Cordia elaeagnoides in Mexican tropical deciduous forest. Journal of Tropical Ecology, 12(1), 11-24.
Van Vierssen, W., Van Wijk, R. J., & Van Der Zee, J. R. (1982). On the pollination mechanism of some Eurysaline Potamogetonaceae. Aquatic Botany, 14, 339–347. https://doi.org/10.1016/0304-3770(82)90107-3
Viana, B. F., Oliveira da Silva, F. (2014) Biologia e ecologia da polinização. Cursos de campo 3. Salvador: EDUFBA: Rede Baiana de Polinizadores. 132 pp.
Villegas, S. G., & Alcalá, R. E. (2018). Reproductive ecology of the carnivorous plant Pinguicula moranensis (Lentibulariaceae). Plant Biology, 20(2), 205-212.
Vinson, S. B., Williams, H. J., Frankie, G. W., & Shrum, G. (1997). Floral Lipid Chemistry of Byrsonima crassifolia (Malpigheaceae) and a Use of Floral Lipids by Centris Bees (Hymenoptera: Apidae). Biotropica, 29(1), 76–83. https://doi.org/10.1111/j.1744-7429.1997.tb00008.x
Vogel, S. (2015). Vertebrate Pollination in Compositae: Floral Syndromes and Field Observations. 23. ; iNaturalist. 2022. Cnicothamnus lorentzii. https://www.inaturalist.org/taxa/705321-Cnicothamnus-lorentzii
Vogel, S., & Machado, I. C. (1991). Pollination of four sympatric species ofAngelonia (Scrophulariaceae) by oil-collecting bees in NE. Brazil. Plant systematics and evolution, 178(3), 153-178.
Waites, A. R., & Ågren, J. O. N. (2004). Pollinator visitation, stigmatic pollen loads and among‐population variation in seed set in Lythrum salicaria. Journal of ecology, 92(3), 512-526.
Wang, D., Yu, H., & Chen, G. (2021). Scent chemistry and pollinators in the holoparasitic plant Cynomorium songaricum (Cynomoriaceae). Plant Biology, 23(1), 111–120. https://doi.org/10.1111/plb.13180
Wang, L. L., Zhang, C., Tian, B., Sun, X. D., Guo, W., Zhang, T. F., ... & Duan, Y. W. (2015). Reproductive isolation is mediated by pollen incompatibility in sympatric populations of two Arnebia species. Ecology and Evolution, 5(24), 5838-5846.
Wang, X., Chen, Y., & Yi, Y. (2023). Features of floral odor and nectar in the distylous Luculia pinceana (Rubiaceae) promote compatible pollination by hawkmoths. Ecology and Evolution, 13(3), e9920.
Wang, X., Hu, D., Chen, Y., Xiang, M., Tang, H., Yi, Y., & Tang, X. (2022). Ancillary polymorphic floral traits between two morphs adaptive to hawkmoth pollination in distylous plant Tirpitzia sinensis (Linaceae). BMC Plant Biology, 22(1), 1-11.
Warmke, H. E. (1952). Studies on Natural Pollination of Hevea brasiliensis in Brazil. Science, 116(3018), 474–475.
Warwick, S. I., & Francis, A. (2006). The Biology of Invasive Alien Plants in Canada. 6. Berteroa incana (L.) DC. Canadian Journal of Plant Science, 86(4), 1297–1309. https://doi.org/10.4141/P06-030
Waser, N. M. (1979). Pollinator availability as a determinant of flowering time in ocotillo (Fouquieria splendens). Oecologia, 39(1), 107–121. https://doi.org/10.1007/BF00346001
WASHITAN, I., KATO, M., NISHIHIRO, J., & SUZUKI, K. (1994). Importance of queen bumble bees as pollinators facilitating inter‐morph crossing in Primula sieboldii. Plant Species Biology, 9(3), 169-176.
Washitani, I. (1996). Predicted genetic consequences of strong fertility selection due to pollinator loss in an isolated population of Primula sieboldii. Conservation Biology, 10(1), 59-64..
Watanabe, K., Kato, H., Kuraya, E., & Sugawara, T. (2018). Pollination and reproduction of Psychotria homalosperma, an endangered distylous tree endemic to the oceanic B onin (O gasawara) I slands, J apan. Plant Species Biology, 33(1), 16-27.
Watanabe, K., Shimizu, A., & Sugawara, T. (2014). Dioecy derived from distyly and pollination in Psychotria rubra (R ubiaceae) occurring in the R yukyu I slands, J apan. Plant species biology, 29(2), 181-191.
Waycott, M., & Sampson, J. F. (1997). The mating system of an hydrophilous angiosperm Posidonia australis (Posidoniaceae). American Journal of Botany, 84(5), 621–625. https://doi.org/10.2307/2445898
Webb, C. J. (1994). Pollination, self-incompatibility, and fruit production in Corokia cotoneaster (Escalloniaceae). New Zealand journal of botany, 32(3), 385-392.
Webber, C. J., Peterson, A. J., Kelly, D., & Clemens, J. (2012). Native and exotic flower visitors in the Christchurch Botanic Gardens and their contrasting plant preferences.		nt systematics and evolution, 304, 943-953.
Weidema, I. R., Magnussen, L. S., & Philipp, M. (2000). Gene flow and mode of pollination in a dry-grassland species, Filipendula vulgaris (Rosaceae). Heredity, 84(3), 311–320. https://doi.org/10.1046/j.1365-2540.2000.00669.x
Weigend, M. (2005). Notes on the floral morphology in Vivianiaceae (Geraniales). Plant Systematics and Evolution, 253(1), 125–131. https://doi.org/10.1007/s00606-004-0273-5 ; Arroyo, M. T. K., Primack, R., & Armesto, J. (1982). Community Studies in Pollination Ecology in the High Temperate Andes of Central Chile. I. Pollination Mechanisms and Altitudinal Variation. American Journal of Botany, 69(…
Weller, S. G. (1981). Pollination biology of heteromorphic populations of Oxalis alpina (Rose)(Oxalidaceae) in south-eastern Arizona. Botanical Journal of the Linnean Society, 83(3), 189-198.
Western Australian Herbarium (1998–). Florabase—the Western Australian Flora. Department of Biodiversity, Conservation and Attractions. https://florabase.dpaw.wa.gov.au/ (Accessed 18 Mar 2022).
Western Australian Herbarium, B. and C. S. (2022). Florabase—The Western Australian Flora (State of Western Australia). Western Australian Herbarium, Biodiversity and Conservation Science, Department of Biodiversity, Conservation and Attractions. https://florabase.dpaw.wa.gov.au/browse/profile/20928
Wickramaratne, M. R. T., & Vitarana, S. I. (1985). Insect pollination of tea (Camellia sinensis L.) in Sri Lanka. Tropical Agriculture, 62(3), Article 3. https://journals.sta.uwi.edu/ojs/index.php/ta/article/view/2241
Wiens, F., Zitzmann, A., Lachance, M.-A., Yegles, M., Pragst, F., Wurst, F. M., Holst, D. von, Guan, S. L., & Spanagel, R. (2008). Chronic intake of fermented floral nectar by wild treeshrews. Proceedings of the National Academy of Sciences, 105(30), 10426–10431. https://doi.org/10.1073/pnas.0801628105
Williams, C. F., & Guries, R. P. (1994). Genetic consequences of seed dispersal in three sympatric forest herbs. I. Hierarchical population‐genetic structure. Evolution, 48(3), 791-805.
Willson, M. F., & Schemske, D. W. (1980). Pollinator Limitation, Fruit Production, and Floral Display in Pawpaw (Asimina triloba). Bulletin of the Torrey Botanical Club, 107(3), 401–408. https://doi.org/10.2307/2484160; Erbar, C. (2014). Nectar secretion and nectaries in basal angiosperms, magnoliids and non-core eudicots and a comparison with core eudicots. Plant Diversity and Evolution, 131, 63…
Wolfe, L. M., & Barrett, S. C. (1988). Temporal changes in the pollinator fauna of tristylous Pontederia cordata, an aquatic plant. Canadian Journal of Zoology, 66(6), 1421-1424..
WOLFE, L. M., & BARRETT, S. C. (1989). Patterns of pollen removal and deposition in tristylous Pontederia cordata L.(Pontederiaceae). Biological Journal of the Linnean Society, 36(4), 317-329..
Wolfe, L. M., & Barrett, S. C. H. (1987). Pollinator foraging behavior and pollen collection on the floral morphs of tristylous Pontederia cordata L. Oecologia, 74, 347-351..
Wolff, D. A. (2005). Pollination Biology of Gentianales in a Southern Ecuadorian Montane Forest (Doctoral dissertation).
Wong Sato, A. A., & Kato, M. (2018). Breeding system and bumblebee drone pollination of an explosively pollen-releasing plant, Meliosma tenuis (Sabiaceae). Plant Biology, 20(3), 537–545. https://doi.org/10.1111/plb.12699
Wong Sato, A. A., & Kato, M. (2019). Pollination-related functions of decorative sterile flowers of nine Japanese Hydrangea species (Hydrangeaceae). Botany, 97(10), 521–528. https://doi.org/10.1139/cjb-2018-0208
Worboys, S. J., & Jackes, B. R. (2005). Pollination Processes in Idiospermum australiense (Calycanthaceae), an arborescent basal angiosperm of Australia?s Tropical Rain Forests. Plant Systematics and Evolution, 251(2–4), 107–117. https://doi.org/10.1007/s00606-004-0226-z
Wright, M. G., Wright, G. E. P., & Smith, P. (1989). Entomophily and seed predation of Witsenia maura (Iridaceae), a rare fynbos species. South African Journal of Botany, 55(3), 273–277. https://doi.org/10.1016/S0254-6299(16)31175-9
Wróblewska, A. (2010). Flowering dynamics, nectar secretion and insect visitation of Phacelia campanularia A. Gray. Acta Agrobotanica, 63(1).		uccess in Mountain Laurel, Kalmia latifolia (Ericaceae). The American Midland Naturalist, 142(1), 39–46. https://doi.org/10.1674/0003-0031(1999)142[0039:CODAST]2.0.CO;2
Wu, X., Li, A., & Zhang, D. (2010). Cryptic self‐incompatibility and distyly in Hedyotis acutangula Champ.(Rubiaceae). Plant Biology, 12(3), 484-494.
Wu, Y., & Li, Q. J. (2017). Phenotypic selection on flowering phenology and pollination efficiency traits between Primula populations with different pollinator assemblages. Ecology and Evolution, 7(19), 7599-7608.
Wyatt, R., & Hellwig, R. L. (1979). Factors determining fruit set in heterostylous bluets, Houstonia caerulea (Rubiaceae). Systematic Botany, 103-114.
Xie, Y., Zhu, X., Ma, Y., Zhao, J., Li, L., & Li, Q. (2017). Natural hybridization and reproductive isolation between two Primula species. Journal of Integrative Plant Biology, 59(8), 526-530.
Xu, Y., Luo, Z., Gao, S., & Zhang, D. (2018). Pollination niche availability facilitates colonization of Guettarda speciosa with heteromorphic self-incompatibility on oceanic islands. Scientific Reports, 8(1), 13765.
YongQin, C., JianHua, Z., Kai, H., ShuYun, Z., Jing, H., & ZhanLin, L. (2016). Preliminary study on floral syndroma and breeding system for five species of Rehmannia (Scrophulariaceae). Acta Botanica Boreali-Occidentalia Sinica, 36(2), 404–410. ; iNaturalist. 2022. Rehmannia glutinosa. https://www.inaturalist.org/taxa/544445-Rehmannia-glutinosa/browse_photos
Young, A. M., Erickson, E. H., Strand, M. A., & Erickson, B. J. (1987). Pollination biology of Theobroma and Herrania (Sterculiaceae)—I. Floral Biology. International Journal of Tropical Insect Science, 8(2), 151–164. https://doi.org/10.1017/S1742758400007153		Mc QUILLAN, P. B. (2000). Are pollination syndromes useful predictors of floral visitors in Tasmania? Austral Ecology, 25(6), 600–609. https://doi.org/10.1111/j.1442-9993.2000.tb00065.x ; Australian Biological Res Study, Canberra. (2021). Flora of Australia. http://www.ausflora.org.au ; Sampson, F. B. (1969). Studies on the Monimiaceae: II. Floral morphology of Laurelia novae-zelandiae A. Cunn. (…
Youngsteadt, E., Irwin, R. E., Fowler, A., Bertone, M. A., Giacomini, S. J., Kunz, M., Suiter, D., & Sorenson, C. E. (2018). Venus Flytrap Rarely Traps Its Pollinators. The American Naturalist, 191(4), 539–546. https://doi.org/10.1086/696124
Zhang, C., Wang, L. L., Lan, D., Yang, Y. P., & Duan, Y. W. (2014, October). Pollination ecology of Arnebia szechenyi (Boraginaceae), a Chinese endemic perennial characterized by distyly and heteromorphic self-incompatibility. In Annales Botanici Fennici (Vol. 51, No. 5, pp. 297-304). Finnish Zoological and Botanical Publishing Board.
Zhang, F.-P., Huang, J.-L., & Zhang, S.-B. (2016). Trait evolution in the slipper orchid Paphiopedilum (Orchidaceae) in China. Plant Signaling & Behavior, 11(3), e1149668. https://doi.org/10.1080/15592324.2016.1149668
Zhang, L., Barrett, S. C. H., Gao, J.-Y., Chen, J., Cole, W. W., Liu, Y., Bai, Z.-L., & Li, Q.-J. (2005). Predicting mating patterns from pollination syndromes: The case of “sapromyiophily” in Tacca chantrieri (Taccaceae). American Journal of Botany, 92(3), 517–524. https://doi.org/10.3732/ajb.92.3.517
Zhang, T., & Tan, D.-Y. (2009). An Examination of the Function of Male Flowers in an Andromonoecious Shrub Capparis spinosa. Journal of Integrative Plant Biology, 51(3), 316–324. https://doi.org/10.1111/j.1744-7909.2008.00800.x
Zhang, X., Su, H., Yang, J., Feng, L., Li, Z., & Zhao, G. (2019). Population genetic structure, migration, and polyploidy origin of a medicinal species Gynostemma pentaphyllum (Cucurbitaceae). Ecology and Evolution, 9(19), 11145–11170. https://doi.org/10.1002/ece3.5618
Zhong, Z., Luo, S., Li, A., Wu, X., & Zhang, D. (2009). Distyly and pollination biology of Dunnia sinensis (Rubiaceae). Journal of Tropical and Subtropical Botany, 17(3), 267-274.
ZHOU, S.-L., HONG, D.-Y., & PAN, K.-Y. (1999). Pollination biology of Paeonia jishanensis T. Hong & W.Z. Zhao (Paeoniaceae), with special emphasis on pollen and stigma biology. Botanical Journal of the Linnean Society, 130(1), 43–52. https://doi.org/10.1111/j.1095-8339.1999.tb00781.x
Zietsman, P. C. (1991). Reproductive biology of Grewia occidentalis L. (Tiliaceae). South African Journal of Botany, 57(6), 348–351. https://doi.org/10.1016/S0254-6299(16)30914-0
Zona, S. (2001). A revision of Pseudophoenix. PALMS-LAWRENCE-, 46, 19–38.

## Sheet: PollinationSyst_GBOTB_sp
SPECIES	POLLINATOR	TEXT	REFERENCE	POLYMORPHIC	BIOTIC	ABIOTIC	TETRAPOD	INSECT	GENERALIST	ANT	AUTOGAMY	LT	ST	BIRD	BEE	BEETLE	BUTTERFLY	FLY	LTBEE	LTFLY	MOTH	STBEE	STFLY	WASP	BIOT_ABIOT	INSEC_TETRAP	INSEC_BIRD	INSECSPE_INSECGEN	ALLLT_ST	INSECLT_ST
Abeliophyllum distichum	ST bee	During six hours observation, six types of insects, Coboldia fuscipes of family Scatopsidae, lchneumonideae bee, Cecidomyiidae fly, Metasyrphus corollae of family Syrphidae, Cynipidae bee and Lasioglossum sp. of Apidae, were identified near or on Abeliophyllum distichum. The most common and principal visitors were Coboldia and the Ichneumonideae bee, while others were parasitic. Most visits came …	Kang, U., Chang, C. S., & Kim, Y. S. (2000). Genetic structure and conservation considerations of rare endemic Abeliophyllum distichum Nakai (Oleaceae) in Korea. Journal of Plant Research, 113, 127-138.	1	1	0	0	1	0	0	0	0	1	0	1	0	0	0	0	0	0	1	0	0	1	1	1	1	0	0
Acacia brachybotrya	generalist	From Table 1. Flower visitors/ specialization: Diverse insects / G	Aizen, M. A., Ashworth, L., & Galetto, L. (2002). Reproductive success in fragmented habitats: do compatibility systems and pollination specialization matter?. Journal of Vegetation Science, 13(6), 885-892.	0	1	0	0	1	1	0	0	0	0	0	0	0	0	0	0	0	0	0	0	0	1	1	1	0	NA	NA
Acacia furcatispina	generalist	From Table 1. Flower visitors/ specialization: Butterflies, bees, wasps / G	Aizen, M. A., Ashworth, L., & Galetto, L. (2002). Reproductive success in fragmented habitats: do compatibility systems and pollination specialization matter?. Journal of Vegetation Science, 13(6), 885-892.	0	1	0	0	1	1	0	0	0	0	0	0	0	0	0	0	0	0	0	0	0	1	1	1	0	NA	NA
Acacia mearnsii	bee	From Table 2.Flowering plants, their floral characteristics, and the numbers of anthophile species which they supported.	KINGSTON, A. B., & Mc QUILLAN, P. B. (2000). Are pollination syndromes useful predictors of floral visitors in Tasmania?. Austral Ecology, 25(6), 600-609.	0	1	0	0	1	0	0	0	NA	NA	0	1	0	0	0	NA	0	0	NA	0	0	1	1	1	1	NA	NA
Acaena pinnatifida	ST fly	From Appendix II. … DIPT (1.000): Scaeva melanostoma; 11 (6, 243) DIPT (1.000): Scaeva melanostoma; III: DIPT: Scaeva melanostoma	Arroyo, M. T. K., Primack, R., & Armesto, J. (1982). Community Studies in Pollination Ecology in the High Temperate Andes of Central Chile. I. Pollination Mechanisms and Altitudinal Variation. American Journal of Botany, 69(1), 82–97. https://doi.org/10.2307/2442925	0	1	0	0	1	0	0	0	0	1	0	0	0	0	1	0	0	0	0	1	0	1	1	1	1	0	0
Acanthochlamys bracteata	bee	"perianth corollinic, pink, tubular...The anthesis of Acanthochlamys is very short. Pollination seems to be mediated by small bees."	Kao, P.-C., & Kubitzki, K. (1998). Acanthochlamydaceae. In K. Kubitzki (Ed.), Flowering Plants · Monocotyledons: Lilianae (except Orchidaceae) (pp. 55–58). Springer. https://doi.org/10.1007/978-3-662-03533-7_6	0	1	0	0	1	0	0	0	NA	NA	0	1	0	0	0	NA	0	0	NA	0	0	1	1	1	1	NA	NA
Acanthogilia gloriosa	bird	"Floral characters of Acanthogilia are suggestive of hummingbird pollination, as hummingbird flowers are diurnal, odourless, with long red or yellow corolla tubes that have exserted stamens and style (Grant & Grant 1965). Indeed, hummingbirds have been observed visiting the flowers, which are distinctively marked with shining white lobes around a golden orifice set in an orange-red tube (Bart O􏰮B…	Hsu, E., & Hall, T. (2003). Plate 469. Acanthogilia gloriosa. Curtis’s Botanical Magazine, 20(3), 136–141. https://doi.org/10.1111/1467-8748.00383	0	1	0	1	0	0	0	0	1	0	1	0	0	0	0	0	0	0	0	0	0	1	0	0	NA	1	NA
Acer saccharum	insect	From Appendix. Main pollinator.	Sargent, R. D., & Otto, S. P. (2004). A phylogenetic analysis of pollination mode and the evolution of dichogamy in angiosperms. Evolutionary Ecology Research, 6(8), 1183-1199.	0	1	0	0	1	NA	NA	0	NA	NA	0	NA	NA	NA	NA	NA	NA	NA	NA	NA	NA	1	1	1	NA	NA	NA
Achillea millefolium	fly	From Supp Data 4. List of all of the plant species from each community included in the analyses … and their actual major functional groups of polllinators … most_freq_pollinator: fly	Ollerton, J., Alarcón, R., Waser, N. M., Price, M. V., Watts, S., Cranmer, L., ... & Rotenberry, J. (2009). A global test of the pollination syndrome hypothesis. Annals of botany, 103(9), 1471-1480.	0	1	0	0	1	0	0	0	NA	NA	0	0	0	0	1	0	NA	0	0	NA	0	1	1	1	1	NA	NA
Acianthera nemorosa	LT bee	From Pollination_List_RLT_Data_For_Submission. HYMENOPTERA: Eulaema nigrita, Euglossa melanothricha (Apidae)	Ackerman, J. D., Phillips, R. D., Tremblay, R. L., Karremans, A., Reiter, N., Peter, C. I., ... & Liu, H. (2023). Beyond the various contrivances by which orchids are pollinated: global patterns in orchid pollination biology. Botanical Journal of the Linnean Society, 202(3), 295-324. Underlying data https://zenodo.org/record/6350596#.Y12ZG-zMJ0J; doi.org/10.5281/zenodo.7263689.	0	1	0	0	1	0	0	0	1	0	0	1	0	0	0	1	0	0	0	0	0	1	1	1	1	1	1
Aconitum anthora	LT bee	From Table 1. percentage of total visits corresponding to pollinators and robbers observed in each population.	Bosch, M., Simon, J., Blanche, C., & Molerò, J. (1997). Pollinitation ecology in the Tribe Delphineae (Ranunculaceae) in W mediterranean area: Floral visitors and pollinator behaviour. Lagascalia, 19 (1-2), 545-562.	0	1	0	0	1	0	0	0	1	0	0	1	0	0	0	1	0	0	0	0	0	1	1	1	1	1	1
Aconitum lycoctonum	LT bee	From Table 1. percentage of total visits corresponding to pollinators and robbers observed in each population.	Bosch, M., Simon, J., Blanche, C., & Molerò, J. (1997). Pollinitation ecology in the Tribe Delphineae (Ranunculaceae) in W mediterranean area: Floral visitors and pollinator behaviour. Lagascalia, 19 (1-2), 545-562.	0	1	0	0	1	0	0	0	1	0	0	1	0	0	0	1	0	0	0	0	0	1	1	1	1	1	1
Aconitum napellus	LT bee	From Table 1. percentage of total visits corresponding to pollinators and robbers observed in each population.	Bosch, M., Simon, J., Blanche, C., & Molerò, J. (1997). Pollinitation ecology in the Tribe Delphineae (Ranunculaceae) in W mediterranean area: Floral visitors and pollinator behaviour. Lagascalia, 19 (1-2), 545-562.	0	1	0	0	1	0	0	0	1	0	0	1	0	0	0	1	0	0	0	0	0	1	1	1	1	1	1
Acorus calamus	beetle	"Our pollination experiments showed that A. calamus is indeed insect pollinated (Fig. 2). Inflorescences produced more fruits in the presence of insects than when insects were excluded...The proportion of inflorescences that produced fruit in the insect-exclusion treatment was higher than that in the autonomous self-pollination treatment..." "The inflorescences were visited by insects from six or…	Funamoto, D., Suzuki, T., & Sugiura, S. (2020). Entomophily in Acorus calamus: Implications for brood-site pollination mutualism in basal-most monocots. Ecology, 101(9), e03089. https://doi.org/10.1002/ecy.3089	0	1	0	0	1	0	0	0	0	1	0	0	1	0	0	0	0	0	0	0	0	1	1	1	1	0	0
Acronychia pedunculata	generalist	"Appendix 1. Visitors to the flowers of 83 woody plant species in Hong Kong. +++, numerous; ++, regular; +, occasional, in at least two years. Plant names follow Corlett et al. (2000)"	Corlett, R. T. (2001). Pollination in a degraded tropical landscape: A Hong Kong case study. Journal of Tropical Ecology, 17(1), 155–161. https://doi.org/10.1017/S0266467401001109	0	1	0	0	1	1	0	0	0	0	0	0	0	0	0	0	0	0	0	0	0	1	1	1	0	NA	NA
Actinotus helianthi	generalist	"The total number of insect visits per day to indi-vidualA. helianthiranged between 93 and 460 (aver-age 181_x0001_23), and the total number of insect visitsper population ranged between 93 and 565 (average301_x0001_57). Coleoptera (most commonly Curculionidae and Mordellidae), Diptera, Hymenoptera (most commonly Apiodea and Formicidae) and Thysanoptera comprised an average of 96.6_x0001_1.6% of …	Emery, N. J., Henwood, M. J., Offord, C. A., & Wardle, G. M. (2017). Right here, right now: Populations of Actinotus helianthi differ in their early performance traits and interactions. Austral Ecology, 42(3), 367-378.	0	1	0	0	1	1	0	0	0	0	0	0	0	0	0	0	0	0	0	0	0	1	1	1	0	NA	NA
Adelia triloba	generalist	From APPENDIX l. Pollination systems determined on the basis of direct observations of floral visitor	Bawa, K. S., Bullock, S. H., Perry, D. R., Coville, R. E., & Grayum, M. H. (1985). Reproductive biology of tropical lowland rain forest trees. II. Pollination systems. American journal of botany, 72(3), 346-356.	0	1	0	0	1	1	0	0	0	0	0	0	0	0	0	0	0	0	0	0	0	1	1	1	0	NA	NA
Adonis ramosa	fly	"TABLE1. A list of target species, flowering phenology (spring, early-summer, and late-summer bloomers), breeding system, andmajor pollinator insects" major pollinator fliesflies	Kudo, G., Ida, T. Y., & Tani, T. (2008). Linkages between phenology, pollination, photosynthesis, and reproduction in deciduous forest understory plants. Ecology, 89(2), 321-331.	0	1	0	0	1	0	0	0	NA	NA	0	0	0	0	1	0	NA	0	0	NA	0	1	1	1	1	NA	NA
Adoxa moschatellina	fly	"This species is apparently adapted for pollination by small flying insects, mainly Diptera; caddis flies and moths also appear to be acting as pollinators…A. moschatellina is found in damp shady places and has relatively small flowers and inflorescences with freely exposed nectar and short stamens. As such it would appear to be adapted for pollination by small flying insects...A. moschatellina i…	Holmes, D. S. (2005). Sexual reproduction in British populations of Adoxa moschatellina L. Watsonia, 25, 265–273.	0	1	0	0	1	0	0	0	NA	NA	0	0	0	0	1	0	NA	0	0	NA	0	1	1	1	1	NA	NA
Aesculus pavia	insect	From Appendix. Main pollinator.	Sargent, R. D., & Otto, S. P. (2004). A phylogenetic analysis of pollination mode and the evolution of dichogamy in angiosperms. Evolutionary Ecology Research, 6(8), 1183-1199.	0	1	0	0	1	NA	NA	0	NA	NA	0	NA	NA	NA	NA	NA	NA	NA	NA	NA	NA	1	1	1	NA	NA	NA
Aganonerion polymorphum	butterfly	Table 2. A list of plant species observed in Laos, … , recorded flower visitors … and estimated pollinator type…butterfly (source 2): From SupMat S2-SI 3A-Butterfly	Kato, M., Kosaka, Y., Kawakita, A., Okuyama, Y., Kobayashi, C., Phimminith, T., & Thongphan, D. (2008). Plant–pollinator interactions in tropical monsoon forests in Southeast Asia. American Journal of Botany, 95(11), 1375–1394. https://doi.org/10.3732/ajb.0800120. Source 2: Ollerton, J., Liede-Schumann, S., Endress, M. E., Meve, U., Rech, A. R., Shuttleworth, A., ... & Quirino, Z. (2019). The div…	0	1	0	0	1	0	0	0	1	0	0	0	0	1	0	0	0	0	0	0	0	1	1	1	1	1	1
Agapanthus africanus	generalist	"The open-faced flowers of subsp. africanus are pollinated mainly by carpenter bees whereas the narrowly trumpet-shaped flowers of subsp. walshii are pollinated by orange-breasted sunbirds."	Duncan, G. (2004). 504. Agapanthus africanus subsp. walshii: Agapanthaceae. Curtis’s Botanical Magazine, 21(3), 205–214.	0	1	0	0	1	1	0	0	0	0	0	0	0	0	0	0	0	0	0	0	0	1	1	1	0	NA	NA
Agarista populifolia	LT bee	"All species have actinomorphic, perfect, pendulous flowers, although the pedicel curves upward as the fruits begin to develop, ultimately placing the capsules in an erect position. The flowers of all species are five-merous and quite fragrant. Those of Agarista populifolia are visited chiefly by bumblebess (Bombus)"	Judd, W. S. (1984). A taxonomic revision of the American species of Agarista (Ericaceae). Journal of the Arnold Arboretum, 65(3), 255–342.	0	1	0	0	1	0	0	0	1	0	0	1	0	0	0	1	0	0	0	0	0	1	1	1	1	1	1
Agave angustifolia	bat	A pollinator-exclusion experiment revealed that bats were responsible for most of the control fruit set in A. angustifolia, whereas for A. subsimplex, diurnal and nocturnal visitors were equally effective. Overall, our data indicate that in central Sonora, A. angustifolia depends on nectar-feeding bats for its sexual reproductive success, while A. subsimplex relies on both diurnal and nocturnal p…	Molina‐Freaner, F., & Eguiarte, L. E. (2003). The pollination biology of two paniculate agaves (Agavaceae) from northwestern Mexico: contrasting roles of bats as pollinators. American Journal of Botany, 90(7), 1016-1024.	0	1	0	1	0	0	0	0	0	0	0	0	0	0	0	0	0	0	0	0	0	1	0	NA	NA	0	NA
Ailanthus altissima	beetle	"We found that the floral visitors of Ailanthus were dominated by the soldier beetle Chauliognathus marginatus. Ants made up a large majority of the species assemblage as well, with the prevalent genera being Formica, Prenolepis, and Camponotus. Smaller numbers of a variety of other species were found, including halictid bees, syrphid and muscid flies, and several other beetles."	Thompson, J. S. (2008). Pollination Biology of Ailanthus altissima (Mill.) Swingle (Tree-of-Heaven) in the Mid-Atlantic United States [Thesis, Virginia Tech]. https://vtechworks.lib.vt.edu/handle/10919/32586	0	1	0	0	1	0	0	0	0	1	0	0	1	0	0	0	0	0	0	0	0	1	1	1	1	0	0
Akebia quinata	bee	"nectarless, monoecious vine Akebia quinata in natural populations and experimental floral arrays. Female flowers did not offer any rewards for pollinators and were larger than male flowers. Pollinators of A. quinata, such as small solitary bees and hoverflies, clearly discriminated between male and female flowers. Hoverflies always visited male flowers and rarely visited female flowers. In contr…	Kawagoe, T., & Suzuki, N. (2002). Floral sexual dimorphism and flower choice by pollinators in a nectarless monoecious vine Akebia quinata (Lardizabalaceae): Floral sexual dimorphism in A. quinata. Ecological Research, 17(3), 295–303. https://doi.org/10.1046/j.1440-1703.2002.00489.x	0	1	0	0	1	0	0	0	NA	NA	0	1	0	0	0	NA	0	0	NA	0	0	1	1	1	1	NA	NA
Alangium chinense	ST bee	"Appendix 1. Visitors to the flowers of 83 woody plant species in Hong Kong. +++, numerous; ++, regular; +, occasional, in at least two years. Plant names follow Corlett et al. (2000)"	Corlett, R. T. (2001). Pollination in a degraded tropical landscape: A Hong Kong case study. Journal of Tropical Ecology, 17(1), 155–161. https://doi.org/10.1017/S0266467401001109	0	1	0	0	1	0	0	0	0	1	0	1	0	0	0	0	0	0	1	0	0	1	1	1	1	0	0
Albizia julibrissin	generalist	"Albizia julibrissin Durazz...an animal- pollinated, temperate tree species...Albizia julibrissin flowers from May through August in Athens, Georgia and attracts numerous generalist pollinators including honeybees, bumblebees, butterflies, and hummingbirds (Godt and Hamrick, 1997)"	Pardini, E. A., & Hamrick, J. L. (2007). Hierarchical patterns of paternity within crowns of Albizia julibrissin (Fabaceae). American Journal of Botany, 94(1), 111–118. https://doi.org/10.3732/ajb.94.1.111	0	1	0	0	1	1	0	0	0	0	0	0	0	0	0	0	0	0	0	0	0	1	1	1	0	NA	NA
Albizia polycephala	generalist	From Table S3. List of 362 species of plants classified in the SDI pollination system and list of the five studies that evaluated the floral visitors.	Moreira, M. M., & Freitas, L. (2020). Review of the pollination system by small diverse insects. Neotropical Entomology, 49(4), 472-481.	0	1	0	0	1	1	0	0	0	0	0	0	0	0	0	0	0	0	0	0	0	1	1	1	0	NA	NA
Alepis flavida	bird	From “Visited” species list in Table 5. Bird-visited species in the New Zealand flora (excluding the Kermadec, Chathams, and subantarctic islands). Plants are divided into ornithophilous, generalist (bird/insect), or entomophilous (frequently or infrequently bird-visited, largely following Newstrom & Robertson 2005). “Visited” species have definite records of bird visits, whereas “possible” speci…	Kelly, D., Ladley, J. J., Robertson, A. W., Anderson, S. H., Wotton, D. M., & Wiser, S. K. (2010). Mutualisms with the wreckage of an avifauna: The status of bird pollination and fruit- dispersal in New Zealand. New Zealand Journal of Ecology, 34(1), 20.	0	1	0	1	0	0	0	0	1	0	1	0	0	0	0	0	0	0	0	0	0	1	0	0	NA	1	NA
Alibertia edulis	moth	settling moths as in table 1	Oliveira, P. E., Gibbs, P. E., & Barbosa, A. A. (2004). Moth pollination of woody species in the Cerrados of Central Brazil: A case of so much owed to so few? Plant Systematics and Evolution, 245(1–2). https://doi.org/10.1007/s00606-003-0120-0	0	1	0	0	1	0	0	0	1	0	0	0	0	0	0	0	0	1	0	0	0	1	1	1	1	1	1
Alseuosmia macrophylla	bird	From “Visited” species list in Table 5. Bird-visited species in the New Zealand flora (excluding the Kermadec, Chathams, and subantarctic islands). Plants are divided into ornithophilous, generalist (bird/insect), or entomophilous (frequently or infrequently bird-visited, largely following Newstrom & Robertson 2005). “Visited” species have definite records of bird visits, whereas “possible” speci…	Kelly, D., Ladley, J. J., Robertson, A. W., Anderson, S. H., Wotton, D. M., & Wiser, S. K. (2010). Mutualisms with the wreckage of an avifauna: The status of bird pollination and fruit- dispersal in New Zealand. New Zealand Journal of Ecology, 34(1), 20. Source 2: Pattemore, D. E., & Anderson, S. H. (2013). Severe pollen limitation in populations of the New Zealand shrub Alseuosmia macrophylla (A…	0	1	0	1	0	0	0	0	1	0	1	0	0	0	0	0	0	0	0	0	0	1	0	0	NA	1	NA
Alstonia boonei	generalist	From SupMat S2-SI 3A-Insect generalist	Ollerton, J., Liede-Schumann, S., Endress, M. E., Meve, U., Rech, A. R., Shuttleworth, A., ... & Quirino, Z. (2019). The diversity and evolution of pollination systems in large plant clades: Apocynaceae as a case study. Annals of Botany, 123(2), 311-325.	0	1	0	0	1	1	0	0	0	0	0	0	0	0	0	0	0	0	0	0	0	1	1	1	0	NA	NA
Alstonia scholaris	generalist	Table 2. A list of plant species observed in Laos, … , recorded flower visitors … and estimated pollinator type…butterfly". Source 2: "it is pollinated by moths and also by bees, flies and butterflies...The pollen is not airborne due to cool weather and placement of stamens inside the corolla tube but slight horizontal orientation of flowers, pollen collection activity by bees and pollen release …	Kato, M., Kosaka, Y., Kawakita, A., Okuyama, Y., Kobayashi, C., Phimminith, T., & Thongphan, D. (2008). Plant–pollinator interactions in tropical monsoon forests in Southeast Asia. American Journal of Botany, 95(11), 1375–1394. https://doi.org/10.3732/ajb.0800121. Source 2: Aj, S., Dola, S., Kunuku, V., & Aluri, J. S. R. (2021). Indian Devil Tree, Alstonia scholaris (L.) R.Br. (Sub-family Rauvolf…	0	1	0	0	1	1	0	0	0	0	0	0	0	0	0	0	0	0	0	0	0	1	1	1	0	NA	NA
Alstroemeria aurea	LT generalist	"Although A. aurea is self-compatible, the characteristics of its floral biology discourages any transfer of pollen within- or among-flowers of the same inflorescences: pollination is completely mediated by insect vectors. Major pollinators are Bombus dahlbomii (Apidae: Hy- menoptera) and Tricophtalma spp. (Nemestrinidae: Diptera) which forage actively for nectar but not for pollen"	Aizen, M. A., & Raffaele, E. (1996). Nectar Production and Pollination in Alstroemeria aurea: Responses to Level and Pattern of Flowering Shoot Defoliation. Oikos, 76(2), 312–322. https://doi.org/10.2307/3546203	0	1	0	0	1	1	0	0	1	0	0	0	0	0	0	0	0	0	0	0	0	1	1	1	0	1	1
Amomum gyrolophos	LT bee	From TABLE 1 Pollinator guild MTB = MEDIUM TRAPLINING BEES	Kato, M. (1996). Plant–pollinator interactions in the understory of a lowland mixed dipterocarp forest in Sarawak. American Journal of Botany, 83(6), 732–743. https://doi.org/10.1002/j.1537-2197.1996.tb12762.x	0	1	0	0	1	0	0	0	1	0	0	1	0	0	0	1	0	0	0	0	0	1	1	1	1	1	1
Amphibolis griffithii	water	"pollinated by water"	Western Australian Herbarium, B. and C. S. (2022). Florabase—The Western Australian Flora (State of Western Australia). Western Australian Herbarium, Biodiversity and Conservation Science, Department of Biodiversity, Conservation and Attractions. https://florabase.dpaw.wa.gov.au/browse/profile/20928	0	0	1	0	0	0	0	0	0	0	0	0	0	0	0	0	0	0	0	0	0	0	NA	NA	NA	NA	NA
Anacamptis pyramidalis	generalist	From Pollination_List_RLT_Data_For_Submission. COLEOPTERA: Trichius fasciatus, Tropinota squalida (Scarabaeidae). DIPTERA: Episyrphus balteatus (Syrphidae). HYMENOPTERA: Apis mellifera, Bombus hortorum (Apidae). LEPIDOPTERA: Anthocharis cardamines, Aporia crataegi, Pieris napi (Pieridae); Glycopsyche alexis, Lycaena phlaeus, Lysandra bellargus, Plebejus argus, Polyommatus alexis, P. bellargus (Ly…	Ackerman, J. D., Phillips, R. D., Tremblay, R. L., Karremans, A., Reiter, N., Peter, C. I., ... & Liu, H. (2023). Beyond the various contrivances by which orchids are pollinated: global patterns in orchid pollination biology. Botanical Journal of the Linnean Society, 202(3), 295-324. Underlying data https://zenodo.org/record/6350596#.Y12ZG-zMJ0J; doi.org/10.5281/zenodo.7263689.	0	1	0	0	1	1	0	0	0	0	0	0	0	0	0	0	0	0	0	0	0	1	1	1	0	NA	NA
Anacardium humile	generalist	SOURCE 1: From Table S3. List of 362 species of plants classified in the SDI pollination system and list of the five studies that evaluated the floral visitors. SOURCE 2: From Table 1: Floral traits and pollinatoin systems of woody species in cerrado fragments located in Upper Taquari Region (central-western Brazil)si: small insects	SOURCE 1: Moreira, M. M., & Freitas, L. (2020). Review of the pollination system by small diverse insects. Neotropical Entomology, 49(4), 472-481. SOURCE 2: Martins, F. Q., & Batalha, M. A. (2006). Pollination systems and floral traits in cerrado woody species of the Upper Taquari region (Central Brazil). Brazilian Journal of Biology, 66, 543-552.	0	1	0	0	1	1	0	0	0	0	0	0	0	0	0	0	0	0	0	0	0	1	1	1	0	NA	NA
Anadenanthera colubrina	generalist	From Table S3. List of 362 species of plants classified in the SDI pollination system and list of the five studies that evaluated the floral visitors.	Moreira, M. M., & Freitas, L. (2020). Review of the pollination system by small diverse insects. Neotropical Entomology, 49(4), 472-481.	0	1	0	0	1	1	0	0	0	0	0	0	0	0	0	0	0	0	0	0	0	1	1	1	0	NA	NA
Anadenanthera peregrina	generalist	From Table S3. List of 362 species of plants classified in the SDI pollination system and list of the five studies that evaluated the floral visitors.	Moreira, M. M., & Freitas, L. (2020). Review of the pollination system by small diverse insects. Neotropical Entomology, 49(4), 472-481.	0	1	0	0	1	1	0	0	0	0	0	0	0	0	0	0	0	0	0	0	0	1	1	1	0	NA	NA
Anagallis tenella	insect	From Appendix. Main pollinator.	Sargent, R. D., & Otto, S. P. (2004). A phylogenetic analysis of pollination mode and the evolution of dichogamy in angiosperms. Evolutionary Ecology Research, 6(8), 1183-1199.	0	1	0	0	1	NA	NA	0	NA	NA	0	NA	NA	NA	NA	NA	NA	NA	NA	NA	NA	1	1	1	NA	NA	NA
Ananas ananassoides	bird	"The main goal of this study was to analyse the functional aspects of nectar secretion related to interaction with pollinators by evaluating floral biology, cellular and sub-cellular anatomy of the septal nectary and nectar composition of Ananas ananassoides...The hummingbirds Hylocharis chrysura and Thalurania glaucopis were the most frequent pollinators...Anthesis lasts approx. 11 h, and nectar…	Stahl, J. M., Nepi, M., Galetto, L., Guimarães, E., & Machado, S. R. (2012). Functional aspects of floral nectar secretion of Ananas ananassoides, an ornithophilous bromeliad from the Brazilian savanna. Annals of Botany, 109(7), 1243–1252. https://doi.org/10.1093/aob/mcs053	0	1	0	1	0	0	0	0	1	0	1	0	0	0	0	0	0	0	0	0	0	1	0	0	NA	1	NA
Ananas comosus	bird	"The main goal of this study was to analyse the functional aspects of nectar secretion related to interaction with pollinators by evaluating floral biology, cellular and sub-cellular anatomy of the septal nectary and nectar composition of Ananas ananassoides...The hummingbirds Hylocharis chrysura and Thalurania glaucopis were the most frequent pollinators...Anthesis lasts approx. 11 h, and nectar…	Stahl, J. M., Nepi, M., Galetto, L., Guimarães, E., & Machado, S. R. (2012). Functional aspects of floral nectar secretion of Ananas ananassoides, an ornithophilous bromeliad from the Brazilian savanna. Annals of Botany, 109(7), 1243–1252. https://doi.org/10.1093/aob/mcs053	0	1	0	1	0	0	0	0	1	0	1	0	0	0	0	0	0	0	0	0	0	1	0	0	NA	1	NA
Anaphalioides bellidioides	ST fly	From Table 5.1 Main visitor group (more than 50% of visits: syrphid flies	Bischoff, M. (2008). Pollination ecology of the New Zealand alpine flora (Doctoral dissertation).	0	1	0	0	1	0	0	0	0	1	0	0	0	0	1	0	0	0	0	1	0	1	1	1	1	0	0
Anaxagorea crassipetala	beetle	From APPENDIX l. Pollination systems determined on the basis of direct observations of floral visitor	Bawa, K. S., Bullock, S. H., Perry, D. R., Coville, R. E., & Grayum, M. H. (1985). Reproductive biology of tropical lowland rain forest trees. II. Pollination systems. American journal of botany, 72(3), 346-356.	0	1	0	0	1	0	0	0	0	1	0	0	1	0	0	0	0	0	0	0	0	1	1	1	1	0	0
Anaxagorea javanica	beetle	"One or two nitidulid beetles of the genera Colopterus or Epuraea were observed arriving on the petals at the staminate phase (around 1630 h), entering the pollination chamber, and then departing the flowers at the end of the staminate phase (around 1900 h; Figs 1F, I and 3A–D). They were later found on the petals of another flower at the pistillate phase (around 1800 h; Fig. 1B). Large numbers o…	Li, B., & Xu, F. (2020). Homology and functions of inner staminodes in Anaxagorea javanica (Annonaceae). AoB PLANTS, 12(6), plaa057. https://doi.org/10.1093/aobpla/plaa057	0	1	0	0	1	0	0	0	0	1	0	0	1	0	0	0	0	0	0	0	0	1	1	1	1	0	0
Anchusa officinalis	LT bee	Andersson: The commonest insect visitors to plants of Anchusa are bumblebees (Bombus spp., over 90% of all visitors) which exhibit a considerable degree of constancy, at least where plants of Anchusa are abundant (pers. obs.). It is assumed that bumblebees are the most important pollinators. Philipp & Schou: The most frequent visitors of A. officinalis are bumble bees. Several species, e.g. Bombu…	Andersson, S. (1988). Size-dependent pollination efficiency in Anchusa officinalis (Boraginaceae): causes and consequences. Oecologia, 76(1), 125-130. Philipp, M., & Schou, O. (1981). An unusual heteromorphic incompatibility system: Distyly, self‐incompatibility, pollen load and fecundity in Anchusa officinalis (Boraginaceae). New Phytologist, 89(4), 693-703.	1	1	0	0	1	0	0	0	1	0	0	1	0	0	0	1	0	0	0	0	0	1	1	1	1	1	1
Andira anthelmia	bee	From Table 1: Floral traits and pollinatoin systems of woody species in cerrado fragments located in Upper Taquari Region (central-western Brazil)be: bees	Martins, F. Q., & Batalha, M. A. (2006). Pollination systems and floral traits in cerrado woody species of the Upper Taquari region (Central Brazil). Brazilian Journal of Biology, 66, 543-552.	0	1	0	0	1	0	0	0	NA	NA	0	1	0	0	0	NA	0	0	NA	0	0	1	1	1	1	NA	NA
Andira fraxinifolia	generalist	From Table S3. List of 362 species of plants classified in the SDI pollination system and list of the five studies that evaluated the floral visitors.	Moreira, M. M., & Freitas, L. (2020). Review of the pollination system by small diverse insects. Neotropical Entomology, 49(4), 472-481.	0	1	0	0	1	1	0	0	0	0	0	0	0	0	0	0	0	0	0	0	0	1	1	1	0	NA	NA
Andropogon glomeratus	wind	a; Table 1. Flowering and fruiting duration and relationships for 74 species of native angiosperms of South Padre Island, Texas. Entomophilous species = e, anemophilous species = a.	Lonard, R. I., & Judd, F. W. (1989). Phenology of native angiosperms of South Padre Island, Texas.	0	0	1	0	0	0	0	0	0	0	0	0	0	0	0	0	0	0	0	0	0	0	NA	NA	NA	NA	NA
Androsace vitaliana	butterfly	The species has yellow distylous flowers, which are chiefly pollinated by butterflies (Hess, 2001). Heß, D. (2001). Alpenblumen: erkennen-verstehen-schützen. Ulmer.	Dixon, C. J., Schönswetter, P., Vargas, P., Ertl, S., & Schneeweiss, G. M. (2009). Bayesian hypothesis testing supports long-distance Pleistocene migrations in a European high mountain plant (Androsace vitaliana, Primulaceae). Molecular Phylogenetics and Evolution, 53(2), 580-591.	1	1	0	0	1	0	0	0	1	0	0	0	0	1	0	0	0	0	0	0	0	1	1	1	1	1	1
Angadenia berteroi	bee	From SupMat S2-SI 3A-Bee	Ollerton, J., Liede-Schumann, S., Endress, M. E., Meve, U., Rech, A. R., Shuttleworth, A., ... & Quirino, Z. (2019). The diversity and evolution of pollination systems in large plant clades: Apocynaceae as a case study. Annals of Botany, 123(2), 311-325.	0	1	0	0	1	0	0	0	NA	NA	0	1	0	0	0	NA	0	0	NA	0	0	1	1	1	1	NA	NA
Angelonia pubescens	LT bee	"3. Visits of Centris to A. pubescens (sect. Physidium). The small flowers of this species are singly borne in the axils of non-bracteose subtending leaves, usually no more than 20 cm above ground. Again one species only, Centris (Paracentris) hyptidis, was seen as the legitimate visitor of this annual"	Vogel, S., & Machado, I. C. (1991). Pollination of four sympatric species ofAngelonia (Scrophulariaceae) by oil-collecting bees in NE. Brazil. Plant systematics and evolution, 178(3), 153-178.	0	1	0	0	1	0	0	0	1	0	0	1	0	0	0	1	0	0	0	0	0	1	1	1	1	1	1
Anisomeles indica	LT bee	Table 2. A list of plant species observed in Laos, … , recorded flower visitors … and estimated pollinator type…Heriades	Kato, M., Kosaka, Y., Kawakita, A., Okuyama, Y., Kobayashi, C., Phimminith, T., & Thongphan, D. (2008). Plant–pollinator interactions in tropical monsoon forests in Southeast Asia. American Journal of Botany, 95(11), 1375–1394. https://doi.org/10.3732/ajb.0800178	0	1	0	0	1	0	0	0	1	0	0	1	0	0	0	1	0	0	0	0	0	1	1	1	1	1	1
Annona coriacea	beetle	From Table 1: Floral traits and pollinatoin systems of woody species in cerrado fragments located in Upper Taquari Region (central-western Brazil)bt: beetle	Martins, F. Q., & Batalha, M. A. (2006). Pollination systems and floral traits in cerrado woody species of the Upper Taquari region (Central Brazil). Brazilian Journal of Biology, 66, 543-552.	0	1	0	0	1	0	0	0	0	1	0	0	1	0	0	0	0	0	0	0	0	1	1	1	1	0	0
Annona crassiflora	beetle	From Table 1: Floral traits and pollinatoin systems of woody species in cerrado fragments located in Upper Taquari Region (central-western Brazil)bt: beetle	Martins, F. Q., & Batalha, M. A. (2006). Pollination systems and floral traits in cerrado woody species of the Upper Taquari region (Central Brazil). Brazilian Journal of Biology, 66, 543-552.	0	1	0	0	1	0	0	0	0	1	0	0	1	0	0	0	0	0	0	0	0	1	1	1	1	0	0
Annona montana	beetle	From APPENDIX l. Pollination systems determined on the basis of direct observations of floral visitor	Bawa, K. S., Bullock, S. H., Perry, D. R., Coville, R. E., & Grayum, M. H. (1985). Reproductive biology of tropical lowland rain forest trees. II. Pollination systems. American journal of botany, 72(3), 346-356.	0	1	0	0	1	0	0	0	0	1	0	0	1	0	0	0	0	0	0	0	0	1	1	1	1	0	0
Anthocercis viscosa	generalist	"Nocturnal moths were seen visiting the large scented white-flowers of A. viscosa in William Bay National Park, southern Western Australia (J. S. Pate, pers. comm.), musid flies have been observed on A. viscosa ssp, viscosa at West Cape Howe (G. J. Keighery, pers. comm.)"	Stace, H. M. (1995). Protogyny, self-incompatibility and pollination in Anthocercis gracilis (Solanaceae). Australian Journal of Botany, 43(5), 451-459.	0	1	0	0	1	1	0	0	0	0	0	0	0	0	0	0	0	0	0	0	0	1	1	1	0	NA	NA
Anthyllis vulneraria	generalist	From Electronic Supplemental Material- Table S1 Plant species considered in the study... Main pollinators and their percentage of visits into brackets. butterflies (40)	Lázaro, A., Hegland, S. J., & Totland, Ø. (2008). The relationships between floral traits and specificity of pollination systems in three Scandinavian plant communities. Oecologia, 157, 249-257.	0	1	0	0	1	1	0	0	0	0	0	0	0	0	0	0	0	0	0	0	0	1	1	1	0	NA	NA
Antirrhinum majus	LT bee	"Typical flowers of Antirrhinum majus (Scrophulariaceae) are a deep magenta in colour, with a velvety texture to the petal lobes (Fig. 1Ai). The petals form a flag structure, with a landing platform that requires a degree of mechanical pressure to force open the flower. The combination of these features suggests the syndrome of melittophily (Faegri & Van der Pijl, 1966), and indeed the flowers ar…	Glover, B. J., & Martin, C. (1998). The role of petal cell shape and pigmentation in pollination success in Antirrhinum majus. Heredity, 80(6), 778–784. https://doi.org/10.1046/j.1365-2540.1998.00345.x	0	1	0	0	1	0	0	0	1	0	0	1	0	0	0	1	0	0	0	0	0	1	1	1	1	1	1
Antonia ovata	moth	moths as in table 11	Oliveira, P. E., Gibbs, P. E., & Barbosa, A. A. (2004). Moth pollination of woody species in the Cerrados of Central Brazil: A case of so much owed to so few? Plant Systematics and Evolution, 245(1–2). https://doi.org/10.1007/s00606-003-0120-1	0	1	0	0	1	0	0	0	1	0	0	0	0	0	0	0	0	1	0	0	0	1	1	1	1	1	1
Aotus ericoides	bee	From Table 2.Flowering plants, their floral characteristics, and the numbers of anthophile species which they supported.	KINGSTON, A. B., & Mc QUILLAN, P. B. (2000). Are pollination syndromes useful predictors of floral visitors in Tasmania?. Austral Ecology, 25(6), 600-609.	0	1	0	0	1	0	0	0	NA	NA	0	1	0	0	0	NA	0	0	NA	0	0	1	1	1	1	NA	NA
Aphloia theiformis	generalist	"Species identity is given for highly generalised plant species...Aphloia theiformis" Data file in Supp Material shows numerous insects and bird visiting Aphloia theiformis	Kaiser-Bunbury, C. N., Memmott, J., & Müller, C. B. (2009). Community structure of pollination webs of Mauritian heathland habitats. Perspectives in Plant Ecology, Evolution and Systematics, 11(4), 241–254. https://doi.org/10.1016/j.ppees.2009.04.001	0	1	0	0	1	1	0	0	0	0	0	0	0	0	0	0	0	0	0	0	0	1	1	1	0	NA	NA
Aphyllanthes monspeliensis	bee	"The blue flowers are bee-pollinated and exhibit strong UV absorption (Biedinger and Barthlott 1993)."	Conran, J. G. (1998). Aphyllanthaceae. In K. Kubitzki (Ed.), Flowering Plants · Monocotyledons: Lilianae (except Orchidaceae) (pp. 122–124). Springer. https://doi.org/10.1007/978-3-662-03533-7_14	0	1	0	0	1	0	0	0	NA	NA	0	1	0	0	0	NA	0	0	NA	0	0	1	1	1	1	NA	NA
Apium graveolens	fly	From Appendix. Main pollinator.	Sargent, R. D., & Otto, S. P. (2004). A phylogenetic analysis of pollination mode and the evolution of dichogamy in angiosperms. Evolutionary Ecology Research, 6(8), 1183-1199.	0	1	0	0	1	0	0	0	NA	NA	0	0	0	0	1	0	NA	0	0	NA	0	1	1	1	1	NA	NA
Apocynum androsaemifolium	generalist	From SupMat S2-SI 3A-Insect generalist	Ollerton, J., Liede-Schumann, S., Endress, M. E., Meve, U., Rech, A. R., Shuttleworth, A., ... & Quirino, Z. (2019). The diversity and evolution of pollination systems in large plant clades: Apocynaceae as a case study. Annals of Botany, 123(2), 311-325.	0	1	0	0	1	1	0	0	0	0	0	0	0	0	0	0	0	0	0	0	0	1	1	1	0	NA	NA
Aporosa dioica	ST bee	"Appendix 1. Visitors to the flowers of 83 woody plant species in Hong Kong. +++, numerous; ++, regular; +, occasional, in at least two years. Plant names follow Corlett et al. (2000)"	Corlett, R. T. (2001). Pollination in a degraded tropical landscape: A Hong Kong case study. Journal of Tropical Ecology, 17(1), 155–161. https://doi.org/10.1017/S0266467401001109	0	1	0	0	1	0	0	0	0	1	0	1	0	0	0	0	0	0	1	0	0	1	1	1	1	0	0
Aquilegia canadensis	generalist	"Observations on native and cultivated plants indicated that the ruby-throated hummingbird (Archilochus colubris L.) and at least four species of Bombus are probably effective pollinators of Aquilegia canadensis L. in southeastern Wisconsin…Insect pollination is accomplished during pollen and nectar foraging even when nectar is secured by spur perforation."	Macior, L. W. (1966). Foraging Behavior of Bombus (Hymenoptera: Apidae) in Relation to Aquilegia Pollination. American Journal of Botany, 53(3), 302–309. https://doi.org/10.2307/2439803	0	1	0	0	1	1	0	0	0	0	0	0	0	0	0	0	0	0	0	0	0	1	1	1	0	NA	NA
Aquilegia formosa	butterfly	From Supp Data 4. List of all of the plant species from each community included in the analyses … and their actual major functional groups of polllinators … most_freq_pollinator: butterfly	Ollerton, J., Alarcón, R., Waser, N. M., Price, M. V., Watts, S., Cranmer, L., ... & Rotenberry, J. (2009). A global test of the pollination syndrome hypothesis. Annals of botany, 103(9), 1471-1480.	0	1	0	0	1	0	0	0	1	0	0	0	0	1	0	0	0	0	0	0	0	1	1	1	1	1	1
Aralia nudicaulis	generalist	From Table 1. Floral biology of 12 boreal forest herbs of central New Brunswick Bumblebees, solitary bees, and syrphids	Barrett, S. C., & Helenurm, K. (1987). The reproductive biology of boreal forest herbs. I. Breeding systems and pollination. Canadian Journal of Botany, 65(10), 2036-2046.	0	1	0	0	1	1	0	0	0	0	0	0	0	0	0	0	0	0	0	0	0	1	1	1	0	NA	NA
Araujia odorata	wasp	From SupMat S2-SI 3A-Wasp	Ollerton, J., Liede-Schumann, S., Endress, M. E., Meve, U., Rech, A. R., Shuttleworth, A., ... & Quirino, Z. (2019). The diversity and evolution of pollination systems in large plant clades: Apocynaceae as a case study. Annals of Botany, 123(2), 311-325.	0	1	0	0	1	0	0	0	0	1	0	0	0	0	0	0	0	0	0	0	1	1	1	1	1	0	0
Arbutus unedo	insect	From Appendix. Main pollinator.	Sargent, R. D., & Otto, S. P. (2004). A phylogenetic analysis of pollination mode and the evolution of dichogamy in angiosperms. Evolutionary Ecology Research, 6(8), 1183-1199.	0	1	0	0	1	NA	NA	0	NA	NA	0	NA	NA	NA	NA	NA	NA	NA	NA	NA	NA	1	1	1	NA	NA	NA
Arctium minus	bee	the species used to test the hypothesis are bee-pollinated and were collected in four habitats: prairies, deserts, pine for- ests, and mildly disturbed areas. Bee-pol- linated plants were selected because the bees are easily captured, a necessary pre- lude to measuring the pollen-bearing area, and their behavior is more easily studied than that of other pollinator classes	Cruden, R. W., & Miller-Ward, S. (1981). Pollen-ovule ratio, pollen size, and the ratio of stigmatic area to the pollen-bearing area of the pollinator: an hypothesis. Evolution, 964-974.	0	1	0	0	1	0	0	0	NA	NA	0	1	0	0	0	NA	0	0	NA	0	0	1	1	1	1	NA	NA
Arctostaphylos uva-ursi	LT bee	"we conclude that at least 85% of the fruits produced when the flowers of A. uva-ursi were accessible only to thrips are the consequence of thrips activity, and, therefore, thrips might account for 20% of the fruits produced in the control inflores- cences. The remaining 80% of fruits presumably resulted from pollination by other insects. Although pollen diameter (44–64 mm) is smaller than 250-mm…	García‐Fayos, P., & Goldarazena, A. (2008). The Role of Thrips in Pollination of Arctostaphyllos uva‐ursi. International Journal of Plant Sciences, 169(6), 776–781. https://doi.org/10.1086/588068	0	1	0	0	1	0	0	0	1	0	0	1	0	0	0	1	0	0	0	0	0	1	1	1	1	1	1
Arcytophyllum ciliolatum	bee	The main floral visitors on the [HETEROSTYLOUS] species studied were Hymenoptera, Diptera and Coleoptera. TABLE 5.8: visits/15min visits/hour %Coleoptera %Hymenoptera %Diptera: A. ciliolatum 0.64 ± 0.99 (20) 2.60 15.4 84.6 0.0	Wolff, D. A. (2005). Pollination Biology of Gentianales in a Southern Ecuadorian Montane Forest (Doctoral dissertation).	1	1	0	0	1	0	0	0	NA	NA	0	1	0	0	0	NA	0	0	NA	0	0	1	1	1	1	NA	NA
Arcytophyllum rivetii	generalist	The main floral visitors on the [HETEROSTYLOUS] species studied were Hymenoptera, Diptera and Coleoptera. TABLE 5.8: visits/15min visits/hour %Coleoptera %Hymenoptera %Diptera: A. rivetii 0.17 ± 0.39 (12) 0.67 0.0 50.0 50.0	Wolff, D. A. (2005). Pollination Biology of Gentianales in a Southern Ecuadorian Montane Forest (Doctoral dissertation).	1	1	0	0	1	1	0	0	0	0	0	0	0	0	0	0	0	0	0	0	0	1	1	1	0	NA	NA
Arcytophyllum setosum	bee	The main floral visitors on the [HETEROSTYLOUS] species studied were Hymenoptera, Diptera and Coleoptera. TABLE 5.8: visits/15min visits/hour %Coleoptera %Hymenoptera %Diptera: A. setosum 1.5 ± 1.59 (16) 6.00 8.3 91.7 0.0	Wolff, D. A. (2005). Pollination Biology of Gentianales in a Southern Ecuadorian Montane Forest (Doctoral dissertation).	1	1	0	0	1	0	0	0	NA	NA	0	1	0	0	0	NA	0	0	NA	0	0	1	1	1	1	NA	NA
Arcytophyllum thymifolium	bee	The main floral visitors on the [HETEROSTYLOUS] species studied were Hymenoptera, Diptera and Coleoptera. TABLE 5.8: visits/15min visits/hour %Coleoptera %Hymenoptera %Diptera: A. thymifolium 0.38 ± 0.65 (24) 1.50 33.3 66.7 0.0	Wolff, D. A. (2005). Pollination Biology of Gentianales in a Southern Ecuadorian Montane Forest (Doctoral dissertation).	1	1	0	0	1	0	0	0	NA	NA	0	1	0	0	0	NA	0	0	NA	0	0	1	1	1	1	NA	NA
Arcytophyllum vernicosum	generalist	The main floral visitors on the [HETEROSTYLOUS] species studied were Hymenoptera, Diptera and Coleoptera. TABLE 5.8: visits/15min visits/hour %Coleoptera %Hymenoptera %Diptera: A. vernicosum 0.81 ± 1.08 (21) 3.24 29.4 58.8 11.8	Wolff, D. A. (2005). Pollination Biology of Gentianales in a Southern Ecuadorian Montane Forest (Doctoral dissertation).	1	1	0	0	1	1	0	0	0	0	0	0	0	0	0	0	0	0	0	0	0	1	1	1	0	NA	NA
Ariocarpus fissuratus	bee	From Supplemetary database. bees	Gorostiague, P., Ollerton, J., & Ortega‐Baes, P. (2023). Latitudinal gradients in biotic interactions: Are cacti pollination systems more specialized in the tropics?. Plant Biology, 25(1), 187-197.	0	1	0	0	1	0	0	0	NA	NA	0	1	0	0	0	NA	0	0	NA	0	0	1	1	1	1	NA	NA
Ariocarpus kotschoubeyanus	bee	From Supplemetary database. bees	Gorostiague, P., Ollerton, J., & Ortega‐Baes, P. (2023). Latitudinal gradients in biotic interactions: Are cacti pollination systems more specialized in the tropics?. Plant Biology, 25(1), 187-197.	0	1	0	0	1	0	0	0	NA	NA	0	1	0	0	0	NA	0	0	NA	0	0	1	1	1	1	NA	NA
Aristida longespica	wind	a; Table 1. Flowering and fruiting duration and relationships for 74 species of native angiosperms of South Padre Island, Texas. Entomophilous species = e, anemophilous species = a.	Lonard, R. I., & Judd, F. W. (1989). Phenology of native angiosperms of South Padre Island, Texas.	0	0	1	0	0	0	0	0	0	0	0	0	0	0	0	0	0	0	0	0	0	0	NA	NA	NA	NA	NA
Aristolochia arcuata	ST fly	From Table 1. Summary of the dipteran families found in flowers of the species of Aristolochia studied to date	Berjano, R., Ortiz, P. L., Arista, M., & Talavera, S. (2009). Pollinators, flowering phenology and floral longevity in two Mediterranean Aristolochia species, with a review of flower visitor records for the genus. Plant Biology, 11(1), 6-16.	0	1	0	0	1	0	0	0	0	1	0	0	0	0	1	0	0	0	0	1	0	1	1	1	1	0	0
Aristolochia argentina	ST fly	From Table 1. Summary of the dipteran families found in flowers of the species of Aristolochia studied to date	Berjano, R., Ortiz, P. L., Arista, M., & Talavera, S. (2009). Pollinators, flowering phenology and floral longevity in two Mediterranean Aristolochia species, with a review of flower visitor records for the genus. Plant Biology, 11(1), 6-16.	0	1	0	0	1	0	0	0	0	1	0	0	0	0	1	0	0	0	0	1	0	1	1	1	1	0	0
Aristolochia baetica	ST fly	Drosophilids and, to a lesser extent, phorids, were the mainpollinators of A. baetica,whereas in A. paucinervis, phorids were the onlypollinators.	Berjano, R., Ortiz, P. L., Arista, M., & Talavera, S. (2009). Pollinators, flowering phenology and floral longevity in two Mediterranean Aristolochia species, with a review of flower visitor records for the genus. Plant Biology, 11(1), 6-16.	0	1	0	0	1	0	0	0	0	1	0	0	0	0	1	0	0	0	0	1	0	1	1	1	1	0	0
Aristolochia bracteolata	ST fly	From Table 1. Summary of the dipteran families found in flowers of the species of Aristolochia studied to date	Berjano, R., Ortiz, P. L., Arista, M., & Talavera, S. (2009). Pollinators, flowering phenology and floral longevity in two Mediterranean Aristolochia species, with a review of flower visitor records for the genus. Plant Biology, 11(1), 6-16.	0	1	0	0	1	0	0	0	0	1	0	0	0	0	1	0	0	0	0	1	0	1	1	1	1	0	0
Aristolochia californica	ST fly	From Table 1. Summary of the dipteran families found in flowers of the species of Aristolochia studied to date	Berjano, R., Ortiz, P. L., Arista, M., & Talavera, S. (2009). Pollinators, flowering phenology and floral longevity in two Mediterranean Aristolochia species, with a review of flower visitor records for the genus. Plant Biology, 11(1), 6-16.	0	1	0	0	1	0	0	0	0	1	0	0	0	0	1	0	0	0	0	1	0	1	1	1	1	0	0
Aristolochia cymbifera	ST fly	From Table 1. Summary of the dipteran families found in flowers of the species of Aristolochia studied to date	Berjano, R., Ortiz, P. L., Arista, M., & Talavera, S. (2009). Pollinators, flowering phenology and floral longevity in two Mediterranean Aristolochia species, with a review of flower visitor records for the genus. Plant Biology, 11(1), 6-16.	0	1	0	0	1	0	0	0	0	1	0	0	0	0	1	0	0	0	0	1	0	1	1	1	1	0	0
Aristolochia esperanzae	ST fly	From Table 1. Summary of the dipteran families found in flowers of the species of Aristolochia studied to date	Berjano, R., Ortiz, P. L., Arista, M., & Talavera, S. (2009). Pollinators, flowering phenology and floral longevity in two Mediterranean Aristolochia species, with a review of flower visitor records for the genus. Plant Biology, 11(1), 6-16.	0	1	0	0	1	0	0	0	0	1	0	0	0	0	1	0	0	0	0	1	0	1	1	1	1	0	0
Aristolochia fimbriata	ST fly	From Table 1. Summary of the dipteran families found in flowers of the species of Aristolochia studied to date	Berjano, R., Ortiz, P. L., Arista, M., & Talavera, S. (2009). Pollinators, flowering phenology and floral longevity in two Mediterranean Aristolochia species, with a review of flower visitor records for the genus. Plant Biology, 11(1), 6-16.	0	1	0	0	1	0	0	0	0	1	0	0	0	0	1	0	0	0	0	1	0	1	1	1	1	0	0
Aristolochia gigantea	ST fly	From Table 1. Summary of the dipteran families found in flowers of the species of Aristolochia studied to date	Berjano, R., Ortiz, P. L., Arista, M., & Talavera, S. (2009). Pollinators, flowering phenology and floral longevity in two Mediterranean Aristolochia species, with a review of flower visitor records for the genus. Plant Biology, 11(1), 6-16.	0	1	0	0	1	0	0	0	0	1	0	0	0	0	1	0	0	0	0	1	0	1	1	1	1	0	0
Aristolochia gorgona	ST fly	From Table 1. Summary of the dipteran families found in flowers of the species of Aristolochia studied to date	Berjano, R., Ortiz, P. L., Arista, M., & Talavera, S. (2009). Pollinators, flowering phenology and floral longevity in two Mediterranean Aristolochia species, with a review of flower visitor records for the genus. Plant Biology, 11(1), 6-16.	0	1	0	0	1	0	0	0	0	1	0	0	0	0	1	0	0	0	0	1	0	1	1	1	1	0	0
Aristolochia grandiflora	ST fly	From Table 1. Summary of the dipteran families found in flowers of the species of Aristolochia studied to date	Berjano, R., Ortiz, P. L., Arista, M., & Talavera, S. (2009). Pollinators, flowering phenology and floral longevity in two Mediterranean Aristolochia species, with a review of flower visitor records for the genus. Plant Biology, 11(1), 6-16.	0	1	0	0	1	0	0	0	0	1	0	0	0	0	1	0	0	0	0	1	0	1	1	1	1	0	0
Aristolochia indica	ST fly	From Table 1. Summary of the dipteran families found in flowers of the species of Aristolochia studied to date	Berjano, R., Ortiz, P. L., Arista, M., & Talavera, S. (2009). Pollinators, flowering phenology and floral longevity in two Mediterranean Aristolochia species, with a review of flower visitor records for the genus. Plant Biology, 11(1), 6-16.	0	1	0	0	1	0	0	0	0	1	0	0	0	0	1	0	0	0	0	1	0	1	1	1	1	0	0
Aristolochia labiata	ST fly	From Table 1. Summary of the dipteran families found in flowers of the species of Aristolochia studied to date	Berjano, R., Ortiz, P. L., Arista, M., & Talavera, S. (2009). Pollinators, flowering phenology and floral longevity in two Mediterranean Aristolochia species, with a review of flower visitor records for the genus. Plant Biology, 11(1), 6-16.	0	1	0	0	1	0	0	0	0	1	0	0	0	0	1	0	0	0	0	1	0	1	1	1	1	0	0
Aristolochia littoralis	ST fly	From Table 1. Summary of the dipteran families found in flowers of the species of Aristolochia studied to date	Berjano, R., Ortiz, P. L., Arista, M., & Talavera, S. (2009). Pollinators, flowering phenology and floral longevity in two Mediterranean Aristolochia species, with a review of flower visitor records for the genus. Plant Biology, 11(1), 6-16.	0	1	0	0	1	0	0	0	0	1	0	0	0	0	1	0	0	0	0	1	0	1	1	1	1	0	0
Aristolochia macrophylla	ST fly	From Table 1. Summary of the dipteran families found in flowers of the species of Aristolochia studied to date	Berjano, R., Ortiz, P. L., Arista, M., & Talavera, S. (2009). Pollinators, flowering phenology and floral longevity in two Mediterranean Aristolochia species, with a review of flower visitor records for the genus. Plant Biology, 11(1), 6-16.	0	1	0	0	1	0	0	0	0	1	0	0	0	0	1	0	0	0	0	1	0	1	1	1	1	0	0
Aristolochia macroura	ST fly	From Table 1. Summary of the dipteran families found in flowers of the species of Aristolochia studied to date	Berjano, R., Ortiz, P. L., Arista, M., & Talavera, S. (2009). Pollinators, flowering phenology and floral longevity in two Mediterranean Aristolochia species, with a review of flower visitor records for the genus. Plant Biology, 11(1), 6-16.	0	1	0	0	1	0	0	0	0	1	0	0	0	0	1	0	0	0	0	1	0	1	1	1	1	0	0
Aristolochia manshuriensis	ST fly	From Table 1. Summary of the dipteran families found in flowers of the species of Aristolochia studied to date	Berjano, R., Ortiz, P. L., Arista, M., & Talavera, S. (2009). Pollinators, flowering phenology and floral longevity in two Mediterranean Aristolochia species, with a review of flower visitor records for the genus. Plant Biology, 11(1), 6-16.	0	1	0	0	1	0	0	0	0	1	0	0	0	0	1	0	0	0	0	1	0	1	1	1	1	0	0
Aristolochia maxima	ST fly	From Table 1. Summary of the dipteran families found in flowers of the species of Aristolochia studied to date	Berjano, R., Ortiz, P. L., Arista, M., & Talavera, S. (2009). Pollinators, flowering phenology and floral longevity in two Mediterranean Aristolochia species, with a review of flower visitor records for the genus. Plant Biology, 11(1), 6-16.	0	1	0	0	1	0	0	0	0	1	0	0	0	0	1	0	0	0	0	1	0	1	1	1	1	0	0
Aristolochia melastoma	ST fly	From Table 1. Summary of the dipteran families found in flowers of the species of Aristolochia studied to date	Berjano, R., Ortiz, P. L., Arista, M., & Talavera, S. (2009). Pollinators, flowering phenology and floral longevity in two Mediterranean Aristolochia species, with a review of flower visitor records for the genus. Plant Biology, 11(1), 6-16.	0	1	0	0	1	0	0	0	0	1	0	0	0	0	1	0	0	0	0	1	0	1	1	1	1	0	0
Aristolochia pallida	ST fly	From Table 1. Summary of the dipteran families found in flowers of the species of Aristolochia studied to date	Berjano, R., Ortiz, P. L., Arista, M., & Talavera, S. (2009). Pollinators, flowering phenology and floral longevity in two Mediterranean Aristolochia species, with a review of flower visitor records for the genus. Plant Biology, 11(1), 6-16.	0	1	0	0	1	0	0	0	0	1	0	0	0	0	1	0	0	0	0	1	0	1	1	1	1	0	0
Aristolochia paucinervis	ST fly	Drosophilids and, to a lesser extent, phorids, were the mainpollinators of A. baetica,whereas in A. paucinervis, phorids were the onlypollinators.	Berjano, R., Ortiz, P. L., Arista, M., & Talavera, S. (2009). Pollinators, flowering phenology and floral longevity in two Mediterranean Aristolochia species, with a review of flower visitor records for the genus. Plant Biology, 11(1), 6-16.	0	1	0	0	1	0	0	0	0	1	0	0	0	0	1	0	0	0	0	1	0	1	1	1	1	0	0
Aristolochia pilosa	ST fly	From Table 1. Summary of the dipteran families found in flowers of the species of Aristolochia studied to date	Berjano, R., Ortiz, P. L., Arista, M., & Talavera, S. (2009). Pollinators, flowering phenology and floral longevity in two Mediterranean Aristolochia species, with a review of flower visitor records for the genus. Plant Biology, 11(1), 6-16.	0	1	0	0	1	0	0	0	0	1	0	0	0	0	1	0	0	0	0	1	0	1	1	1	1	0	0
Aristolochia ringens	ST fly	From Table 1. Summary of the dipteran families found in flowers of the species of Aristolochia studied to date	Berjano, R., Ortiz, P. L., Arista, M., & Talavera, S. (2009). Pollinators, flowering phenology and floral longevity in two Mediterranean Aristolochia species, with a review of flower visitor records for the genus. Plant Biology, 11(1), 6-16.	0	1	0	0	1	0	0	0	0	1	0	0	0	0	1	0	0	0	0	1	0	1	1	1	1	0	0
Aristolochia rotunda	ST fly	From Table 1. Summary of the dipteran families found in flowers of the species of Aristolochia studied to date	Berjano, R., Ortiz, P. L., Arista, M., & Talavera, S. (2009). Pollinators, flowering phenology and floral longevity in two Mediterranean Aristolochia species, with a review of flower visitor records for the genus. Plant Biology, 11(1), 6-16.	0	1	0	0	1	0	0	0	0	1	0	0	0	0	1	0	0	0	0	1	0	1	1	1	1	0	0
Aristolochia sempervirens	ST fly	From Table 1. Summary of the dipteran families found in flowers of the species of Aristolochia studied to date	Berjano, R., Ortiz, P. L., Arista, M., & Talavera, S. (2009). Pollinators, flowering phenology and floral longevity in two Mediterranean Aristolochia species, with a review of flower visitor records for the genus. Plant Biology, 11(1), 6-16.	0	1	0	0	1	0	0	0	0	1	0	0	0	0	1	0	0	0	0	1	0	1	1	1	1	0	0
Aristolochia tagala	ST fly	From Table 1. Summary of the dipteran families found in flowers of the species of Aristolochia studied to date	Berjano, R., Ortiz, P. L., Arista, M., & Talavera, S. (2009). Pollinators, flowering phenology and floral longevity in two Mediterranean Aristolochia species, with a review of flower visitor records for the genus. Plant Biology, 11(1), 6-16.	0	1	0	0	1	0	0	0	0	1	0	0	0	0	1	0	0	0	0	1	0	1	1	1	1	0	0
Armeria velutina	generalist	Table 1. Major flower visitors recorded (...at Reserva Biologica de Doñana … in 1983)...Dermestidae, Halictidae, Calliphoridae	Herrera, J. (1988). Pollination Relationships in Southern Spanish Mediterranean Shrublands. Journal of Ecology, 76(1), 274–287. https://doi.org/10.2307/2260469	0	1	0	0	1	1	0	0	0	0	0	0	0	0	0	0	0	0	0	0	0	1	1	1	0	NA	NA
Arnebia guttata	bee	Arnebia is a small genus with approximately 25 species, including six species in China (Zhu et al. 2005). Characteristics of the genus include distyly and heteromorphic incompatibility, and thus, all of its members require a pollinator for seed production (Feng and Tan 2006; Zhang et al. 2014). ... Our field experiments were conducted near the city of Zhangye (39°4′ N, 100°25′ E, 1430 m), northwe…	Wang, L. L., Zhang, C., Tian, B., Sun, X. D., Guo, W., Zhang, T. F., ... & Duan, Y. W. (2015). Reproductive isolation is mediated by pollen incompatibility in sympatric populations of two Arnebia species. Ecology and Evolution, 5(24), 5838-5846.	1	1	0	0	1	0	0	0	NA	NA	0	1	0	0	0	NA	0	0	NA	0	0	1	1	1	1	NA	NA
Arnebia szechenyi	generalist	Based on 60-hour observation, it could be concluded that an as yet undescribed long-tongue fly (Bombylius sp.) and a small solitary bee (Nomia femoralis) were the main visitors and could efficiently pollinate between the morphs in A. szechenyi. Bombylius inserted their long proboscis into the bottom of the corolla tube to get the nectar, while nomia femoralis crawled around the corolla entrance o…	Zhang, C., Wang, L. L., Lan, D., Yang, Y. P., & Duan, Y. W. (2014, October). Pollination ecology of Arnebia szechenyi (Boraginaceae), a Chinese endemic perennial characterized by distyly and heteromorphic self-incompatibility. In Annales Botanici Fennici (Vol. 51, No. 5, pp. 297-304). Finnish Zoological and Botanical Publishing Board.	1	1	0	0	1	1	0	0	0	0	0	0	0	0	0	0	0	0	0	0	0	1	1	1	0	NA	NA
Arnica chamissonis	butterfly	From Supp Data 4. List of all of the plant species from each community included in the analyses … and their actual major functional groups of polllinators … most_freq_pollinator: butterfly	Ollerton, J., Alarcón, R., Waser, N. M., Price, M. V., Watts, S., Cranmer, L., ... & Rotenberry, J. (2009). A global test of the pollination syndrome hypothesis. Annals of botany, 103(9), 1471-1480.	0	1	0	0	1	0	0	0	1	0	0	0	0	1	0	0	0	0	0	0	0	1	1	1	1	1	1
Arnica parryi	bee	From Supp Data 4. List of all of the plant species from each community included in the analyses … and their actual major functional groups of polllinators … most_freq_pollinator: bee	Ollerton, J., Alarcón, R., Waser, N. M., Price, M. V., Watts, S., Cranmer, L., ... & Rotenberry, J. (2009). A global test of the pollination syndrome hypothesis. Annals of botany, 103(9), 1471-1480.	0	1	0	0	1	0	0	0	NA	NA	0	1	0	0	0	NA	0	0	NA	0	0	1	1	1	1	NA	NA
Arrojadoa rhodantha	bird	From Supplemetary database. birds	Gorostiague, P., Ollerton, J., & Ortega‐Baes, P. (2023). Latitudinal gradients in biotic interactions: Are cacti pollination systems more specialized in the tropics?. Plant Biology, 25(1), 187-197.	0	1	0	1	0	0	0	0	1	0	1	0	0	0	0	0	0	0	0	0	0	1	0	0	NA	1	NA
Arundina graminifolia	generalist	From Pollination_List_RLT_Data_For_Submission. HYMENOPTERA: Megacampsomeris mojiensis (Scoliidae); Rhynchium quinquecinctum (Eumenidae); Nomia pavonura (Halictidae); Megachile yaeyamaensis (Megachilidae); Centris haemorrhoidalis, Thyreus tadaonis, Apis mellifera, A. dorsata (Apidae).	Ackerman, J. D., Phillips, R. D., Tremblay, R. L., Karremans, A., Reiter, N., Peter, C. I., ... & Liu, H. (2023). Beyond the various contrivances by which orchids are pollinated: global patterns in orchid pollination biology. Botanical Journal of the Linnean Society, 202(3), 295-324. Underlying data https://zenodo.org/record/6350596#.Y12ZG-zMJ0J; doi.org/10.5281/zenodo.7263689.	0	1	0	0	1	1	0	0	0	0	0	0	0	0	0	0	0	0	0	0	0	1	1	1	0	NA	NA
Asarum canadense	fly	From Appendix. Main pollinator.	Sargent, R. D., & Otto, S. P. (2004). A phylogenetic analysis of pollination mode and the evolution of dichogamy in angiosperms. Evolutionary Ecology Research, 6(8), 1183-1199.	0	1	0	0	1	0	0	0	NA	NA	0	0	0	0	1	0	NA	0	0	NA	0	1	1	1	1	NA	NA
Asclepias exaltata	generalist	From SupMat S2-SI 3A-Insect generalist	Ollerton, J., Liede-Schumann, S., Endress, M. E., Meve, U., Rech, A. R., Shuttleworth, A., ... & Quirino, Z. (2019). The diversity and evolution of pollination systems in large plant clades: Apocynaceae as a case study. Annals of Botany, 123(2), 311-325.	0	1	0	0	1	1	0	0	0	0	0	0	0	0	0	0	0	0	0	0	0	1	1	1	0	NA	NA
Asclepias gibba	generalist	From SupMat S2-SI 3A-Insect generalist	Ollerton, J., Liede-Schumann, S., Endress, M. E., Meve, U., Rech, A. R., Shuttleworth, A., ... & Quirino, Z. (2019). The diversity and evolution of pollination systems in large plant clades: Apocynaceae as a case study. Annals of Botany, 123(2), 311-325.	0	1	0	0	1	1	0	0	0	0	0	0	0	0	0	0	0	0	0	0	0	1	1	1	0	NA	NA
Asclepias incarnata	generalist	From SupMat S2-SI 3A-Insect generalist	Ollerton, J., Liede-Schumann, S., Endress, M. E., Meve, U., Rech, A. R., Shuttleworth, A., ... & Quirino, Z. (2019). The diversity and evolution of pollination systems in large plant clades: Apocynaceae as a case study. Annals of Botany, 123(2), 311-325.	0	1	0	0	1	1	0	0	0	0	0	0	0	0	0	0	0	0	0	0	0	1	1	1	0	NA	NA
Asclepias longifolia	generalist	From SupMat S2-SI 3A-Insect generalist	Ollerton, J., Liede-Schumann, S., Endress, M. E., Meve, U., Rech, A. R., Shuttleworth, A., ... & Quirino, Z. (2019). The diversity and evolution of pollination systems in large plant clades: Apocynaceae as a case study. Annals of Botany, 123(2), 311-325.	0	1	0	0	1	1	0	0	0	0	0	0	0	0	0	0	0	0	0	0	0	1	1	1	0	NA	NA
Asclepias mellodora	generalist	From SupMat S2-SI 3A-Bee + Wasp	Ollerton, J., Liede-Schumann, S., Endress, M. E., Meve, U., Rech, A. R., Shuttleworth, A., ... & Quirino, Z. (2019). The diversity and evolution of pollination systems in large plant clades: Apocynaceae as a case study. Annals of Botany, 123(2), 311-325.	0	1	0	0	1	1	0	0	0	0	0	0	0	0	0	0	0	0	0	0	0	1	1	1	0	NA	NA
Asclepias quadrifolia	generalist	From SupMat S2-SI 3A-Insect generalist	Ollerton, J., Liede-Schumann, S., Endress, M. E., Meve, U., Rech, A. R., Shuttleworth, A., ... & Quirino, Z. (2019). The diversity and evolution of pollination systems in large plant clades: Apocynaceae as a case study. Annals of Botany, 123(2), 311-325.	0	1	0	0	1	1	0	0	0	0	0	0	0	0	0	0	0	0	0	0	0	1	1	1	0	NA	NA
Asclepias syriaca	generalist	SOURCE 1: From SupMat S2-SI 3A-Insect generalist. SOURCE 2: The relative effectiveness of diurnal and nocturnal pollinators of two milkweed species, Asclepias syriaca and A. vcerticillata, was assessed experimentally and related to patterns of nectar production. Nocturnal pollinators inserted and removed fewer pollinia than diurnal vectors but caused equal pod set, and in A. syriaca, caused great…	SOURCE 1: Ollerton, J., Liede-Schumann, S., Endress, M. E., Meve, U., Rech, A. R., Shuttleworth, A., ... & Quirino, Z. (2019). The diversity and evolution of pollination systems in large plant clades: Apocynaceae as a case study. Annals of Botany, 123(2), 311-325. SOURCE 2: Bertin, R. I., & Willson, M. F. (1980). Effectiveness of diurnal and nocturnal pollination of two milkweeds. Canadian Journa…	0	1	0	0	1	1	0	0	0	0	0	0	0	0	0	0	0	0	0	0	0	1	1	1	0	NA	NA
Asclepias verticillata	generalist	SOURCE 1: From SupMat S2-SI 3A-Insect generalist. SOURCE 2: The relative effectiveness of diurnal and nocturnal pollinators of two milkweed species, Asclepias syriaca and A. vcerticillata, was assessed experimentally and related to patterns of nectar production. Nocturnal pollinators inserted and removed fewer pollinia than diurnal vectors but caused equal pod set, and in A. syriaca, caused great…	SOURCE 1: Ollerton, J., Liede-Schumann, S., Endress, M. E., Meve, U., Rech, A. R., Shuttleworth, A., ... & Quirino, Z. (2019). The diversity and evolution of pollination systems in large plant clades: Apocynaceae as a case study. Annals of Botany, 123(2), 311-325. SOURCE 2: Bertin, R. I., & Willson, M. F. (1980). Effectiveness of diurnal and nocturnal pollination of two milkweeds. Canadian Journa…	0	1	0	0	1	1	0	0	0	0	0	0	0	0	0	0	0	0	0	0	0	1	1	1	0	NA	NA
Asimina obovata	beetle	Pollinators include large beetles, Trichotinus rufobrunneus, T. lunulatus and Euphoria sepulchralis (Scarabaeidae), which are common to both plant species, and Typocerus zebra (Cerambycidae), which is limited to A. obovata	Norman, E. M., & Clayton, D. (1986). Reproductive biology of two Florida pawpaws: Asimina obovata and A. pygmaea (Annonaceae). Bulletin of the Torrey Botanical Club, 16-22.	0	1	0	0	1	0	0	0	0	1	0	0	1	0	0	0	0	0	0	0	0	1	1	1	1	0	0
Asimina parviflora	ST fly	Insect visitors to flowers were few, with the greatest activity in the late afternoon. The most common floral visitors were a group of small Diptera: Drosophila melano- gaster Meigen or D. simulans Sturtevant, mili- chiid flies, clusiid flies and frit flies. These insects hovered around the flowers, sometimes entering them, and seemed to forage around the glistening stigmas. We did not observe an…	Norman, E. M., Rice, K., & Cochran, S. (1992). Reproductive biology of Asimina parviflora (Annonaceae). Bulletin of the Torrey Botanical Club, 1-5.	0	1	0	0	1	0	0	0	0	1	0	0	0	0	1	0	0	0	0	1	0	1	1	1	1	0	0
Asimina pygmaea	beetle	Pollinators include large beetles, Trichotinus rufobrunneus, T. lunulatus and Euphoria sepulchralis (Scarabaeidae), which are common to both plant species, and Typocerus zebra (Cerambycidae), which is limited to A. obovata	Norman, E. M., & Clayton, D. (1986). Reproductive biology of two Florida pawpaws: Asimina obovata and A. pygmaea (Annonaceae). Bulletin of the Torrey Botanical Club, 16-22.	0	1	0	0	1	0	0	0	0	1	0	0	1	0	0	0	0	0	0	0	0	1	1	1	1	0	0
Asimina triloba	ST fly	Source 1: "Pawpaw is reported to be pollinated by flies (Pammel 1903) or perhaps beetles (Kral 1960). Flowers on our study area were rarely visited; several extended observation periods yielded no evidence of insect visitation. By cruising from stem to stem throughout the woods and collecting flower-visiting insects, we found 64 insects, 89% (n = 57) of which were flies-mostly Muscidae (n = 32) o…	Willson, M. F., & Schemske, D. W. (1980). Pollinator Limitation, Fruit Production, and Floral Display in Pawpaw (Asimina triloba). Bulletin of the Torrey Botanical Club, 107(3), 401–408. https://doi.org/10.2307/2484160; Erbar, C. (2014). Nectar secretion and nectaries in basal angiosperms, magnoliids and non-core eudicots and a comparison with core eudicots. Plant Diversity and Evolution, 131, 63…	0	1	0	0	1	0	0	0	0	1	0	0	0	0	1	0	0	0	0	1	0	1	1	1	1	0	0
Asteranthera ovata	bird	"Seven ornithophilous species, all woody, occur in the study area. Beginning during late winter (August) the vine Campsidium valdivianum (Bignoniaceae) is the earliest-blooming species, followed by the treelet Embothrium coccineum (Proteaceae), the shrub Fuchsia magellanica (Onagraceae), the two climbers Mitraria coccinea and Asteranthera ovata (both in the Gesneriaceae), and the shrub Escallonia…	Aizen, M. A., & Rovere, A. E. (2010). Reproductive interactions mediated by flowering overlap in a temperate hummingbird–plant assemblage. Oikos, 119(4), 696–706. https://doi.org/10.1111/j.1600-0706.2009.17762.x	0	1	0	1	0	0	0	0	1	0	1	0	0	0	0	0	0	0	0	0	0	1	0	0	NA	1	NA
Astragalus alpinus	generalist	From Electronic Supplemental Material- Table S1 Plant species considered in the study... Main pollinators and their percentage of visits into brackets. bumblebees (39.66)	Lázaro, A., Hegland, S. J., & Totland, Ø. (2008). The relationships between floral traits and specificity of pollination systems in three Scandinavian plant communities. Oecologia, 157, 249-257.	0	1	0	0	1	1	0	0	0	0	0	0	0	0	0	0	0	0	0	0	0	1	1	1	0	NA	NA
Astrocaryum alatum	beetle	From APPENDIX l. Pollination systems determined on the basis of direct observations of floral visitor	Bawa, K. S., Bullock, S. H., Perry, D. R., Coville, R. E., & Grayum, M. H. (1985). Reproductive biology of tropical lowland rain forest trees. II. Pollination systems. American journal of botany, 72(3), 346-356.	0	1	0	0	1	0	0	0	0	1	0	0	1	0	0	0	0	0	0	0	0	1	1	1	1	0	0
Astroloma conostephioides	bird	From Table 1. ... range of predominantly bird-pollinated plants that flower over winter or spring in different vegetation fragments in the Mount Lofty Ranges, South Australia …	Paton, D. C. (2000). Disruption of bird-plant pollination systems in southern Australia. Conservation Biology, 14(5), 1232-1234.	0	1	0	1	0	0	0	0	1	0	1	0	0	0	0	0	0	0	0	0	0	1	0	0	NA	1	NA
Astronium urundeuva	generalist	From Table S3. List of 362 species of plants classified in the SDI pollination system and list of the five studies that evaluated the floral visitors.	Moreira, M. M., & Freitas, L. (2020). Review of the pollination system by small diverse insects. Neotropical Entomology, 49(4), 472-481.	0	1	0	0	1	1	0	0	0	0	0	0	0	0	0	0	0	0	0	0	0	1	1	1	0	NA	NA
Astrophytum asterias	generalist	From Supplemetary database. beesflies	Gorostiague, P., Ollerton, J., & Ortega‐Baes, P. (2023). Latitudinal gradients in biotic interactions: Are cacti pollination systems more specialized in the tropics?. Plant Biology, 25(1), 187-197.	0	1	0	0	1	1	0	0	0	0	0	0	0	0	0	0	0	0	0	0	0	1	1	1	0	NA	NA
Astrophytum myriostigma	generalist	From Supplemetary database. beesbeetleflies	Gorostiague, P., Ollerton, J., & Ortega‐Baes, P. (2023). Latitudinal gradients in biotic interactions: Are cacti pollination systems more specialized in the tropics?. Plant Biology, 25(1), 187-197.	0	1	0	0	1	1	0	0	0	0	0	0	0	0	0	0	0	0	0	0	0	1	1	1	0	NA	NA
Astrophytum ornatum	bee	From Supplemetary database. bees	Gorostiague, P., Ollerton, J., & Ortega‐Baes, P. (2023). Latitudinal gradients in biotic interactions: Are cacti pollination systems more specialized in the tropics?. Plant Biology, 25(1), 187-197.	0	1	0	0	1	0	0	0	NA	NA	0	1	0	0	0	NA	0	0	NA	0	0	1	1	1	1	NA	NA
Asystasia gangetica	bee	Table 2. A list of plant species observed in Laos, … , recorded flower visitors … and estimated pollinator type…Amegilla	Kato, M., Kosaka, Y., Kawakita, A., Okuyama, Y., Kobayashi, C., Phimminith, T., & Thongphan, D. (2008). Plant–pollinator interactions in tropical monsoon forests in Southeast Asia. American Journal of Botany, 95(11), 1375–1394. https://doi.org/10.3732/ajb.0800114	0	1	0	0	1	0	0	0	NA	NA	0	1	0	0	0	NA	0	0	NA	0	0	1	1	1	1	NA	NA
Atherosperma moschatum	bee	Source 1: From Table 2.Flowering plants, their floral characteristics, and the numbers of anthophile species which they supported. . Source 2:"A. moschatum is known to reproduce vegetatively, is insect-pollinated"; Source 2 records bee visitor to Atherosperma moschatum flowers	Source 1: KINGSTON, A. B., & Mc QUILLAN, P. B. (2000). Are pollination syndromes useful predictors of floral visitors in Tasmania?. Austral Ecology, 25(6), 600-609.. Source 2:Shapcott, A. (1995). The spatial genetic structure in natural populations of the Australian temperate rainforest tree Atherosperma moschatum (Labill.) (Monimiaceae). Heredity, 74(1), 28–38. https://doi.org/10.1038/hdy.1995.4…	0	1	0	0	1	0	0	0	NA	NA	0	1	0	0	0	NA	0	0	NA	0	0	1	1	1	1	NA	NA
Aucuba japonica	generalist	We studied the pollination system of a shrub, Aucuba japonica Thunb, by conducting a pollinator exclusion experiment (bagging and artificial pollination) and an observation of floral visitors. The fruit set was lower in the bagging treatments (either 1 mm or 3 mm mesh) than that under natural condition. Artificial pollination treatment with the bagging, however, did not decrease the fruit sets. M…	Kunitake, Y., Terada, S., Baba, Y., & Miyashita, T. (2010). Pollination system of Aucuba japonica: a pollination experiment and an observation of floral visitors. Journal of the Japanese Forest Society, 92(4), 217-220.	0	1	0	0	1	1	0	0	0	0	0	0	0	0	0	0	0	0	0	0	0	1	1	1	0	NA	NA
Austrobaileya scandens	ST fly	"The flowers smell like decaying fish and are pollinated by flies (Endress 1980c) (fig. 1D). Thus, these flowers are biologically very specialized" FROM FIGURE 1D, A SHORT-TONGUED MUSCID	Endress, P. K. (2001). The Flowers in Extant Basal Angiosperms and Inferences on Ancestral Flowers. International Journal of Plant Sciences, 162(5), 1111–1140. https://doi.org/10.1086/321919	0	1	0	0	1	0	0	0	0	1	0	0	0	0	1	0	0	0	0	1	0	1	1	1	1	0	0
Averrhoa carambola	generalist	Honey bees, flies and other insects were regarded to be the chief pollinating agents.	Nand, D. (1971). Pollination, Fruit Set and Fruit Development in Carambola (Averrhoa Carambola Linn). Indian Journal of Horticulture, 28(4), 278-284.	1	1	0	0	1	1	0	0	0	0	0	0	0	0	0	0	0	0	0	0	0	1	1	1	0	NA	NA
Avicennia marina	generalist	"Numerous potential pollinators were observed visiting flowers of A.marina: they include ants, wasps, bugs (Lygaeidae, Miridae), flies (Cecidomyiidae), bee flies, cantherid beetles and moths (Pyralidae). However, the most common visitor was the honey bee, Apis mellifera, which is apparently attracted to the nectar-like secretion found toward the base of the corolla tube. The pollen is displayed o…	Clarke, P., & Myerscough, P. (1991). Floral Biology and Reproductive Phenology of Avicennia marina in South-Eastern Australia. Australian Journal of Botany, 39(3), 283. https://doi.org/10.1071/BT9910283	0	1	0	0	1	1	0	0	0	0	0	0	0	0	0	0	0	0	0	0	0	1	1	1	0	NA	NA
Azara serrata	wind	From TABLE1. Floral features, experimental crosses, floral visitors, and likely pollination of selected Juan Ferna ́ndez endemic plant species	Anderson, G. J., Bernardello, G., Stuessy, T. F., & Crawford, D. J. (2001). Breeding system and pollination of selected plants endemic to Juan Fernández Islands. American Journal of Botany, 88(2), 220-233.	0	0	1	0	0	0	0	0	0	0	0	0	0	0	0	0	0	0	0	0	0	0	NA	NA	NA	NA	NA
Babiana ambigua	LT bee	From pollinatio intereactions dataset	Benadi, Gita; Pauw, Anton (2019). Data from: Frequency dependence of pollinator visitation rates suggests that pollination niches can allow plant species coexistence [Dataset]. Dryad. https://doi.org/10.5061/dryad.c8m244m	0	1	0	0	1	0	0	0	1	0	0	1	0	0	0	1	0	0	0	0	0	1	1	1	1	1	1
Babiana curviscapa	LT fly	From Table 2. Floral characters of plants pollinated by long-tongued flies (…) " these flies are the sole or main pollinators of at least 120 plant species (…)"	Goldblatt, P., & Manning, J. C. (2000). The long-proboscid fly pollination system in southern Africa. Annals of the Missouri Botanical Garden, 146-170.	0	1	0	0	1	0	0	0	1	0	0	0	0	0	1	0	1	0	0	0	0	1	1	1	1	1	1
Babiana dregei	LT fly	From Table 2. Floral characters of plants pollinated by long-tongued flies (…) " these flies are the sole or main pollinators of at least 120 plant species (…)"	Goldblatt, P., & Manning, J. C. (2000). The long-proboscid fly pollination system in southern Africa. Annals of the Missouri Botanical Garden, 146-170.	0	1	0	0	1	0	0	0	1	0	0	0	0	0	1	0	1	0	0	0	0	1	1	1	1	1	1
Babiana ecklonii	LT fly	From Table 2. Floral characters of plants pollinated by long-tongued flies (…) " these flies are the sole or main pollinators of at least 120 plant species (…)"	Goldblatt, P., & Manning, J. C. (2000). The long-proboscid fly pollination system in southern Africa. Annals of the Missouri Botanical Garden, 146-170.	0	1	0	0	1	0	0	0	1	0	0	0	0	0	1	0	1	0	0	0	0	1	1	1	1	1	1
Babiana flabellifolia	LT fly	From Table 2. Floral characters of plants pollinated by long-tongued flies (…) " these flies are the sole or main pollinators of at least 120 plant species (…)"	Goldblatt, P., & Manning, J. C. (2000). The long-proboscid fly pollination system in southern Africa. Annals of the Missouri Botanical Garden, 146-170.	0	1	0	0	1	0	0	0	1	0	0	0	0	0	1	0	1	0	0	0	0	1	1	1	1	1	1
Babiana framesii	LT fly	From Table 2. Floral characters of plants pollinated by long-tongued flies (…) " these flies are the sole or main pollinators of at least 120 plant species (…)"	Goldblatt, P., & Manning, J. C. (2000). The long-proboscid fly pollination system in southern Africa. Annals of the Missouri Botanical Garden, 146-170.	0	1	0	0	1	0	0	0	1	0	0	0	0	0	1	0	1	0	0	0	0	1	1	1	1	1	1
Babiana geniculata	LT fly	From Table 2. Floral characters of plants pollinated by long-tongued flies (…) " these flies are the sole or main pollinators of at least 120 plant species (…)"	Goldblatt, P., & Manning, J. C. (2000). The long-proboscid fly pollination system in southern Africa. Annals of the Missouri Botanical Garden, 146-170.	0	1	0	0	1	0	0	0	1	0	0	0	0	0	1	0	1	0	0	0	0	1	1	1	1	1	1
Babiana pubescens	LT fly	From Table 2. Floral characters of plants pollinated by long-tongued flies (…) " these flies are the sole or main pollinators of at least 120 plant species (…)"	Goldblatt, P., & Manning, J. C. (2000). The long-proboscid fly pollination system in southern Africa. Annals of the Missouri Botanical Garden, 146-170.	0	1	0	0	1	0	0	0	1	0	0	0	0	0	1	0	1	0	0	0	0	1	1	1	1	1	1
Babiana tubulosa	LT fly	From Table 2. Floral characters of plants pollinated by long-tongued flies (…) " these flies are the sole or main pollinators of at least 120 plant species (…)"	Goldblatt, P., & Manning, J. C. (2000). The long-proboscid fly pollination system in southern Africa. Annals of the Missouri Botanical Garden, 146-170.	0	1	0	0	1	0	0	0	1	0	0	0	0	0	1	0	1	0	0	0	0	1	1	1	1	1	1
Bacopa monnieri	insect	e; Table 1. Flowering and fruiting duration and relationships for 74 species of native angiosperms of South Padre Island, Texas. Entomophilous species = e, anemophilous species = a.	Lonard, R. I., & Judd, F. W. (1989). Phenology of native angiosperms of South Padre Island, Texas.	0	1	0	0	1	NA	NA	0	NA	NA	0	NA	NA	NA	NA	NA	NA	NA	NA	NA	NA	1	1	1	NA	NA	NA
Bactris longiseta	beetle	From APPENDIX l. Pollination systems determined on the basis of direct observations of floral visitor	Bawa, K. S., Bullock, S. H., Perry, D. R., Coville, R. E., & Grayum, M. H. (1985). Reproductive biology of tropical lowland rain forest trees. II. Pollination systems. American journal of botany, 72(3), 346-356.	0	1	0	0	1	0	0	0	0	1	0	0	1	0	0	0	0	0	0	0	0	1	1	1	1	0	0
Baeckea frutescens	generalist	"Appendix 1. Visitors to the flowers of 83 woody plant species in Hong Kong. +++, numerous; ++, regular; +, occasional, in at least two years. Plant names follow Corlett et al. (2000)"	Corlett, R. T. (2001). Pollination in a degraded tropical landscape: A Hong Kong case study. Journal of Tropical Ecology, 17(1), 155–161. https://doi.org/10.1017/S0266467401001109	0	1	0	0	1	1	0	0	0	0	0	0	0	0	0	0	0	0	0	0	0	1	1	1	0	NA	NA
Banisteriopsis stellaris	bee	From Table 1: Floral traits and pollinatoin systems of woody species in cerrado fragments located in Upper Taquari Region (central-western Brazil)be: bees	Martins, F. Q., & Batalha, M. A. (2006). Pollination systems and floral traits in cerrado woody species of the Upper Taquari region (Central Brazil). Brazilian Journal of Biology, 66, 543-552.	0	1	0	0	1	0	0	0	NA	NA	0	1	0	0	0	NA	0	0	NA	0	0	1	1	1	1	NA	NA
Banksia goodii	mammal	From Table 1. Flower visitors/ specialization: Mammals, birds / S	Aizen, M. A., Ashworth, L., & Galetto, L. (2002). Reproductive success in fragmented habitats: do compatibility systems and pollination specialization matter?. Journal of Vegetation Science, 13(6), 885-892.	0	1	0	1	0	0	0	0	0	0	0	0	0	0	0	0	0	0	0	0	0	1	0	NA	NA	0	NA
Banksia marginata	generalist	From Table 2.Flowering plants, their floral characteristics, and the numbers of anthophile species which they supported.	KINGSTON, A. B., & Mc QUILLAN, P. B. (2000). Are pollination syndromes useful predictors of floral visitors in Tasmania?. Austral Ecology, 25(6), 600-609.	0	1	0	0	1	1	0	0	0	0	0	0	0	0	0	0	0	0	0	0	0	1	1	1	0	NA	NA
Barbacenia flava	bird	From Appendix. Main pollinator.	Sargent, R. D., & Otto, S. P. (2004). A phylogenetic analysis of pollination mode and the evolution of dichogamy in angiosperms. Evolutionary Ecology Research, 6(8), 1183-1199.	0	1	0	1	0	0	0	0	1	0	1	0	0	0	0	0	0	0	0	0	0	1	0	0	NA	1	NA
Bartsia alpina	generalist	From Electronic Supplemental Material- Table S1 Plant species considered in the study... Main pollinators and their percentage of visits into brackets. bumblebees/butterflies (50/50)	Lázaro, A., Hegland, S. J., & Totland, Ø. (2008). The relationships between floral traits and specificity of pollination systems in three Scandinavian plant communities. Oecologia, 157, 249-257.	0	1	0	0	1	1	0	0	0	0	0	0	0	0	0	0	0	0	0	0	0	1	1	1	0	NA	NA
Bauera rubioides	generalist	From Table 2.Flowering plants, their floral characteristics, and the numbers of anthophile species which they supported.	KINGSTON, A. B., & Mc QUILLAN, P. B. (2000). Are pollination syndromes useful predictors of floral visitors in Tasmania?. Austral Ecology, 25(6), 600-609.	0	1	0	0	1	1	0	0	0	0	0	0	0	0	0	0	0	0	0	0	0	1	1	1	0	NA	NA
Bauhinia rufa	bat	From Table 1: Floral traits and pollinatoin systems of woody species in cerrado fragments located in Upper Taquari Region (central-western Brazil)ba: bats	Martins, F. Q., & Batalha, M. A. (2006). Pollination systems and floral traits in cerrado woody species of the Upper Taquari region (Central Brazil). Brazilian Journal of Biology, 66, 543-552.	0	1	0	1	0	0	0	0	0	0	0	0	0	0	0	0	0	0	0	0	0	1	0	NA	NA	0	NA
Bauhinia ungulata	bat	From Appendix. Main pollinator.	Sargent, R. D., & Otto, S. P. (2004). A phylogenetic analysis of pollination mode and the evolution of dichogamy in angiosperms. Evolutionary Ecology Research, 6(8), 1183-1199.	0	1	0	1	0	0	0	0	0	0	0	0	0	0	0	0	0	0	0	0	0	1	0	NA	NA	0	NA
Beaucarnea recurvata	bee	"Pollination: A wide variety of insects visit Nolinaceae, but the primarily pollinators appear to be small bees…Nolinaceae are also visited by a variety of beetles, butterflies, flies, and wasps. Insects are attracted by the nectar produced by both staminate and pistillate flowers, and the copious pollen, which is easily gathered by bees"	Bogler, D. (1998). Nolinaceae. In K. Kubitzki (Ed.), Flowering Plants · Monocotyledons: Lilianae (except Orchidaceae) (pp. 392–397). Springer. https://doi.org/10.1007/978-3-662-03533-7_46 ; iNaturalist	0	1	0	0	1	0	0	0	NA	NA	0	1	0	0	0	NA	0	0	NA	0	0	1	1	1	1	NA	NA
Bedfordia salicina	generalist	From Table 2.Flowering plants, their floral characteristics, and the numbers of anthophile species which they supported.	KINGSTON, A. B., & Mc QUILLAN, P. B. (2000). Are pollination syndromes useful predictors of floral visitors in Tasmania?. Austral Ecology, 25(6), 600-609.	0	1	0	0	1	1	0	0	0	0	0	0	0	0	0	0	0	0	0	0	0	1	1	1	0	NA	NA
Berberidopsis corallina	bird	"The second species of Berberidopsis is the familiar garden climber, B. corallina Hook. fil... the bright crimson flowers are reported to be pollinated by hummingbirds"	Rix, M., & Jackson, A. (2004). 485. Berberidopsis beckleri: Berberidopsidaceae. Curtis’s Botanical Magazine, 21(1), 45–48.	0	1	0	1	0	0	0	0	1	0	1	0	0	0	0	0	0	0	0	0	0	1	0	0	NA	1	NA
Berberis empetrifolia	ST fly	From Appendix II. … Sarcophagidae	Arroyo, M. T. K., Primack, R., & Armesto, J. (1982). Community Studies in Pollination Ecology in the High Temperate Andes of Central Chile. I. Pollination Mechanisms and Altitudinal Variation. American Journal of Botany, 69(1), 82–97. https://doi.org/10.2307/2442842	0	1	0	0	1	0	0	0	0	1	0	0	0	0	1	0	0	0	0	1	0	1	1	1	1	0	0
Berberis montana	generalist	From Appendix II. … HYM DIPT	Arroyo, M. T. K., Primack, R., & Armesto, J. (1982). Community Studies in Pollination Ecology in the High Temperate Andes of Central Chile. I. Pollination Mechanisms and Altitudinal Variation. American Journal of Botany, 69(1), 82–97. https://doi.org/10.2307/2442843	0	1	0	0	1	1	0	0	0	0	0	0	0	0	0	0	0	0	0	0	0	1	1	1	0	NA	NA
Berkheya setifera	beetle	From Supp Data 4. List of all of the plant species from each community included in the analyses … and their actual major functional groups of polllinators … most_freq_pollinator: beetle	Ollerton, J., Alarcón, R., Waser, N. M., Price, M. V., Watts, S., Cranmer, L., ... & Rotenberry, J. (2009). A global test of the pollination syndrome hypothesis. Annals of botany, 103(9), 1471-1480.	0	1	0	0	1	0	0	0	0	1	0	0	1	0	0	0	0	0	0	0	0	1	1	1	1	0	0
Berteroa incana	ST fly	"The bisexual flowers of Berteroa incana are out-crossing (Snell and Aarssen 2005) and insect-pollinated (G. A. Mulligan, personal communica- tion). The small white flowers and shallow nectaries attract few large pollinating or nectar-seeking insects, but may be selectively visited by small insects, such as syrphid and other flies (Diptera), and wild bees and wasps (Hymenoptera). In a study of po…	Warwick, S. I., & Francis, A. (2006). The Biology of Invasive Alien Plants in Canada. 6. Berteroa incana (L.) DC. Canadian Journal of Plant Science, 86(4), 1297–1309. https://doi.org/10.4141/P06-030	0	1	0	0	1	0	0	0	0	1	0	0	0	0	1	0	0	0	0	1	0	1	1	1	1	0	0
Berzelia lanuginosa	generalist	"In all species a broad range of insects could be detected comprising Diptera, Coleoptera and Hymenoptera as well as some Thysanoptera, Araneae and Heteroptera (see Fig. 2.5-2.10)...Figure 2.5: Pollinators on Berzelia lanuginosa: first row from the left to the right: Brachycera, Phthiria spec., Brachycera. Second row from the left to the right: two Formicidae, Vanessa (Cynthia) cardui. Third row …	Schardt, L. (2010). Evolution of South African Bruniaceae: Evidence from ecological and geographical investigations [Johannes Gutenberg-Universität Mainz]. https://openscience.ub.uni-mainz.de/handle/20.500.12030/4626	0	1	0	0	1	1	0	0	0	0	0	0	0	0	0	0	0	0	0	0	0	1	1	1	0	NA	NA
Betula ermanii	wind	"slides covered with white vaseline on the upper surface were set in the traps...Pollen dispersal of birches peaked in the middle of May on Mt. Apoi (Fig. 4). The temporal changes in the number of trapped pollen grains of birches were different between 2002 and 2003...These small and large modes of pollen sizes were likely to correspond to the mean pollen sizes in B. apoiensis and B. ermanii, res…	Nagamitsu, T., Kawahara, T., & Kanazashi, A. (2006). Pollen-limited production of viable seeds in an endemic dwarf birch, Betula apoiensis, and incomplete reproductive barriers to a sympatric congener, B. ermanii. Biological Conservation, 129(1), 91–99. https://doi.org/10.1016/j.biocon.2005.10.025	0	0	1	0	0	0	0	0	0	0	0	0	0	0	0	0	0	0	0	0	0	0	NA	NA	NA	NA	NA
Bipinnula fimbriata	generalist	From Pollination_List_RLT_Data_For_Submission. COLEOPTERA Astylus trifasciatus (Melyridae). HYMENOPTERA: Colletes musculus, C. seminitidus (Colletidae); Chaenohalictus sp. (Halictidae)	Ackerman, J. D., Phillips, R. D., Tremblay, R. L., Karremans, A., Reiter, N., Peter, C. I., ... & Liu, H. (2023). Beyond the various contrivances by which orchids are pollinated: global patterns in orchid pollination biology. Botanical Journal of the Linnean Society, 202(3), 295-324. Underlying data https://zenodo.org/record/6350596#.Y12ZG-zMJ0J; doi.org/10.5281/zenodo.7263689.	0	1	0	0	1	1	0	0	0	0	0	0	0	0	0	0	0	0	0	0	0	1	1	1	0	NA	NA
Bistorta vivipara	ST fly	From Electronic Supplemental Material- Table S1 Plant species considered in the study... Main pollinators and their percentage of visits into brackets. muscoid flies (99.88)	Lázaro, A., Hegland, S. J., & Totland, Ø. (2008). The relationships between floral traits and specificity of pollination systems in three Scandinavian plant communities. Oecologia, 157, 249-257.	0	1	0	0	1	0	0	0	0	1	0	0	0	0	1	0	0	0	0	1	0	1	1	1	1	0	0
Bixa orellana	LT bee	"Extra floral nectaries (pedicellar nectaries) of B. orellana are regularly visited by ants and may affect seed set. However, the flowers themselves have no floral nectaries. Thus, the pollinators visit the flowers only to collect pollen. The most frequent pollinators are species in the bee tribe Euglossini (Bentley 1977)...Honey bees (Apis indica), carpenter bees (Xylocopa sp.), black ants (Para…	Joseph, N., & Siril, E. A. (2013). Floral Color Polymorphism and Reproductive Success in Annatto (Bixa orellana L.). Tropical Plant Biology, 6(4), 217–227. https://doi.org/10.1007/s12042-013-9128-y	0	1	0	0	1	0	0	0	1	0	0	1	0	0	0	1	0	0	0	0	0	1	1	1	1	1	1
Blandfordia grandiflora	bee	From Appendix. Main pollinator.	Sargent, R. D., & Otto, S. P. (2004). A phylogenetic analysis of pollination mode and the evolution of dichogamy in angiosperms. Evolutionary Ecology Research, 6(8), 1183-1199.	0	1	0	0	1	0	0	0	NA	NA	0	1	0	0	0	NA	0	0	NA	0	0	1	1	1	1	NA	NA
Blepharodon lineare	generalist	From SupMat S2-SI 3A-Beetle + Fly	Ollerton, J., Liede-Schumann, S., Endress, M. E., Meve, U., Rech, A. R., Shuttleworth, A., ... & Quirino, Z. (2019). The diversity and evolution of pollination systems in large plant clades: Apocynaceae as a case study. Annals of Botany, 123(2), 311-325.	0	1	0	0	1	1	0	0	0	0	0	0	0	0	0	0	0	0	0	0	0	1	1	1	0	NA	NA
Blepharodon pictum	generalist	From SupMat S2-SI 3A-Fly + Wasp	Ollerton, J., Liede-Schumann, S., Endress, M. E., Meve, U., Rech, A. R., Shuttleworth, A., ... & Quirino, Z. (2019). The diversity and evolution of pollination systems in large plant clades: Apocynaceae as a case study. Annals of Botany, 123(2), 311-325.	0	1	0	0	1	1	0	0	0	0	0	0	0	0	0	0	0	0	0	0	0	1	1	1	0	NA	NA
Bletilla striata	generalist	From Pollination_List_RLT_Data_For_Submission. DIPTERA: Myopa buccata (Conopidae). HYMENOPTERA: Apis mellifera, Eucera spurcatipes, Nomada japonica, Tetralona nipponensis (Apidae); Megachile tsurugensis, Osmia orientalis, O. taurus (Megachilid); Campsomeris prismatica (Scoliidae); Euodynerus notatus, Polistes mandarinus (Vespidae).	Ackerman, J. D., Phillips, R. D., Tremblay, R. L., Karremans, A., Reiter, N., Peter, C. I., ... & Liu, H. (2023). Beyond the various contrivances by which orchids are pollinated: global patterns in orchid pollination biology. Botanical Journal of the Linnean Society, 202(3), 295-324. Underlying data https://zenodo.org/record/6350596#.Y12ZG-zMJ0J; doi.org/10.5281/zenodo.7263689.	0	1	0	0	1	1	0	0	0	0	0	0	0	0	0	0	0	0	0	0	0	1	1	1	0	NA	NA
Bocageopsis mattogrossensis	generalist	Source 1: From Table S3. List of 362 species of plants classified in the SDI pollination system and list of the five studies that evaluated the floral visitors.. Source 2:From Table 1: Floral traits and pollinatoin systems of woody species in cerrado fragments located in Upper Taquari Region (central-western Brazil)si: small insects	Source 1: Moreira, M. M., & Freitas, L. (2020). Review of the pollination system by small diverse insects. Neotropical Entomology, 49(4), 472-481.. Source 2:Martins, F. Q., & Batalha, M. A. (2006). Pollination systems and floral traits in cerrado woody species of the Upper Taquari region (Central Brazil). Brazilian Journal of Biology, 66, 543-552.	0	1	0	0	1	1	0	0	0	0	0	0	0	0	0	0	0	0	0	0	0	1	1	1	0	NA	NA
Boesenbergia parva	ST bee	From TABLE 1 Pollinator guild STB = SMALL TRAPLINING BEES	Kato, M. (1996). Plant–pollinator interactions in the understory of a lowland mixed dipterocarp forest in Sarawak. American Journal of Botany, 83(6), 732–743. https://doi.org/10.1002/j.1537-2197.1996.tb12762.x	0	1	0	0	1	0	0	0	0	1	0	1	0	0	0	0	0	0	1	0	0	1	1	1	1	0	0
Bomarea ovata	bird	From Supp Data 4. List of all of the plant species from each community included in the analyses … and their actual major functional groups of polllinators … most_freq_pollinator: bird	Ollerton, J., Alarcón, R., Waser, N. M., Price, M. V., Watts, S., Cranmer, L., ... & Rotenberry, J. (2009). A global test of the pollination syndrome hypothesis. Annals of botany, 103(9), 1471-1480.	0	1	0	1	0	0	0	0	1	0	1	0	0	0	0	0	0	0	0	0	0	1	0	0	NA	1	NA
Borago officinalis	bee	From Appendix. Main pollinator.	Sargent, R. D., & Otto, S. P. (2004). A phylogenetic analysis of pollination mode and the evolution of dichogamy in angiosperms. Evolutionary Ecology Research, 6(8), 1183-1199.	0	1	0	0	1	0	0	0	NA	NA	0	1	0	0	0	NA	0	0	NA	0	0	1	1	1	1	NA	NA
Borrichia frutescens	insect	e; Table 1. Flowering and fruiting duration and relationships for 74 species of native angiosperms of South Padre Island, Texas. Entomophilous species = e, anemophilous species = a.	Lonard, R. I., & Judd, F. W. (1989). Phenology of native angiosperms of South Padre Island, Texas.	0	1	0	0	1	NA	NA	0	NA	NA	0	NA	NA	NA	NA	NA	NA	NA	NA	NA	NA	1	1	1	NA	NA	NA
Bourreria succulenta	generalist	"Visitors to flowers were seldom observed in winter 1996/1997. During five days of one to four spot surveys of 30 plants and two ten- minute watches, no flower visitors were seen. While making other observations during the ten days of study, the following visitors were seen on flowers: one pierid butterfly (possibly Kricogonia lyside Go- dart), two wasps, one large black bee (possibly a carpenter…	Rathcke, B. J. (2001). Pollination and Predation Limit Fruit Set in a Shrub, Bourreria succulents (Boraginaceae), after Hurricanes on San Salvador Island, Bahamas 1. Biotropica, 33(2), 330-338.	0	1	0	0	1	1	0	0	0	0	0	0	0	0	0	0	0	0	0	0	0	1	1	1	0	NA	NA
Bouvardia ternifolia	generalist	Flowers of P. Poeppigiana and B. ternifolia were predominantly visited by hummingbirds, butterflies, and small bees (A. Faivre, unpublished data).	Faivre, A. E., & McDade, L. A. (2001). Population‐level variation in the expression of heterostyly in three species of Rubiaceae: does reciprocal placement of anthers and stigmas characterize heterostyly?. American Journal of Botany, 88(5), 841-853.	1	1	0	0	1	1	0	0	0	0	0	0	0	0	0	0	0	0	0	0	0	1	1	1	0	NA	NA
Bowdichia virgilioides	bee	From Table 1: Floral traits and pollinatoin systems of woody species in cerrado fragments located in Upper Taquari Region (central-western Brazil)be: bees	Martins, F. Q., & Batalha, M. A. (2006). Pollination systems and floral traits in cerrado woody species of the Upper Taquari region (Central Brazil). Brazilian Journal of Biology, 66, 543-552.	0	1	0	0	1	0	0	0	NA	NA	0	1	0	0	0	NA	0	0	NA	0	0	1	1	1	1	NA	NA
Bowlesia tropaeolifolia	ST fly	From Appendix II. … 1 (5, ca. 500) DIPT (1.000): Scaeva m ostoma, Sarcophagidae, n.i. (0.24	Arroyo, M. T. K., Primack, R., & Armesto, J. (1982). Community Studies in Pollination Ecology in the High Temperate Andes of Central Chile. I. Pollination Mechanisms and Altitudinal Variation. American Journal of Botany, 69(1), 82–97. https://doi.org/10.2307/2442940	0	1	0	0	1	0	0	0	0	1	0	0	0	0	1	0	0	0	0	1	0	1	1	1	1	0	0
Brachyglottis bellidioides	ST fly	From Table 5.1 Main visitor group (more than 50% of visits: syrphid flies	Bischoff, M. (2008). Pollination ecology of the New Zealand alpine flora (Doctoral dissertation).	0	1	0	0	1	0	0	0	0	1	0	0	0	0	1	0	0	0	0	1	0	1	1	1	1	0	0
Brachyglottis brunonis	fly	From Table 2.Flowering plants, their floral characteristics, and the numbers of anthophile species which they supported.	KINGSTON, A. B., & Mc QUILLAN, P. B. (2000). Are pollination syndromes useful predictors of floral visitors in Tasmania?. Austral Ecology, 25(6), 600-609.	0	1	0	0	1	0	0	0	NA	NA	0	0	0	0	1	0	NA	0	0	NA	0	1	1	1	1	NA	NA
Brachyglottis greyi	ST bee	"Appendix 1 Full details of insect visitors to native and exotic plants." Lassioglossum sordidum MOST VISITS	Webber, C. J., Peterson, A. J., Kelly, D., & Clemens, J. (2012). Native and exotic flower visitors in the Christchurch Botanic Gardens and their contrasting plant preferences.	0	1	0	0	1	0	0	0	0	1	0	1	0	0	0	0	0	0	1	0	0	1	1	1	1	0	0
Brachystelma naorojii	fly	From SupMat S2-SI 3A-Fly	Ollerton, J., Liede-Schumann, S., Endress, M. E., Meve, U., Rech, A. R., Shuttleworth, A., ... & Quirino, Z. (2019). The diversity and evolution of pollination systems in large plant clades: Apocynaceae as a case study. Annals of Botany, 123(2), 311-325.	0	1	0	0	1	0	0	0	NA	NA	0	0	0	0	1	0	NA	0	0	NA	0	1	1	1	1	NA	NA
Brandisia hancei	LT bee	"During our observations, Apis cerana (Apidae) was the only flower visitor that carried pollen grains and came into contact with the stigma when foraging on flowers (Fig. 1a). Apis cerana was therefore considered a pollinator. However, A. cerana visited flowers of B. hancei only on warm and sunny days, and visitation rates were very low. No flower visitors were observed on 10, 11, 12 and 17 March…	Ren, Y. Q., Xu, Y. P., Zhang, T., Ma, Y. P., & Marczewski, T. (2016). Growth discrepancy between filament and style facilitates self‐fertilization in B randisia hancei (P aulowniaceae). Plant Species Biology, 31(2), 153-158.	0	1	0	0	1	0	0	0	1	0	0	1	0	0	0	1	0	0	0	0	0	1	1	1	1	1	1
Bravaisia integerrima	bee	From APPENDIX l. Pollination systems determined on the basis of direct observations of floral visitor	Bawa, K. S., Bullock, S. H., Perry, D. R., Coville, R. E., & Grayum, M. H. (1985). Reproductive biology of tropical lowland rain forest trees. II. Pollination systems. American journal of botany, 72(3), 346-356.	0	1	0	0	1	0	0	0	NA	NA	0	1	0	0	0	NA	0	0	NA	0	0	1	1	1	1	NA	NA
Bretschneidera sinensis	generalist	"B. sinensis has an outcrossing-entomophily breeding system...and is pollinated by a variety of insects, with the main pollinators belonging to Hymenoptera...Bretschneidera sinensis is a perennial tree species, 8~20 m high, with many-flowered racemes in the branches and showy flowers clustered together in spiral type...broad nectaries were at base of the staminal filament (Fig. 1C). The mean nect…	Qiao, Q., Chen, H., Xing, F., Wang, F., Zhong, W., Wen, X., & Hou, X. (2012). Pollination ecology of Bretchneidera sinensis (Hemsley), a rare and endangered tree in China. Pakistan Journal of Botany, 44(6), 1897–1903.	0	1	0	0	1	1	0	0	0	0	0	0	0	0	0	0	0	0	0	0	0	1	1	1	0	NA	NA
Brexia madagascariensis	mammal	"During the night, nectar is produced and stored in the cup of the flower. This is commonly associated with flowers specialising in pollination by bats. Common brown lemurs Eulemur fulvus were seen foraging from Brexia flowers in the early morning. These primates took the inflorescences with their hands and bent these to lick the nectar from the flower cups. This was repeated in other nearby spec…	Corcoran, M., Dequiret, S., Pickering, T. E. M., & Cable, S. (2020). 959. Brexia madagascariensis. Curtis’s Botanical Magazine, 37(3), 366–375. https://doi.org/10.1111/curt.12351	0	1	0	1	0	0	0	0	0	0	0	0	0	0	0	0	0	0	0	0	0	1	0	NA	NA	0	NA
Breynia fruticosa	moth	Table 2. A list of plant species observed in Laos, … , recorded flower visitors … and estimated pollinator type…moth	Kato, M., Kosaka, Y., Kawakita, A., Okuyama, Y., Kobayashi, C., Phimminith, T., & Thongphan, D. (2008). Plant–pollinator interactions in tropical monsoon forests in Southeast Asia. American Journal of Botany, 95(11), 1375–1394. https://doi.org/10.3732/ajb.0800197	0	1	0	0	1	0	0	0	1	0	0	0	0	0	0	0	0	1	0	0	0	1	1	1	1	1	1
Breynia retusa	ST fly	Table 2. A list of plant species observed in Laos, … , recorded flower visitors … and estimated pollinator type…Cecidomyiidae	Kato, M., Kosaka, Y., Kawakita, A., Okuyama, Y., Kobayashi, C., Phimminith, T., & Thongphan, D. (2008). Plant–pollinator interactions in tropical monsoon forests in Southeast Asia. American Journal of Botany, 95(11), 1375–1394. https://doi.org/10.3732/ajb.0800198	0	1	0	0	1	0	0	0	0	1	0	0	0	0	1	0	0	0	0	1	0	1	1	1	1	0	0
Brosimum alicastrum	generalist	From APPENDIX l. Pollination systems determined on the basis of direct observations of floral visitor	Bawa, K. S., Bullock, S. H., Perry, D. R., Coville, R. E., & Grayum, M. H. (1985). Reproductive biology of tropical lowland rain forest trees. II. Pollination systems. American journal of botany, 72(3), 346-356.	0	1	0	0	1	1	0	0	0	0	0	0	0	0	0	0	0	0	0	0	0	1	1	1	0	NA	NA
Brownleea coerulea	LT fly	From Table 2. Floral characters of plants pollinated by long-tongued flies (…) " these flies are the sole or main pollinators of at least 120 plant species (…)"	Goldblatt, P., & Manning, J. C. (2000). The long-proboscid fly pollination system in southern Africa. Annals of the Missouri Botanical Garden, 146-170.	0	1	0	0	1	0	0	0	1	0	0	0	0	0	1	0	1	0	0	0	0	1	1	1	1	1	1
Brownleea macroceras	LT fly	From Table 2. Floral characters of plants pollinated by long-tongued flies (…) " these flies are the sole or main pollinators of at least 120 plant species (…)"	Goldblatt, P., & Manning, J. C. (2000). The long-proboscid fly pollination system in southern Africa. Annals of the Missouri Botanical Garden, 146-170.	0	1	0	0	1	0	0	0	1	0	0	0	0	0	1	0	1	0	0	0	0	1	1	1	1	1	1
Brugmansia arborea	bird	From Supp Data 4. List of all of the plant species from each community included in the analyses … and their actual major functional groups of polllinators … most_freq_pollinator: bird	Ollerton, J., Alarcón, R., Waser, N. M., Price, M. V., Watts, S., Cranmer, L., ... & Rotenberry, J. (2009). A global test of the pollination syndrome hypothesis. Annals of botany, 103(9), 1471-1480.	0	1	0	1	0	0	0	0	1	0	1	0	0	0	0	0	0	0	0	0	0	1	0	0	NA	1	NA
Brugmansia sanguinea	bird	From Supp Data 4. List of all of the plant species from each community included in the analyses … and their actual major functional groups of polllinators … most_freq_pollinator: bird	Ollerton, J., Alarcón, R., Waser, N. M., Price, M. V., Watts, S., Cranmer, L., ... & Rotenberry, J. (2009). A global test of the pollination syndrome hypothesis. Annals of botany, 103(9), 1471-1480.	0	1	0	1	0	0	0	0	1	0	1	0	0	0	0	0	0	0	0	0	0	1	0	0	NA	1	NA
Brunsvigia gregaria	LT fly	From Table 2. Floral characters of plants pollinated by long-tongued flies (…) " these flies are the sole or main pollinators of at least 120 plant species (…)"	Goldblatt, P., & Manning, J. C. (2000). The long-proboscid fly pollination system in southern Africa. Annals of the Missouri Botanical Garden, 146-170.	0	1	0	0	1	0	0	0	1	0	0	0	0	0	1	0	1	0	0	0	0	1	1	1	1	1	1
Brunsvigia striata	LT fly	From Table 2. Floral characters of plants pollinated by long-tongued flies (…) " these flies are the sole or main pollinators of at least 120 plant species (…)"	Goldblatt, P., & Manning, J. C. (2000). The long-proboscid fly pollination system in southern Africa. Annals of the Missouri Botanical Garden, 146-170.	0	1	0	0	1	0	0	0	1	0	0	0	0	0	1	0	1	0	0	0	0	1	1	1	1	1	1
Bulbophyllum obtusum	LT bee	From Pollination_List_RLT_Data_For_Submission. HYMENOPTERA: Plebeia droryana, Trigona (Apidae)	Ackerman, J. D., Phillips, R. D., Tremblay, R. L., Karremans, A., Reiter, N., Peter, C. I., ... & Liu, H. (2023). Beyond the various contrivances by which orchids are pollinated: global patterns in orchid pollination biology. Botanical Journal of the Linnean Society, 202(3), 295-324. Underlying data https://zenodo.org/record/6350596#.Y12ZG-zMJ0J; doi.org/10.5281/zenodo.7263689.	0	1	0	0	1	0	0	0	1	0	0	1	0	0	0	1	0	0	0	0	0	1	1	1	1	1	1
Bunchosia macrophylla	bee	From APPENDIX l. Pollination systems determined on the basis of direct observations of floral visitor	Bawa, K. S., Bullock, S. H., Perry, D. R., Coville, R. E., & Grayum, M. H. (1985). Reproductive biology of tropical lowland rain forest trees. II. Pollination systems. American journal of botany, 72(3), 346-356.	0	1	0	0	1	0	0	0	NA	NA	0	1	0	0	0	NA	0	0	NA	0	0	1	1	1	1	NA	NA
Burmannia lutescens	fly	From TABLE 1 Pollinator guild DIP = DIPTERANS	Kato, M. (1996). Plant–pollinator interactions in the understory of a lowland mixed dipterocarp forest in Sarawak. American Journal of Botany, 83(6), 732–743. https://doi.org/10.1002/j.1537-2197.1996.tb12762.x	0	1	0	0	1	0	0	0	NA	NA	0	0	0	0	1	0	NA	0	0	NA	0	1	1	1	1	NA	NA
Bursaria spinosa	generalist	From Table 2.Flowering plants, their floral characteristics, and the numbers of anthophile species which they supported.	KINGSTON, A. B., & Mc QUILLAN, P. B. (2000). Are pollination syndromes useful predictors of floral visitors in Tasmania?. Austral Ecology, 25(6), 600-609.	0	1	0	0	1	1	0	0	0	0	0	0	0	0	0	0	0	0	0	0	0	1	1	1	0	NA	NA
Bursera simaruba	generalist	From Appendix 2. Pollination systems based on data collected from other localities (Guacanaste, Costa rica)	Bawa, K. S., Bullock, S. H., Perry, D. R., Coville, R. E., & Grayum, M. H. (1985). Reproductive biology of tropical lowland rain forest trees. II. Pollination systems. American journal of botany, 72(3), 346-356.	0	1	0	0	1	1	0	0	0	0	0	0	0	0	0	0	0	0	0	0	0	1	1	1	0	NA	NA
Byrsocarpus coccineus	generalist	In the vicinity of Accra, Ghana, the commonest flower visitors to Byrsocarpus coccineus are butterflies of the genus Azanus (Lycaenidae), blue-winged wasps, and small black flies	Baker (1962)	1	1	0	0	1	1	0	0	0	0	0	0	0	0	0	0	0	0	0	0	0	1	1	1	0	NA	NA
Byrsonima basiloba	bee	From Table 1: Floral traits and pollinatoin systems of woody species in cerrado fragments located in Upper Taquari Region (central-western Brazil)be: bees	Martins, F. Q., & Batalha, M. A. (2006). Pollination systems and floral traits in cerrado woody species of the Upper Taquari region (Central Brazil). Brazilian Journal of Biology, 66, 543-552.	0	1	0	0	1	0	0	0	NA	NA	0	1	0	0	0	NA	0	0	NA	0	0	1	1	1	1	NA	NA
Byrsonima coccolobifolia	bee	From Table 1: Floral traits and pollinatoin systems of woody species in cerrado fragments located in Upper Taquari Region (central-western Brazil)be: bees	Martins, F. Q., & Batalha, M. A. (2006). Pollination systems and floral traits in cerrado woody species of the Upper Taquari region (Central Brazil). Brazilian Journal of Biology, 66, 543-552.	0	1	0	0	1	0	0	0	NA	NA	0	1	0	0	0	NA	0	0	NA	0	0	1	1	1	1	NA	NA
Byrsonima crassifolia	ST bee	"Byrsonima crassifolia (L.), a Neotropical malpighiaceous tree or treelet, has flowers that produce abundant lipids instead of nectar. Several species of Centris bees collect this oil...These oil-producing flowers are visited and pollinated by oil-collecting bees found in two families (Melittidae and Apidae)...FIGURE 1. Left: Centris sp. in the process of removing oil from the elaiophores of a bu…	Vinson, S. B., Williams, H. J., Frankie, G. W., & Shrum, G. (1997). Floral Lipid Chemistry of Byrsonima crassifolia (Malpigheaceae) and a Use of Floral Lipids by Centris Bees (Hymenoptera: Apidae). Biotropica, 29(1), 76–83. https://doi.org/10.1111/j.1744-7429.1997.tb00008.x	0	1	0	0	1	0	0	0	0	1	0	1	0	0	0	0	0	0	1	0	0	1	1	1	1	0	0
Cabomba caroliniana	ST fly	"Insects attracted to 2nd-day flowers in search of nectar become dusted with pollen (due to the position and extrorse dehiscence of the anthers) and as insects fly to 1st-day flowers, achieve cross-pollination" "The adaxial corolla spurs are nectariferous and attract small Diptera (e.g. Notiphila cressoni and Hydrellia bilobifera)."	Schneider, E. L., & Jeter, J. M. (1982). Morphological Studies of the Nymphaeaceae. XII. The Floral Biology of Cabomba caroliniana. American Journal of Botany, 69(9), 1410–1419. https://doi.org/10.2307/2443102	0	1	0	0	1	0	0	0	0	1	0	0	0	0	1	0	0	0	0	1	0	1	1	1	1	0	0
Cabralea canjerana	generalist	From Table S3. List of 362 species of plants classified in the SDI pollination system and list of the five studies that evaluated the floral visitors.	Moreira, M. M., & Freitas, L. (2020). Review of the pollination system by small diverse insects. Neotropical Entomology, 49(4), 472-481.	0	1	0	0	1	1	0	0	0	0	0	0	0	0	0	0	0	0	0	0	0	1	1	1	0	NA	NA
Cacalia auriculata	generalist	"TABLE1. A list of target species, flowering phenology (spring, early-summer, and late-summer bloomers), breeding system, andmajor pollinator insects" major pollinator fliesflies, bumble bees	Kudo, G., Ida, T. Y., & Tani, T. (2008). Linkages between phenology, pollination, photosynthesis, and reproduction in deciduous forest understory plants. Ecology, 89(2), 321-331.	0	1	0	0	1	1	0	0	0	0	0	0	0	0	0	0	0	0	0	0	0	1	1	1	0	NA	NA
Caesalpinia pulcherrima	butterfly	Butterfly pollination of Caesalpinia pulcherrima, with observations on a psychophilous syndrome	Cruden, R. W., & Hermann-Parker, S. M. (1979). Butterfly pollination of Caesalpinia pulcherrima, with observations on a psychophilous syndrome. The Journal of Ecology, 155-168.	0	1	0	0	1	0	0	0	1	0	0	0	0	1	0	0	0	0	0	0	0	1	1	1	1	1	1
Caladenia flava	generalist	From Pollination_List_RLT_Data_For_Submission. COLEOPTERA: Neophyllotocus sp. (Scarabaeidae). HYMENOPTERA: Paracolletes nicholsonii (Colletidae bee).	Ackerman, J. D., Phillips, R. D., Tremblay, R. L., Karremans, A., Reiter, N., Peter, C. I., ... & Liu, H. (2023). Beyond the various contrivances by which orchids are pollinated: global patterns in orchid pollination biology. Botanical Journal of the Linnean Society, 202(3), 295-324. Underlying data https://zenodo.org/record/6350596#.Y12ZG-zMJ0J; doi.org/10.5281/zenodo.7263689.	0	1	0	0	1	1	0	0	0	0	0	0	0	0	0	0	0	0	0	0	0	1	1	1	0	NA	NA
Caladenia latifolia	generalist	From Pollination_List_RLT_Data_For_Submission. COLEOPTERA. HYMENOPTERA: Lasioglossum gibbosum (Halictidae)	Ackerman, J. D., Phillips, R. D., Tremblay, R. L., Karremans, A., Reiter, N., Peter, C. I., ... & Liu, H. (2023). Beyond the various contrivances by which orchids are pollinated: global patterns in orchid pollination biology. Botanical Journal of the Linnean Society, 202(3), 295-324. Underlying data https://zenodo.org/record/6350596#.Y12ZG-zMJ0J; doi.org/10.5281/zenodo.7263689.	0	1	0	0	1	1	0	0	0	0	0	0	0	0	0	0	0	0	0	0	0	1	1	1	0	NA	NA
Caladenia montana	bird	From Pollination_List_RLT_Data_For_Submission. AVES: Chlorostilbon maugaeus (Trochilidae)	Ackerman, J. D., Phillips, R. D., Tremblay, R. L., Karremans, A., Reiter, N., Peter, C. I., ... & Liu, H. (2023). Beyond the various contrivances by which orchids are pollinated: global patterns in orchid pollination biology. Botanical Journal of the Linnean Society, 202(3), 295-324. Underlying data https://zenodo.org/record/6350596#.Y12ZG-zMJ0J; doi.org/10.5281/zenodo.7263689.	0	1	0	1	0	0	0	0	1	0	1	0	0	0	0	0	0	0	0	0	0	1	0	0	NA	1	NA
Caladenia rigida	generalist	From Pollination_List_RLT_Data_For_Submission. DIPTERA: Syrphidae. HYMENOPTERA: Halictidae	Ackerman, J. D., Phillips, R. D., Tremblay, R. L., Karremans, A., Reiter, N., Peter, C. I., ... & Liu, H. (2023). Beyond the various contrivances by which orchids are pollinated: global patterns in orchid pollination biology. Botanical Journal of the Linnean Society, 202(3), 295-324. Underlying data https://zenodo.org/record/6350596#.Y12ZG-zMJ0J; doi.org/10.5281/zenodo.7263689.	0	1	0	0	1	1	0	0	0	0	0	0	0	0	0	0	0	0	0	0	0	1	1	1	0	NA	NA
Calandrinia affinis	ST fly	From Appendix II. … HYM (0.184): Caenohalictus sp.-I, Hypodynerus sp.-2, n.i. (0.183); LEPID (0.016): Phulia nymphula; DIPT (0.799) Agromyzidae sp.-I & 2, Anthomyiidae sp.-2, Habromyia lipoflava, Prosopochaeta sp., Sarcophagidae, Scaeva melanostoma, Villa hypoxantha, n.i. (0.595); III (5, 156) DIPT (1.000): Scaeva melanostoma	Arroyo, M. T. K., Primack, R., & Armesto, J. (1982). Community Studies in Pollination Ecology in the High Temperate Andes of Central Chile. I. Pollination Mechanisms and Altitudinal Variation. American Journal of Botany, 69(1), 82–97. https://doi.org/10.2307/2442914	0	1	0	0	1	0	0	0	0	1	0	0	0	0	1	0	0	0	0	1	0	1	1	1	1	0	0
Calanthe sylvatica	generalist	From Pollination_List_RLT_Data_For_Submission. LEPIDOPTERA: Macroglossum milvus (Sphingidae), Notocrypta curvifascia (Hesperiidae)	Ackerman, J. D., Phillips, R. D., Tremblay, R. L., Karremans, A., Reiter, N., Peter, C. I., ... & Liu, H. (2023). Beyond the various contrivances by which orchids are pollinated: global patterns in orchid pollination biology. Botanical Journal of the Linnean Society, 202(3), 295-324. Underlying data https://zenodo.org/record/6350596#.Y12ZG-zMJ0J; doi.org/10.5281/zenodo.7263689.	0	1	0	0	1	1	0	0	0	0	0	0	0	0	0	0	0	0	0	0	0	1	1	1	0	NA	NA
Calanthe tricarinata	LT bee	"TABLE1. A list of target species, flowering phenology (spring, early-summer, and late-summer bloomers), breeding system, andmajor pollinator insects" major pollinator fliesbumble bees	Kudo, G., Ida, T. Y., & Tani, T. (2008). Linkages between phenology, pollination, photosynthesis, and reproduction in deciduous forest understory plants. Ecology, 89(2), 321-331.	0	1	0	0	1	0	0	0	1	0	0	1	0	0	0	1	0	0	0	0	0	1	1	1	1	1	1
Calathea crotalifera	LT bee	"The relationship between Eurybia lycisca and its preferred nectar plant and larval host plant, Calathea crotalifera, is not mutualistic since the butterfly exploits the flowers without contributing to their pollination...Pollinating euglossine bees (Apidae) release a non-reversible pollen transfer mechanism (Claßen-Bockhoff and Heller, 2008a)....Eurybia lycisca can be ruled out as a pollinator o…	Bauder, J. A. S., Lieskonig, N. R., & Krenn, H. W. (2011). The extremely long-tongued Neotropical butterfly Eurybia lycisca (Riodinidae): Proboscis morphology and flower handling. Arthropod Structure & Development, 40(2), 122–127. https://doi.org/10.1016/j.asd.2010.11.002	0	1	0	0	1	0	0	0	1	0	0	1	0	0	0	1	0	0	0	0	0	1	1	1	1	1	1
Calluna vulgaris	generalist	Table 1. Major flower visitors recorded (...at Reserva Biologica de Doñana … in 1983)...Syrphidae, Calliphoridae, Lycaenidae	Herrera, J. (1988). Pollination Relationships in Southern Spanish Mediterranean Shrublands. Journal of Ecology, 76(1), 274–287. https://doi.org/10.2307/2260471	0	1	0	0	1	1	0	0	0	0	0	0	0	0	0	0	0	0	0	0	0	1	1	1	0	NA	NA
Calochortus albus	beetle	"Insects visiting Calochortus flowers in 25 species were censused at 40 sites. Visitors at coflowering plants were also censused at each site. Calochortus flowers attracted insects in several orders, especially beetles that feed at glands on the petals and bees that often collect pollen...On the whole, Calochortus flowers seem to be generalists in terms of their pollinators...Our one survey of a …	Dilley, J. D., Wilson, P., & Mesler, M. R. (2000). The radiation of Calochortus: Generalist flowers moving through a mosaic of potential pollinators. Oikos, 89(2), 209–222. https://doi.org/10.1034/j.1600-0706.2000.890201.x	0	1	0	0	1	0	0	0	0	1	0	0	1	0	0	0	0	0	0	0	0	1	1	1	1	0	0
Calophyllum brasiliense	generalist	From Table S3. List of 362 species of plants classified in the SDI pollination system and list of the five studies that evaluated the floral visitors.	Moreira, M. M., & Freitas, L. (2020). Review of the pollination system by small diverse insects. Neotropical Entomology, 49(4), 472-481.	0	1	0	0	1	1	0	0	0	0	0	0	0	0	0	0	0	0	0	0	0	1	1	1	0	NA	NA
Calotropis gigantea	bee	From SupMat S2-SI 3A-Bee	Ollerton, J., Liede-Schumann, S., Endress, M. E., Meve, U., Rech, A. R., Shuttleworth, A., ... & Quirino, Z. (2019). The diversity and evolution of pollination systems in large plant clades: Apocynaceae as a case study. Annals of Botany, 123(2), 311-325.	0	1	0	0	1	0	0	0	NA	NA	0	1	0	0	0	NA	0	0	NA	0	0	1	1	1	1	NA	NA
Calotropis procera	LT bee	Studies at 3 sites in the Karachi area, Pakistan, showed that the main pollinators of C. procera subsp. hamiltonii were males and females of Xylocopa pubescens and females of X. fenestrata; workers of Apis florea were minor pollinators.	Ali, T., & Ali, S. I. (1989). Pollination biology of Calotropis procera subsp. hamiltonii (Asclepiadaceae). Phyton (horn), 29(2), 175-188.	0	1	0	0	1	0	0	0	1	0	0	1	0	0	0	1	0	0	0	0	0	1	1	1	1	1	1
Calycanthus floridus	beetle	"The flowers of Calycanthus floridus L. are pollinated by beetles."	McCormack, J. H. (1975). Beetle Pollination of Calycanthus Floridus L.: Pollinator Behavior as a Function of the Volatile Flower Oils. [Ph.D., University of Connecticut]. https://www.proquest.com/docview/302739875/citation/AE060FA0AF2A49C0PQ/1	0	1	0	0	1	0	0	0	0	1	0	0	1	0	0	0	0	0	0	0	0	1	1	1	1	0	0
Camellia sinensis	fly	"Many different types of insect frequented the seed garden throughout the year. Diptera were the most numerous and were found to be efficient pollinators of tea flowers. Bees were also effective pollinators but were only present seasonally and in smaller numbers"	Wickramaratne, M. R. T., & Vitarana, S. I. (1985). Insect pollination of tea (Camellia sinensis L.) in Sri Lanka. Tropical Agriculture, 62(3), Article 3. https://journals.sta.uwi.edu/ojs/index.php/ta/article/view/2241	0	1	0	0	1	0	0	0	NA	NA	0	0	0	0	1	0	NA	0	0	NA	0	1	1	1	1	NA	NA
Campanula rotundifolia	LT bee	From Electronic Supplemental Material- Table S1 Plant species considered in the study... Main pollinators and their percentage of visits into brackets. bumblebees (69.96)	Lázaro, A., Hegland, S. J., & Totland, Ø. (2008). The relationships between floral traits and specificity of pollination systems in three Scandinavian plant communities. Oecologia, 157, 249-257.	0	1	0	0	1	0	0	0	1	0	0	1	0	0	0	1	0	0	0	0	0	1	1	1	1	1	1
Campanula trachelium	insect	From Appendix. Main pollinator.	Sargent, R. D., & Otto, S. P. (2004). A phylogenetic analysis of pollination mode and the evolution of dichogamy in angiosperms. Evolutionary Ecology Research, 6(8), 1183-1199.	0	1	0	0	1	NA	NA	0	NA	NA	0	NA	NA	NA	NA	NA	NA	NA	NA	NA	NA	1	1	1	NA	NA	NA
Campomanesia guazumifolia	generalist	From Table S3. List of 362 species of plants classified in the SDI pollination system and list of the five studies that evaluated the floral visitors.	Moreira, M. M., & Freitas, L. (2020). Review of the pollination system by small diverse insects. Neotropical Entomology, 49(4), 472-481.	0	1	0	0	1	1	0	0	0	0	0	0	0	0	0	0	0	0	0	0	0	1	1	1	0	NA	NA
Campomanesia pubescens	bee	From Table 1: Floral traits and pollinatoin systems of woody species in cerrado fragments located in Upper Taquari Region (central-western Brazil)be: bees	Martins, F. Q., & Batalha, M. A. (2006). Pollination systems and floral traits in cerrado woody species of the Upper Taquari region (Central Brazil). Brazilian Journal of Biology, 66, 543-552.	0	1	0	0	1	0	0	0	NA	NA	0	1	0	0	0	NA	0	0	NA	0	0	1	1	1	1	NA	NA
Campsidium valdivianum	bird	"Seven ornithophilous species, all woody, occur in the study area. Beginning during late winter (August) the vine Campsidium valdivianum (Bignoniaceae) is the earliest-blooming species, followed by the treelet Embothrium coccineum (Proteaceae), the shrub Fuchsia magellanica (Onagraceae), the two climbers Mitraria coccinea and Asteranthera ovata (both in the Gesneriaceae), and the shrub Escallonia…	Aizen, M. A., & Rovere, A. E. (2010). Reproductive interactions mediated by flowering overlap in a temperate hummingbird–plant assemblage. Oikos, 119(4), 696–706. https://doi.org/10.1111/j.1600-0706.2009.17762.x	0	1	0	1	0	0	0	0	1	0	1	0	0	0	0	0	0	0	0	0	0	1	0	0	NA	1	NA
Campsis radicans	bird	From Appendix. Main pollinator.	Sargent, R. D., & Otto, S. P. (2004). A phylogenetic analysis of pollination mode and the evolution of dichogamy in angiosperms. Evolutionary Ecology Research, 6(8), 1183-1199.	0	1	0	1	0	0	0	0	1	0	1	0	0	0	0	0	0	0	0	0	0	1	0	0	NA	1	NA
Cananga odorata	beetle	"Despite the considerable economic importance of Cananga as the source of ylang-ylang for the perfume industry, little is known of its reproductive biology. The flowers are bisexual, with valvate inner and outer petals that are subequal in length. The inner petals are connivent over the reproductive organs during the receptive phases, forming a pollination chamber. One of the few published studie…	Saunders, R. M. K. (2012). The diversity and evolution of pollination systems in Annonaceae: POLLINATION SYSTEMS IN ANNONACEAE. Botanical Journal of the Linnean Society, 169(1), 222–244. https://doi.org/10.1111/j.1095-8339.2011.01208.x	0	1	0	0	1	0	0	0	0	1	0	0	1	0	0	0	0	0	0	0	0	1	1	1	1	0	0
Canna indica	bird	"the single long-billed hummingbird pollinator (Heliomaster furcifer)...Observations and collection of samples were carried out in three natural populations of Canna indica...Petals are basally connate and fused with the stamen and staminodes (in this species there are three) into a 50–60 mm long tube with three entries that clearly separate spaces accessible to pollinators and that accumulate ne…	Glinos, E., & Cocucci, A. A. (2011). Pollination biology of Canna indica (Cannaceae) with particular reference to the functional morphology of the style. Plant Systematics and Evolution, 291(1), 49–58. https://doi.org/10.1007/s00606-010-0379-x	0	1	0	1	0	0	0	0	1	0	1	0	0	0	0	0	0	0	0	0	0	1	0	0	NA	1	NA
Capparis spinosa	LT bee	"in the andromonoecious shrub Capparis spinosa L. (Capparaceae)...confirmed that pollen production and cumulative volume and sugar concentration of nectar do not differ between male and perfect flowers...Observations on pollinators indicated that two major pollinators (Xylocopa valga Gerst and Proxylocopa sinensis Wu) did not discriminate between flower morphs and that they transferred pollen gra…	Zhang, T., & Tan, D.-Y. (2009). An Examination of the Function of Male Flowers in an Andromonoecious Shrub Capparis spinosa. Journal of Integrative Plant Biology, 51(3), 316–324. https://doi.org/10.1111/j.1744-7909.2008.00800.x	0	1	0	0	1	0	0	0	1	0	0	1	0	0	0	1	0	0	0	0	0	1	1	1	1	1	1
Carallia brachiata	generalist	"Appendix 1. Visitors to the flowers of 83 woody plant species in Hong Kong. +++, numerous; ++, regular; +, occasional, in at least two years. Plant names follow Corlett et al. (2000)"	Corlett, R. T. (2001). Pollination in a degraded tropical landscape: A Hong Kong case study. Journal of Tropical Ecology, 17(1), 155–161. https://doi.org/10.1017/S0266467401001109	0	1	0	0	1	1	0	0	0	0	0	0	0	0	0	0	0	0	0	0	0	1	1	1	0	NA	NA
Cardamine leucantha	generalist	"TABLE1. A list of target species, flowering phenology (spring, early-summer, and late-summer bloomers), breeding system, andmajor pollinator insects" major pollinator fliesflies, bees, butterflies	Kudo, G., Ida, T. Y., & Tani, T. (2008). Linkages between phenology, pollination, photosynthesis, and reproduction in deciduous forest understory plants. Ecology, 89(2), 321-331.	0	1	0	0	1	1	0	0	0	0	0	0	0	0	0	0	0	0	0	0	0	1	1	1	0	NA	NA
Carica papaya	moth	"Earlier studies on the pollination biology of C. papaya have suggested that it is wind (anemopbilic) and/or insect (entomophi~ic) mediated (Storey 1969b; Free 1970)...Contrary to all previously published research in the area, pollination of C., papaya is carried out by hawkmoths (Lepidoptera: Sphingidae). Seven pollinator species and a further four suspected pollinator species have been identifi…	Garrett, A. (1995). The pollination biology of Papaw (Carica papaya L.) in Central Queensland [Thesis, CQUniversity]. https://acquire.cqu.edu.au/articles/thesis/The_pollination_biology_of_Papaw_Carica_papaya_L_in_Central_Queensland/13416722/1	0	1	0	0	1	0	0	0	1	0	0	0	0	0	0	0	0	1	0	0	0	1	1	1	1	1	1
Carissa spinarum	generalist	From Table S3. List of 362 species of plants classified in the SDI pollination system and list of the five studies that evaluated the floral visitors.	Moreira, M. M., & Freitas, L. (2020). Review of the pollination system by small diverse insects. Neotropical Entomology, 49(4), 472-481.	0	1	0	0	1	1	0	0	0	0	0	0	0	0	0	0	0	0	0	0	0	1	1	1	0	NA	NA
Carludovica palmata	beetle	"Carludovica palmata (Cyclanthaceae) is pollinated by small curculionids which are attracted by odors in the early morning hours…The odor produced by the staminodes attracts hundreds of small curculionids (principally Phyllotrox sp., tribe Derelomini, subfam. Petalochilinae)...the staminodes are not only osmophores attracting the beetles through odor but also food bodies on which the beetles gnaw…	Gottsberger, G. (1990). Flowers and Beetles in the South American Tropics. Botanica Acta, 103(4), 360–365. https://doi.org/10.1111/j.1438-8677.1990.tb00175.x	0	1	0	0	1	0	0	0	0	1	0	0	1	0	0	0	0	0	0	0	0	1	1	1	1	0	0
Carmichaelia williamsii	generalist	From “Visited” species list in Table 5. Bird-visited species in the New Zealand flora (excluding the Kermadec, Chathams, and subantarctic islands). Plants are divided into ornithophilous, generalist (bird/insect), or entomophilous (frequently or infrequently bird-visited, largely following Newstrom & Robertson 2005). “Visited” species have definite records of bird visits, whereas “possible” speci…	Kelly, D., Ladley, J. J., Robertson, A. W., Anderson, S. H., Wotton, D. M., & Wiser, S. K. (2010). Mutualisms with the wreckage of an avifauna: The status of bird pollination and fruit- dispersal in New Zealand. New Zealand Journal of Ecology, 34(1), 20.	0	1	0	0	1	1	0	0	0	0	0	0	0	0	0	0	0	0	0	0	0	1	1	1	0	NA	NA
Carnegiea gigantea	generalist	Source 1: The cacti we studied included three species with generalized pollination systems involving bats, birds, and bees (cardon, Pachycereus pringlei; saguaro, Carnegiea gigantea; and organ pipe, Stenocereus thurberi) and one specialized moth-pollinated species (senita, Lophocereus schottii).. Source 2:From Supplemetary database. beesbirdsbatsmoths	Source 1: Fleming, T. H., Sahley, C. T., Holland, J. N., Nason, J. D., & Hamrick, J. L. (2001). Sonoran Desert columnar cacti and the evolution of generalized pollination systems. Ecological Monographs, 71(4), 511-530.. Source 2:Gorostiague, P., Ollerton, J., & Ortega‐Baes, P. (2023). Latitudinal gradients in biotic interactions: Are cacti pollination systems more specialized in the tropics?. Pla…	0	1	0	0	1	1	0	0	0	0	0	0	0	0	0	0	0	0	0	0	0	1	1	1	0	NA	NA
Carpodetus serratus	generalist	"Thrips, primarily Thrips obscuratus, were observed on the flowers of 13 species of trees common in the lowland forest of New Zealand. The trees were...putaputaweta [Carpodetus serratus]...Flies or beetles were found on the flowers of most of these"	Norton, S. A. (1984). Thrips pollination in the lowland forest of New Zealand. New Zealand Journal of Ecology, 7, 157–163.	0	1	0	0	1	1	0	0	0	0	0	0	0	0	0	0	0	0	0	0	0	1	1	1	0	NA	NA
Carum carvi	generalist	From Electronic Supplemental Material- Table S1 Plant species considered in the study... Main pollinators and their percentage of visits into brackets. hover flies (44.44)	Lázaro, A., Hegland, S. J., & Totland, Ø. (2008). The relationships between floral traits and specificity of pollination systems in three Scandinavian plant communities. Oecologia, 157, 249-257.	0	1	0	0	1	1	0	0	0	0	0	0	0	0	0	0	0	0	0	0	0	1	1	1	0	NA	NA
Caryocar glabrum	bat	"Recently Vogel (1968), published an interesting paper on the bat pollination of Caryocar villosum (Aubl.) Pers. He presented well documented evidence that C. villosum is bat pollinated, and he included photographs of three species of bats visiting the flowers...Vogel observed a similar mechanism in C. glabrum and C. brasiliense. It is almost certain that most species of Caryocar are bat pollinat…	Prance, G. T., & Silva, M. F. da. (1973). Caryocaraceae. Flora Neotropica, 12, 1–75.	0	1	0	1	0	0	0	0	0	0	0	0	0	0	0	0	0	0	0	0	0	1	0	NA	NA	0	NA
Caryota mitis	ST bee	"Silberbauer-Gottsberger (1990) noted that members of Caryota (including C. mitis) likely provide nectar and pollen for bees (Meliponinae) and beetles (Curculionidae and Nitidulidae), with bees as possibly the predominant pollinators...Potential pollinators of C. mitis observed to be foraging for pollen on the male flowers of C. mitis were either identified to the lowest possible taxonomic rank o…	Quek, Z. B. R., Chui, S. X., Lam, W. N., Fung, T. K., & Sivasothi, N. (2020). Autecology of the common fishtail palm, Caryota mitis (Arecaceae), in Singapore. Botany Letters, 167(2), 265–275. https://doi.org/10.1080/23818107.2020.1717612	0	1	0	0	1	0	0	0	0	1	0	1	0	0	0	0	0	0	1	0	0	1	1	1	1	0	0
Casearia sylvestris	generalist	Source 1: From Table S3. List of 362 species of plants classified in the SDI pollination system and list of the five studies that evaluated the floral visitors.. Source 2:From Table 1: Floral traits and pollinatoin systems of woody species in cerrado fragments located in Upper Taquari Region (central-western Brazil)si: small insects	Source 1: Moreira, M. M., & Freitas, L. (2020). Review of the pollination system by small diverse insects. Neotropical Entomology, 49(4), 472-481.. Source 2:Martins, F. Q., & Batalha, M. A. (2006). Pollination systems and floral traits in cerrado woody species of the Upper Taquari region (Central Brazil). Brazilian Journal of Biology, 66, 543-552.	0	1	0	0	1	1	0	0	0	0	0	0	0	0	0	0	0	0	0	0	0	1	1	1	0	NA	NA
Cassia fistula	LT bee	Table 2. A list of plant species observed in Laos, … , recorded flower visitors … and estimated pollinator type…Xylocopa	Kato, M., Kosaka, Y., Kawakita, A., Okuyama, Y., Kobayashi, C., Phimminith, T., & Thongphan, D. (2008). Plant–pollinator interactions in tropical monsoon forests in Southeast Asia. American Journal of Botany, 95(11), 1375–1394. https://doi.org/10.3732/ajb.0800155	0	1	0	0	1	0	0	0	1	0	0	1	0	0	0	1	0	0	0	0	0	1	1	1	1	1	1
Cassinia aculeata	generalist	From Table 2.Flowering plants, their floral characteristics, and the numbers of anthophile species which they supported.	KINGSTON, A. B., & Mc QUILLAN, P. B. (2000). Are pollination syndromes useful predictors of floral visitors in Tasmania?. Austral Ecology, 25(6), 600-609.	0	1	0	0	1	1	0	0	0	0	0	0	0	0	0	0	0	0	0	0	0	1	1	1	0	NA	NA
Cassipourea elliptica	bee	From APPENDIX l. Pollination systems determined on the basis of direct observations of floral visitor	Bawa, K. S., Bullock, S. H., Perry, D. R., Coville, R. E., & Grayum, M. H. (1985). Reproductive biology of tropical lowland rain forest trees. II. Pollination systems. American journal of botany, 72(3), 346-356.	0	1	0	0	1	0	0	0	NA	NA	0	1	0	0	0	NA	0	0	NA	0	0	1	1	1	1	NA	NA
Castanopsis fissa	generalist	"Appendix 1. Visitors to the flowers of 83 woody plant species in Hong Kong. +++, numerous; ++, regular; +, occasional, in at least two years. Plant names follow Corlett et al. (2000)"	Corlett, R. T. (2001). Pollination in a degraded tropical landscape: A Hong Kong case study. Journal of Tropical Ecology, 17(1), 155–161. https://doi.org/10.1017/S0266467401001109	0	1	0	0	1	1	0	0	0	0	0	0	0	0	0	0	0	0	0	0	0	1	1	1	0	NA	NA
Castilleja linariifolia	bird	"C. linariaefolia is pollinated by hummingbirds" "TABLE 1. Floral-ecological characteristics of the study plant species. Nomenclature follows Weber & Wittman (2012), with previous names from Barrell (1969) in parentheses to clarify relationships to older literature. Flowers were considered in male phase if anthers were dehisced, and in female phase if styles were exposed. Common flower visitors a…	Cariveau, D., Irwin, R. E., Brody, A. K., Garcia-Mayeya, L. S., & Von Der Ohe, A. (2004). Direct and indirect effects of pollinators and seed predators to selection on plant and floral traits. Oikos, 104(1), 15–26. https://doi.org/10.1111/j.0030-1299.2004.12641.x ; Hilpman, E. T., & Busch, J. W. (2021). Floral traits differentiate pollination syndromes and species but fail to predict the identity…	0	1	0	1	0	0	0	0	1	0	1	0	0	0	0	0	0	0	0	0	0	1	0	0	NA	1	NA
Castilleja miniata	bird	Source 1: From Supp Data 4. List of all of the plant species from each community included in the analyses … and their actual major functional groups of polllinators … most_freq_pollinator: bird. Source 2:From Supp Data 4. List of all of the plant species from each community included in the analyses … and their actual major functional groups of polllinators … most_freq_pollinator: bird	Source 1: Ollerton, J., Alarcón, R., Waser, N. M., Price, M. V., Watts, S., Cranmer, L., ... & Rotenberry, J. (2009). A global test of the pollination syndrome hypothesis. Annals of botany, 103(9), 1471-1480.. Source 2:Ollerton, J., Alarcón, R., Waser, N. M., Price, M. V., Watts, S., Cranmer, L., ... & Rotenberry, J. (2009). A global test of the pollination syndrome hypothesis. Annals of botany, …	0	1	0	1	0	0	0	0	1	0	1	0	0	0	0	0	0	0	0	0	0	1	0	0	NA	1	NA
Castilleja occidentalis	bee	From Supp Data 4. List of all of the plant species from each community included in the analyses … and their actual major functional groups of polllinators … most_freq_pollinator: bee	Ollerton, J., Alarcón, R., Waser, N. M., Price, M. V., Watts, S., Cranmer, L., ... & Rotenberry, J. (2009). A global test of the pollination syndrome hypothesis. Annals of botany, 103(9), 1471-1480.	0	1	0	0	1	0	0	0	NA	NA	0	1	0	0	0	NA	0	0	NA	0	0	1	1	1	1	NA	NA
Catalpa speciosa	generalist	"Catalpa speciosa is an obligate outcrosser dependent upon bumblebees and carpenter bees for diurnal pollination and moths for nocturnal pollination"	Stephenson, A. G., & Thomas, W. W. (1977). Diurnal and nocturnal pollination of Catalpa speciosa (Bignoniaceae). Systematic Botany, 191-198.	0	1	0	0	1	1	0	0	0	0	0	0	0	0	0	0	0	0	0	0	0	1	1	1	0	NA	NA
Catharanthus roseus	butterfly	"Emasculated flowers of ‘Parasol’ and ‘Cooler Peppermint’ abscinded about 4 d after anthesis. Pollination at anthesis resulted in more than 80% fruit set in both cultivars (Table II). Fruit set was lower on day 4 compared with day 3. The number of seeds per flower was greatest on days 0, 1 and 2 compared with days 3 and 4 in ‘Parasol’. In contrast, the number of fruits per plant was greatest on d…	Miyajima, D. (2004). Pollination and seed set in vinca [Catharanthus roseus (L.) G. Don]. The Journal of Horticultural Science and Biotechnology, 79(5), 771-775.	0	1	0	0	1	0	0	0	1	0	0	0	0	1	0	0	0	0	0	0	0	1	1	1	1	1	1
Catunaregam spinosa	butterfly	Table 2. A list of plant species observed in Laos, … , recorded flower visitors … and estimated pollinator type…butterfly	Kato, M., Kosaka, Y., Kawakita, A., Okuyama, Y., Kobayashi, C., Phimminith, T., & Thongphan, D. (2008). Plant–pollinator interactions in tropical monsoon forests in Southeast Asia. American Journal of Botany, 95(11), 1375–1394. https://doi.org/10.3732/ajb.0800211	0	1	0	0	1	0	0	0	1	0	0	0	0	1	0	0	0	0	0	0	0	1	1	1	1	1	1
Caulophyllum thalictroides	ST fly	"Insect visitors were primarily dipterans (78%) with a few hymenopterans...The sporadic occurrence of insect visitors, combined with the predominance of flies among those visitors captured, indicates that insect-mediated pollen transfer among flowers and among plants is an uncommon event, resulting in more self-pollination than cross- pollination in Caulophyllum" FROM TABLE 6 MOSTLY SYRPHIDAE, TA…	Hannan, G. L., & Prucher, H. A. (1996). Reproductive Biology of Caulophyllum thalictroides (Berberidaceae), an Early Flowering Perennial of Eastern North America. The American Midland Naturalist, 136(2), 267–277. https://doi.org/10.2307/2426731 ; Su, S., Zhao, L., Ren, Y., & Zhang, X. (2021). Diversity of petals in Berberidaceae: Development, micromorphology, and structure of floral nectaries. Pr…	0	1	0	0	1	0	0	0	0	1	0	0	0	0	1	0	0	0	0	1	0	1	1	1	1	0	0
Cedrela odorata	moth	From APPENDIX l. Pollination systems determined on the basis of direct observations of floral visitor	Bawa, K. S., Bullock, S. H., Perry, D. R., Coville, R. E., & Grayum, M. H. (1985). Reproductive biology of tropical lowland rain forest trees. II. Pollination systems. American journal of botany, 72(3), 346-356.	0	1	0	0	1	0	0	0	1	0	0	0	0	0	0	0	0	1	0	0	0	1	1	1	1	1	1
Ceiba pentandra	bat	From Appendix 2. Pollination systems based on data collected from other localities (Guacanaste, Costa rica)	Bawa, K. S., Bullock, S. H., Perry, D. R., Coville, R. E., & Grayum, M. H. (1985). Reproductive biology of tropical lowland rain forest trees. II. Pollination systems. American journal of botany, 72(3), 346-356.	0	1	0	1	0	0	0	0	0	0	0	0	0	0	0	0	0	0	0	0	0	1	0	NA	NA	0	NA
Celastrus hindsii	ST bee	"Appendix 1. Visitors to the flowers of 83 woody plant species in Hong Kong. +++, numerous; ++, regular; +, occasional, in at least two years. Plant names follow Corlett et al. (2000)"	Corlett, R. T. (2001). Pollination in a degraded tropical landscape: A Hong Kong case study. Journal of Tropical Ecology, 17(1), 155–161. https://doi.org/10.1017/S0266467401001109	0	1	0	0	1	0	0	0	0	1	0	1	0	0	0	0	0	0	1	0	0	1	1	1	1	0	0
Celtis sinensis	ST bee	"Appendix 1. Visitors to the flowers of 83 woody plant species in Hong Kong. +++, numerous; ++, regular; +, occasional, in at least two years. Plant names follow Corlett et al. (2000)"	Corlett, R. T. (2001). Pollination in a degraded tropical landscape: A Hong Kong case study. Journal of Tropical Ecology, 17(1), 155–161. https://doi.org/10.1017/S0266467401001109	0	1	0	0	1	0	0	0	0	1	0	1	0	0	0	0	0	0	1	0	0	1	1	1	1	0	0
Centaurea jacea	LT bee	From Electronic Supplemental Material- Table S1 Plant species considered in the study... Main pollinators and their percentage of visits into brackets. bumblebees (89.55)	Lázaro, A., Hegland, S. J., & Totland, Ø. (2008). The relationships between floral traits and specificity of pollination systems in three Scandinavian plant communities. Oecologia, 157, 249-257.	0	1	0	0	1	0	0	0	1	0	0	1	0	0	0	1	0	0	0	0	0	1	1	1	1	1	1
Centaurea scabiosa	LT bee	From Electronic Supplemental Material- Table S1 Plant species considered in the study... Main pollinators and their percentage of visits into brackets. bumblebees (89.3)	Lázaro, A., Hegland, S. J., & Totland, Ø. (2008). The relationships between floral traits and specificity of pollination systems in three Scandinavian plant communities. Oecologia, 157, 249-257.	0	1	0	0	1	0	0	0	1	0	0	1	0	0	0	1	0	0	0	0	0	1	1	1	1	1	1
Centaurium pulchellum	ST fly	"The species are most often visited by pollen-gathering hoverflies (Diptera, Syrphidae), but occasionally some bees (Hymenoptera, Apidae), small flies (Empididae-Muscidae), moths and butterflies (Lepidoptera)…insect visitors...38 on C. pulchellum...seed production under natural conditions is mainly the result of autonomous selfing, especially in C. pulchellum"	Brys, R., & Jacquemyn, H. (2011). Variation in the functioning of autonomous self-pollination, pollinator services and floral traits in three Centaurium species. Annals of Botany, 107(6), 917–925. https://doi.org/10.1093/aob/mcr032	0	1	0	0	1	0	0	0	0	1	0	0	0	0	1	0	0	0	0	1	0	1	1	1	1	0	0
Cephalanthus occidentalis	insect	From Appendix. Main pollinator.	Sargent, R. D., & Otto, S. P. (2004). A phylogenetic analysis of pollination mode and the evolution of dichogamy in angiosperms. Evolutionary Ecology Research, 6(8), 1183-1199.	0	1	0	0	1	NA	NA	0	NA	NA	0	NA	NA	NA	NA	NA	NA	NA	NA	NA	NA	1	1	1	NA	NA	NA
Cephalotus follicularis	insect	"Cephalotaceae flowers are pollinated by small insects.	Conran, J. G. (2004). Cephalotaceae. In K. Kubitzki (Ed.), Flowering Plants · Dicotyledons: Celastrales, Oxalidales, Rosales, Cornales, Ericales (pp. 65–68). Springer. https://doi.org/10.1007/978-3-662-07257-8_7	0	1	0	0	1	NA	NA	0	NA	NA	0	NA	NA	NA	NA	NA	NA	NA	NA	NA	NA	1	1	1	NA	NA	NA
Cerastium alpinum	ST fly	From Electronic Supplemental Material- Table S1 Plant species considered in the study... Main pollinators and their percentage of visits into brackets. muscoid flies (100)	Lázaro, A., Hegland, S. J., & Totland, Ø. (2008). The relationships between floral traits and specificity of pollination systems in three Scandinavian plant communities. Oecologia, 157, 249-257.	0	1	0	0	1	0	0	0	0	1	0	0	0	0	1	0	0	0	0	1	0	1	1	1	1	0	0
Cerastium arvense	ST fly	From Appendix II. … DIPT (0.920): Bibionidae sp. 1 & 2, Habromyia lipoflava, Scaeva melanostoma, n.i. (0.136); COLEOPT: (0.070): n.i.; 11 (31, 2,296) HYM (0.053): Bombus dahlbomii, Cae- nohalictus sp.-I, Hypodynerus sp.-1; LEPID (0.067): Pseudolucia chilensis; DIPT (0.483): Bombylliidae, Tach- inidae, n.i. (0.108); COLEOPT (0.398): n.i.; III (16, 804) DIPT (1.000): Bombyllidae, n.i. (0.080);	Arroyo, M. T. K., Primack, R., & Armesto, J. (1982). Community Studies in Pollination Ecology in the High Temperate Andes of Central Chile. I. Pollination Mechanisms and Altitudinal Variation. American Journal of Botany, 69(1), 82–97. https://doi.org/10.2307/2442848	0	1	0	0	1	0	0	0	0	1	0	0	0	0	1	0	0	0	0	1	0	1	1	1	1	0	0
Cerastium capense	beetle	From pollinatio intereactions dataset	Benadi, Gita; Pauw, Anton (2019). Data from: Frequency dependence of pollinator visitation rates suggests that pollination niches can allow plant species coexistence [Dataset]. Dryad. https://doi.org/10.5061/dryad.c8m244m	0	1	0	0	1	0	0	0	0	1	0	0	1	0	0	0	0	0	0	0	0	1	1	1	1	0	0
Cerbera manghas	moth	From SupMat S2-SI 3A-Hawkmoth	Ollerton, J., Liede-Schumann, S., Endress, M. E., Meve, U., Rech, A. R., Shuttleworth, A., ... & Quirino, Z. (2019). The diversity and evolution of pollination systems in large plant clades: Apocynaceae as a case study. Annals of Botany, 123(2), 311-325.	0	1	0	0	1	0	0	0	1	0	0	0	0	0	0	0	0	1	0	0	0	1	1	1	1	1	1
Cercis canadensis	generalist	"In its natural distribution pollinators of C. canadensis include honeybees, megachilid bees, small sweat bees, butterflies, and beetles (Dickson, 1990; Kraemer & Favi, 2010; Tucker, 2002)."	Ony, M. A., Nowicki, M., Boggess, S. L., Klingeman, W. E., Zobel, J. M., Trigiano, R. N., & Hadziabdic, D. (2020). Habitat fragmentation influences genetic diversity and differentiation: Fine-scale population structure of Cercis canadensis (eastern redbud). Ecology and Evolution, 10(8), 3655–3670. https://doi.org/10.1002/ece3.6141	0	1	0	0	1	1	0	0	0	0	0	0	0	0	0	0	0	0	0	0	0	1	1	1	0	NA	NA
Cereus aethiops	generalist	From Supplemetary database. beesmoths	Gorostiague, P., Ollerton, J., & Ortega‐Baes, P. (2023). Latitudinal gradients in biotic interactions: Are cacti pollination systems more specialized in the tropics?. Plant Biology, 25(1), 187-197.	0	1	0	0	1	1	0	0	0	0	0	0	0	0	0	0	0	0	0	0	0	1	1	1	0	NA	NA
Ceropegia albisepta	fly	From SupMat S2-SI 3A-Fly	Ollerton, J., Liede-Schumann, S., Endress, M. E., Meve, U., Rech, A. R., Shuttleworth, A., ... & Quirino, Z. (2019). The diversity and evolution of pollination systems in large plant clades: Apocynaceae as a case study. Annals of Botany, 123(2), 311-325.	0	1	0	0	1	0	0	0	NA	NA	0	0	0	0	1	0	NA	0	0	NA	0	1	1	1	1	NA	NA
Ceropegia denticulata	fly	From SupMat S2-SI 3A-Fly	Ollerton, J., Liede-Schumann, S., Endress, M. E., Meve, U., Rech, A. R., Shuttleworth, A., ... & Quirino, Z. (2019). The diversity and evolution of pollination systems in large plant clades: Apocynaceae as a case study. Annals of Botany, 123(2), 311-325.	0	1	0	0	1	0	0	0	NA	NA	0	0	0	0	1	0	NA	0	0	NA	0	1	1	1	1	NA	NA
Ceropegia distincta	fly	From SupMat S2-SI 3A-Fly	Ollerton, J., Liede-Schumann, S., Endress, M. E., Meve, U., Rech, A. R., Shuttleworth, A., ... & Quirino, Z. (2019). The diversity and evolution of pollination systems in large plant clades: Apocynaceae as a case study. Annals of Botany, 123(2), 311-325.	0	1	0	0	1	0	0	0	NA	NA	0	0	0	0	1	0	NA	0	0	NA	0	1	1	1	1	NA	NA
Ceropegia fantastica	fly	From SupMat S2-SI 3A-Fly	Ollerton, J., Liede-Schumann, S., Endress, M. E., Meve, U., Rech, A. R., Shuttleworth, A., ... & Quirino, Z. (2019). The diversity and evolution of pollination systems in large plant clades: Apocynaceae as a case study. Annals of Botany, 123(2), 311-325.	0	1	0	0	1	0	0	0	NA	NA	0	0	0	0	1	0	NA	0	0	NA	0	1	1	1	1	NA	NA
Ceropegia fusca	fly	From SupMat S2-SI 3A-Fly	Ollerton, J., Liede-Schumann, S., Endress, M. E., Meve, U., Rech, A. R., Shuttleworth, A., ... & Quirino, Z. (2019). The diversity and evolution of pollination systems in large plant clades: Apocynaceae as a case study. Annals of Botany, 123(2), 311-325.	0	1	0	0	1	0	0	0	NA	NA	0	0	0	0	1	0	NA	0	0	NA	0	1	1	1	1	NA	NA
Ceropegia hirsuta	fly	From SupMat S2-SI 3A-Fly	Ollerton, J., Liede-Schumann, S., Endress, M. E., Meve, U., Rech, A. R., Shuttleworth, A., ... & Quirino, Z. (2019). The diversity and evolution of pollination systems in large plant clades: Apocynaceae as a case study. Annals of Botany, 123(2), 311-325.	0	1	0	0	1	0	0	0	NA	NA	0	0	0	0	1	0	NA	0	0	NA	0	1	1	1	1	NA	NA
Ceropegia huberi	fly	From SupMat S2-SI 3A-Fly	Ollerton, J., Liede-Schumann, S., Endress, M. E., Meve, U., Rech, A. R., Shuttleworth, A., ... & Quirino, Z. (2019). The diversity and evolution of pollination systems in large plant clades: Apocynaceae as a case study. Annals of Botany, 123(2), 311-325.	0	1	0	0	1	0	0	0	NA	NA	0	0	0	0	1	0	NA	0	0	NA	0	1	1	1	1	NA	NA
Ceropegia juncea	fly	From SupMat S2-SI 3A-Fly	Ollerton, J., Liede-Schumann, S., Endress, M. E., Meve, U., Rech, A. R., Shuttleworth, A., ... & Quirino, Z. (2019). The diversity and evolution of pollination systems in large plant clades: Apocynaceae as a case study. Annals of Botany, 123(2), 311-325.	0	1	0	0	1	0	0	0	NA	NA	0	0	0	0	1	0	NA	0	0	NA	0	1	1	1	1	NA	NA
Ceropegia longifolia	fly	From SupMat S2-SI 3A-Fly	Ollerton, J., Liede-Schumann, S., Endress, M. E., Meve, U., Rech, A. R., Shuttleworth, A., ... & Quirino, Z. (2019). The diversity and evolution of pollination systems in large plant clades: Apocynaceae as a case study. Annals of Botany, 123(2), 311-325.	0	1	0	0	1	0	0	0	NA	NA	0	0	0	0	1	0	NA	0	0	NA	0	1	1	1	1	NA	NA
Ceropegia nilotica	fly	From SupMat S2-SI 3A-Fly	Ollerton, J., Liede-Schumann, S., Endress, M. E., Meve, U., Rech, A. R., Shuttleworth, A., ... & Quirino, Z. (2019). The diversity and evolution of pollination systems in large plant clades: Apocynaceae as a case study. Annals of Botany, 123(2), 311-325.	0	1	0	0	1	0	0	0	NA	NA	0	0	0	0	1	0	NA	0	0	NA	0	1	1	1	1	NA	NA
Ceropegia noorjahaniae	fly	From SupMat S2-SI 3A-Fly	Ollerton, J., Liede-Schumann, S., Endress, M. E., Meve, U., Rech, A. R., Shuttleworth, A., ... & Quirino, Z. (2019). The diversity and evolution of pollination systems in large plant clades: Apocynaceae as a case study. Annals of Botany, 123(2), 311-325.	0	1	0	0	1	0	0	0	NA	NA	0	0	0	0	1	0	NA	0	0	NA	0	1	1	1	1	NA	NA
Ceropegia oculata	fly	From SupMat S2-SI 3A-Fly	Ollerton, J., Liede-Schumann, S., Endress, M. E., Meve, U., Rech, A. R., Shuttleworth, A., ... & Quirino, Z. (2019). The diversity and evolution of pollination systems in large plant clades: Apocynaceae as a case study. Annals of Botany, 123(2), 311-325.	0	1	0	0	1	0	0	0	NA	NA	0	0	0	0	1	0	NA	0	0	NA	0	1	1	1	1	NA	NA
Ceropegia pubescens	fly	From SupMat S2-SI 3A-Fly	Ollerton, J., Liede-Schumann, S., Endress, M. E., Meve, U., Rech, A. R., Shuttleworth, A., ... & Quirino, Z. (2019). The diversity and evolution of pollination systems in large plant clades: Apocynaceae as a case study. Annals of Botany, 123(2), 311-325.	0	1	0	0	1	0	0	0	NA	NA	0	0	0	0	1	0	NA	0	0	NA	0	1	1	1	1	NA	NA
Ceropegia racemosa	fly	From SupMat S2-SI 3A-Fly	Ollerton, J., Liede-Schumann, S., Endress, M. E., Meve, U., Rech, A. R., Shuttleworth, A., ... & Quirino, Z. (2019). The diversity and evolution of pollination systems in large plant clades: Apocynaceae as a case study. Annals of Botany, 123(2), 311-325.	0	1	0	0	1	0	0	0	NA	NA	0	0	0	0	1	0	NA	0	0	NA	0	1	1	1	1	NA	NA
Ceropegia sahyadrica	fly	From SupMat S2-SI 3A-Fly	Ollerton, J., Liede-Schumann, S., Endress, M. E., Meve, U., Rech, A. R., Shuttleworth, A., ... & Quirino, Z. (2019). The diversity and evolution of pollination systems in large plant clades: Apocynaceae as a case study. Annals of Botany, 123(2), 311-325.	0	1	0	0	1	0	0	0	NA	NA	0	0	0	0	1	0	NA	0	0	NA	0	1	1	1	1	NA	NA
Ceropegia sandersonii	fly	From SupMat S2-SI 3A-Fly	Ollerton, J., Liede-Schumann, S., Endress, M. E., Meve, U., Rech, A. R., Shuttleworth, A., ... & Quirino, Z. (2019). The diversity and evolution of pollination systems in large plant clades: Apocynaceae as a case study. Annals of Botany, 123(2), 311-325.	0	1	0	0	1	0	0	0	NA	NA	0	0	0	0	1	0	NA	0	0	NA	0	1	1	1	1	NA	NA
Ceropegia variegata	fly	From SupMat S2-SI 3A-Fly	Ollerton, J., Liede-Schumann, S., Endress, M. E., Meve, U., Rech, A. R., Shuttleworth, A., ... & Quirino, Z. (2019). The diversity and evolution of pollination systems in large plant clades: Apocynaceae as a case study. Annals of Botany, 123(2), 311-325.	0	1	0	0	1	0	0	0	NA	NA	0	0	0	0	1	0	NA	0	0	NA	0	1	1	1	1	NA	NA
Ceroxylon quindiuense	beetle	"The paper presents an overview of species of the genus Mystrops MURRAY, 1864 collected on male inflorescence of the palm Ceroxylon quindiuense (KARST.) H. WENDL. (Arecaceae) in the Andes of Peru...The rather important pollinators of palms from the tribe Mystropini have long been unnamed...In many species of Neotropical palms, inflorescences attract a high number of different insects (HENDERSON, …	Kirejtshuk, G. A., & Couturier, G. (2009). Species of Mystropini (Coleoptera, Nitidulidae) Associated with Inflorescence of Palm Ceroxylon quindiuense (KARST.) H. WENDL. (Arecaceae) from Peru. Japanese Journal of Systematic Entomology, 15(1), 57–77.	0	1	0	0	1	0	0	0	0	1	0	0	1	0	0	0	0	0	0	0	0	1	1	1	1	0	0
Cestrum nocturnum	insect	"This plant, which is a semi-tropical shrub native to islands in the Caribbean, is pollinated by a night-flying insect, obviously attracted to it by its fragrance. Plants grown in insect-free green- houses, although exhibiting the same cycles of flowering and odor, never form seed due to the absence of pollinating insects"	Overland, L. (1960). Endogenous rhythm in opening and odor of flowers of Cestrum nocturnum. American Journal of Botany, 47(5), 378-382.	0	1	0	0	1	NA	NA	0	NA	NA	0	NA	NA	NA	NA	NA	NA	NA	NA	NA	NA	1	1	1	NA	NA	NA
Chaetanthera apiculata	butterfly	From Appendix II. … LEPID	Arroyo, M. T. K., Primack, R., & Armesto, J. (1982). Community Studies in Pollination Ecology in the High Temperate Andes of Central Chile. I. Pollination Mechanisms and Altitudinal Variation. American Journal of Botany, 69(1), 82–97. https://doi.org/10.2307/2442850	0	1	0	0	1	0	0	0	1	0	0	0	0	1	0	0	0	0	0	0	0	1	1	1	1	1	1
Chaetanthera euphrasioides	LT fly	From Appendix II. … DIPT (0.818): Lycophlaeba lugubris, Scaeva melanostoma, Spathipalpus philippii, Villa arenarius, V. gayi, V. flavicura, V. hypoxantha, V. semifuscata, Villa spp.	Arroyo, M. T. K., Primack, R., & Armesto, J. (1982). Community Studies in Pollination Ecology in the High Temperate Andes of Central Chile. I. Pollination Mechanisms and Altitudinal Variation. American Journal of Botany, 69(1), 82–97. https://doi.org/10.2307/2442851	0	1	0	0	1	0	0	0	1	0	0	0	0	0	1	0	1	0	0	0	0	1	1	1	1	1	1
Chaetanthera flabellata	butterfly	From Appendix II. … LEPID	Arroyo, M. T. K., Primack, R., & Armesto, J. (1982). Community Studies in Pollination Ecology in the High Temperate Andes of Central Chile. I. Pollination Mechanisms and Altitudinal Variation. American Journal of Botany, 69(1), 82–97. https://doi.org/10.2307/2442852	0	1	0	0	1	0	0	0	1	0	0	0	0	1	0	0	0	0	0	0	0	1	1	1	1	1	1
Chaetanthera lycopodioides	butterfly	From Appendix II. … LEPID	Arroyo, M. T. K., Primack, R., & Armesto, J. (1982). Community Studies in Pollination Ecology in the High Temperate Andes of Central Chile. I. Pollination Mechanisms and Altitudinal Variation. American Journal of Botany, 69(1), 82–97. https://doi.org/10.2307/2442853	0	1	0	0	1	0	0	0	1	0	0	0	0	1	0	0	0	0	0	0	0	1	1	1	1	1	1
Chaetanthera pusilla	butterfly	From Appendix II. … LEPID (0.897)	Arroyo, M. T. K., Primack, R., & Armesto, J. (1982). Community Studies in Pollination Ecology in the High Temperate Andes of Central Chile. I. Pollination Mechanisms and Altitudinal Variation. American Journal of Botany, 69(1), 82–97. https://doi.org/10.2307/2442855	0	1	0	0	1	0	0	0	1	0	0	0	0	1	0	0	0	0	0	0	0	1	1	1	1	1	1
Chamaerops humilis	wind	Table 1. Major flower visitors recorded (...at Reserva Biologica de Doñana … in 1983)...wind	Herrera, J. (1988). Pollination Relationships in Southern Spanish Mediterranean Shrublands. Journal of Ecology, 76(1), 274–287. https://doi.org/10.2307/2260472	0	0	1	0	0	0	0	0	0	0	0	0	0	0	0	0	0	0	0	0	0	0	NA	NA	NA	NA	NA
Chamerion angustifolium	bee	From Appendix. Main pollinator.	Sargent, R. D., & Otto, S. P. (2004). A phylogenetic analysis of pollination mode and the evolution of dichogamy in angiosperms. Evolutionary Ecology Research, 6(8), 1183-1199.	0	1	0	0	1	0	0	0	NA	NA	0	1	0	0	0	NA	0	0	NA	0	0	1	1	1	1	NA	NA
Chassalia corallioides	generalist	Flowers are essentially visited by hawk moths, syrphid flies, beetles and flies.	Pailler, T., Humeau, L., Figier, J., & Thompson, J. D. (1998). Reproductive trait variation in the functionally dioecious and morphologically heterostylous island endemic Chassalia corallioides (Rubiaceae). Biological Journal of the Linnean Society, 64(3), 297-313.	1	1	0	0	1	1	0	0	0	0	0	0	0	0	0	0	0	0	0	0	0	1	1	1	0	NA	NA
Chimaphila umbellata	LT bee	"The late-flowering C. umbellata was visited for its nectar and was not observed to be buzzed by any visitor...In C. umbellata, a given bee often landed on the outside of the corolla and crawled into its interior and immediately started to suck nectar by inserting its proboscis between the filament...[bees, Diptera and Lepidoptera insect orders as visitors in Table 5]" . "The plants are mainly po…	Knudsen, J. T., & Olesen, J. M. (1993). Buzz-Pollination and Patterns in Sexual Traits in North European Pyrolaceae. American Journal of Botany, 80(8), 900–913. https://doi.org/10.2307/2445510	0	1	0	0	1	0	0	0	1	0	0	1	0	0	0	1	0	0	0	0	0	1	1	1	1	1	1
Chimonanthus praecox	fly	"Insects visited C. praecox only in the sunny days...可见风对蜡梅传粉作用非常微弱 [It can be seen that the effect of wind on the pollination of Chimonanthus is very weak.]" ; "flies are the major pollinators of C. praecox, followed by Italian bees (pollination role was limited by their low number) and hoverflies (limited by their foraging and hovering behaviors and lower pollination effectiveness)"	Lihua, Z., Riming, H., & Jianzhong, and W. (2006). The Pollination Biology of Chimonanthus praecox (L. ) Link (Calycanthaceae). Acta Horticulturae Sinica, 33(2), 323. ; Wei D., Shuai W., Manqun W., & Xiaofan W. (2013). Who are the major pollinators of Chimonanthus praecox (Calycanthaceae): Insect behaviors and potential pollination roles. Biodiversity Science, 20(3), 400–404. https://doi.org/10.3…	0	1	0	0	1	0	0	0	NA	NA	0	0	0	0	1	0	NA	0	0	NA	0	1	1	1	1	NA	NA
Chloraea alpina	generalist	From Pollination_List_RLT_Data_For_Submission. DIPTERA: Trichophtalma conmutata (Nemestrinidae); HYMENOPTERA: Bombus, ruderatus, Svastrides melanura (Apidae)	Ackerman, J. D., Phillips, R. D., Tremblay, R. L., Karremans, A., Reiter, N., Peter, C. I., ... & Liu, H. (2023). Beyond the various contrivances by which orchids are pollinated: global patterns in orchid pollination biology. Botanical Journal of the Linnean Society, 202(3), 295-324. Underlying data https://zenodo.org/record/6350596#.Y12ZG-zMJ0J; doi.org/10.5281/zenodo.7263689.	0	1	0	0	1	1	0	0	0	0	0	0	0	0	0	0	0	0	0	0	0	1	1	1	0	NA	NA
Chloraea bletioides	generalist	From Pollination_List_RLT_Data_For_Submission. COLEOPTERA: Astylus trifasciatus (Melyridae); Arctodium vulpinus (Scarabaeidae). DIPTERA: Mycteromia conica (Tabanidae). HYMENOPTERA: Bombus dahlbomii, Centris nigerrima (Apidae)	Ackerman, J. D., Phillips, R. D., Tremblay, R. L., Karremans, A., Reiter, N., Peter, C. I., ... & Liu, H. (2023). Beyond the various contrivances by which orchids are pollinated: global patterns in orchid pollination biology. Botanical Journal of the Linnean Society, 202(3), 295-324. Underlying data https://zenodo.org/record/6350596#.Y12ZG-zMJ0J; doi.org/10.5281/zenodo.7263689.	0	1	0	0	1	1	0	0	0	0	0	0	0	0	0	0	0	0	0	0	0	1	1	1	0	NA	NA
Chloraea gavilu	ST bee	From Pollination_List_RLT_Data_For_Submission. HYMENOPTERA: Cadeguala occidentalis (Colletidae)	Ackerman, J. D., Phillips, R. D., Tremblay, R. L., Karremans, A., Reiter, N., Peter, C. I., ... & Liu, H. (2023). Beyond the various contrivances by which orchids are pollinated: global patterns in orchid pollination biology. Botanical Journal of the Linnean Society, 202(3), 295-324. Underlying data https://zenodo.org/record/6350596#.Y12ZG-zMJ0J; doi.org/10.5281/zenodo.7263689.	0	1	0	0	1	0	0	0	0	1	0	1	0	0	0	0	0	0	1	0	0	1	1	1	1	0	0
Chloraea lamellata	generalist	From Pollination_List_RLT_Data_For_Submission. DIPTERA: Sarcophagidae. HYMENOPTERA: Ruizantheda proxima, Corynura chloris (Halictidae)	Ackerman, J. D., Phillips, R. D., Tremblay, R. L., Karremans, A., Reiter, N., Peter, C. I., ... & Liu, H. (2023). Beyond the various contrivances by which orchids are pollinated: global patterns in orchid pollination biology. Botanical Journal of the Linnean Society, 202(3), 295-324. Underlying data https://zenodo.org/record/6350596#.Y12ZG-zMJ0J; doi.org/10.5281/zenodo.7263689.	0	1	0	0	1	1	0	0	0	0	0	0	0	0	0	0	0	0	0	0	0	1	1	1	0	NA	NA
Chloranthus spicatus	thrip	From Appendix. Main pollinator.	Sargent, R. D., & Otto, S. P. (2004). A phylogenetic analysis of pollination mode and the evolution of dichogamy in angiosperms. Evolutionary Ecology Research, 6(8), 1183-1199.	0	1	0	0	1	0	0	0	0	1	0	0	0	0	0	0	0	0	0	0	0	1	1	1	1	0	0
Choerospondias axillaris	ST bee	"Appendix 1. Visitors to the flowers of 83 woody plant species in Hong Kong. +++, numerous; ++, regular; +, occasional, in at least two years. Plant names follow Corlett et al. (2000)"	Corlett, R. T. (2001). Pollination in a degraded tropical landscape: A Hong Kong case study. Journal of Tropical Ecology, 17(1), 155–161. https://doi.org/10.1017/S0266467401001109	0	1	0	0	1	0	0	0	0	1	0	1	0	0	0	0	0	0	1	0	0	1	1	1	1	0	0
Chonemorpha fragrans	moth	From SupMat S2-SI 3A-Hawkmoth	Ollerton, J., Liede-Schumann, S., Endress, M. E., Meve, U., Rech, A. R., Shuttleworth, A., ... & Quirino, Z. (2019). The diversity and evolution of pollination systems in large plant clades: Apocynaceae as a case study. Annals of Botany, 123(2), 311-325.	0	1	0	0	1	0	0	0	1	0	0	0	0	0	0	0	0	1	0	0	0	1	1	1	1	1	1
Chrysolaena platensis	generalist	From Table S3. List of 362 species of plants classified in the SDI pollination system and list of the five studies that evaluated the floral visitors.	Moreira, M. M., & Freitas, L. (2020). Review of the pollination system by small diverse insects. Neotropical Entomology, 49(4), 472-481.	0	1	0	0	1	1	0	0	0	0	0	0	0	0	0	0	0	0	0	0	0	1	1	1	0	NA	NA
Chuquiraga oppositifolia	generalist	From Appendix II. … HYM (0.227): Anthidium funereum, Bombus dahlbomii, Centris nigerrima, Megachile sp.-l: LEPID (0.545): Auca coctei-pales, Etcheverrius chiliensis, Faunula leucoglene, Tatochila blanchardii, T. mercedis; DIPT (0.228): Scaeva melanostoma, Villa semifuscata; 11 (12, 5,305) HYM (0.206): Bombus dahlbomii; LEPID (0.578): Andinus venustus, Auca coctei-pales, Etcheverrius chiliensis, F…	Arroyo, M. T. K., Primack, R., & Armesto, J. (1982). Community Studies in Pollination Ecology in the High Temperate Andes of Central Chile. I. Pollination Mechanisms and Altitudinal Variation. American Journal of Botany, 69(1), 82–97. https://doi.org/10.2307/2442856	0	1	0	0	1	1	0	0	0	0	0	0	0	0	0	0	0	0	0	0	0	1	1	1	0	NA	NA
Cinnamomum camphora	insect	From Appendix. Main pollinator.	Sargent, R. D., & Otto, S. P. (2004). A phylogenetic analysis of pollination mode and the evolution of dichogamy in angiosperms. Evolutionary Ecology Research, 6(8), 1183-1199.	0	1	0	0	1	NA	NA	0	NA	NA	0	NA	NA	NA	NA	NA	NA	NA	NA	NA	NA	1	1	1	NA	NA	NA
Cipocereus minensis	generalist	From Supplemetary database. beesbirdsbatsbeetle	Gorostiague, P., Ollerton, J., & Ortega‐Baes, P. (2023). Latitudinal gradients in biotic interactions: Are cacti pollination systems more specialized in the tropics?. Plant Biology, 25(1), 187-197.	0	1	0	0	1	1	0	0	0	0	0	0	0	0	0	0	0	0	0	0	0	1	1	1	0	NA	NA
Claytonia virginica	generalist	"We measured the pollination effectiveness and visitation rates of major insect visitors of Claytonia virginica, an obligately insect-pollinated spring wildflower…The solitary bee Andrena erigeniae and the bee fly Bombylius major were responsible for more than 75% of the visits to C. virginica...Although B. major and female A. erigeniae differ greatly in morphology and foraging behavior, a visit …	Motten, A. F., Campbell, D. R., Alexander, D. E., & Miller, H. L. (1981). Pollination Effectiveness of Specialist and Generalist Visitors to a North Carolina Population of Claytonia Virginica. Ecology, 62(5), 1278–1287. https://doi.org/10.2307/1937292	0	1	0	0	1	1	0	0	0	0	0	0	0	0	0	0	0	0	0	0	0	1	1	1	0	NA	NA
Cleisostoma linearilobatum	generalist	From Pollination_List_RLT_Data_For_Submission. HYMENOPTERA: Amegilla ynnanensis, Apis sp. (Apidae), Megachile dimidiate (Megachilidae), Vespa sp., Eumenes 2 spp. (Vespidae), Prionyx sp. (Sphecidae)	Ackerman, J. D., Phillips, R. D., Tremblay, R. L., Karremans, A., Reiter, N., Peter, C. I., ... & Liu, H. (2023). Beyond the various contrivances by which orchids are pollinated: global patterns in orchid pollination biology. Botanical Journal of the Linnean Society, 202(3), 295-324. Underlying data https://zenodo.org/record/6350596#.Y12ZG-zMJ0J; doi.org/10.5281/zenodo.7263689.	0	1	0	0	1	1	0	0	0	0	0	0	0	0	0	0	0	0	0	0	0	1	1	1	0	NA	NA
Cleistocactus baumannii	bird	From Supplemetary database. birds	Gorostiague, P., Ollerton, J., & Ortega‐Baes, P. (2023). Latitudinal gradients in biotic interactions: Are cacti pollination systems more specialized in the tropics?. Plant Biology, 25(1), 187-197.	0	1	0	1	0	0	0	0	1	0	1	0	0	0	0	0	0	0	0	0	0	1	0	0	NA	1	NA
Cleistocactus sepium	generalist	From Supplemetary database. birdsbats	Gorostiague, P., Ollerton, J., & Ortega‐Baes, P. (2023). Latitudinal gradients in biotic interactions: Are cacti pollination systems more specialized in the tropics?. Plant Biology, 25(1), 187-197.	0	1	0	0	1	1	0	0	0	0	0	0	0	0	0	0	0	0	0	0	0	1	1	1	0	NA	NA
Clerodendrum thomsoniae	generalist	From Appendix. Main pollinator.	Sargent, R. D., & Otto, S. P. (2004). A phylogenetic analysis of pollination mode and the evolution of dichogamy in angiosperms. Evolutionary Ecology Research, 6(8), 1183-1199.	0	1	0	0	1	1	0	0	0	0	0	0	0	0	0	0	0	0	0	0	0	1	1	1	0	NA	NA
Clethra alnifolia	LT bee	"Insects were collected from Clethra alnifolia L. flowers for four summers. Pollen loads on insects were examined for type of pollen and percent Clethra pollen. Inflorescences were given various treatments to determine the importance of apomixis and self-, wind and insect pollination. Nectar was collected from protected flowers...the most important pollinators were Bombus spp., especially B. impa…	Hemingson, J. C. (1986). The Pollination Biology of Clethra alnifolia L. (Clethraceae) (essential Oil, Chemical Ecology, Floral Odor) [Ph.D., University of Connecticut]. http://www.proquest.com/docview/303468797/abstract/C6FFEB820BB84FEFPQ/1	0	1	0	0	1	0	0	0	1	0	0	1	0	0	0	1	0	0	0	0	0	1	1	1	1	1	1
Clianthus puniceus	bird	From “Visited” species list in Table 5. Bird-visited species in the New Zealand flora (excluding the Kermadec, Chathams, and subantarctic islands). Plants are divided into ornithophilous, generalist (bird/insect), or entomophilous (frequently or infrequently bird-visited, largely following Newstrom & Robertson 2005). “Visited” species have definite records of bird visits, whereas “possible” speci…	Kelly, D., Ladley, J. J., Robertson, A. W., Anderson, S. H., Wotton, D. M., & Wiser, S. K. (2010). Mutualisms with the wreckage of an avifauna: The status of bird pollination and fruit- dispersal in New Zealand. New Zealand Journal of Ecology, 34(1), 20.	0	1	0	1	0	0	0	0	1	0	1	0	0	0	0	0	0	0	0	0	0	1	0	0	NA	1	NA
Cliftonia monophylla	generalist	"In North America Uphof (1942) observed that Cyrilla and Cliftonia are protogynous. The flowers are showy and produce scent and nectar; they are visited by several classes of insects."	Kubitzki, K. (2004). Cyrillaceae. In K. Kubitzki (Ed.), Flowering Plants · Dicotyledons: Celastrales, Oxalidales, Rosales, Cornales, Ericales (pp. 114–116). Springer. https://doi.org/10.1007/978-3-662-07257-8_13	0	1	0	0	1	1	0	0	0	0	0	0	0	0	0	0	0	0	0	0	0	1	1	1	0	NA	NA
Clinopodium vulgare	LT bee	From Electronic Supplemental Material- Table S1 Plant species considered in the study... Main pollinators and their percentage of visits into brackets. bumblebees (90.82)	Lázaro, A., Hegland, S. J., & Totland, Ø. (2008). The relationships between floral traits and specificity of pollination systems in three Scandinavian plant communities. Oecologia, 157, 249-257.	0	1	0	0	1	0	0	0	1	0	0	1	0	0	0	1	0	0	0	0	0	1	1	1	1	1	1
Clintonia borealis	bee	Source 1: From Table 1. Floral biology of 12 boreal forest herbs of central New Brunswick Bumblebees and solitary bees. Source 2:From Appendix. Main pollinator.	Source 1: Barrett, S. C., & Helenurm, K. (1987). The reproductive biology of boreal forest herbs. I. Breeding systems and pollination. Canadian Journal of Botany, 65(10), 2036-2046.. Source 2:Sargent, R. D., & Otto, S. P. (2004). A phylogenetic analysis of pollination mode and the evolution of dichogamy in angiosperms. Evolutionary Ecology Research, 6(8), 1183-1199.	0	1	0	0	1	0	0	0	NA	NA	0	1	0	0	0	NA	0	0	NA	0	0	1	1	1	1	NA	NA
Cneorum pulverulentum	generalist	From Appendix. Main pollinator.	Sargent, R. D., & Otto, S. P. (2004). A phylogenetic analysis of pollination mode and the evolution of dichogamy in angiosperms. Evolutionary Ecology Research, 6(8), 1183-1199.	0	1	0	0	1	1	0	0	0	0	0	0	0	0	0	0	0	0	0	0	0	1	1	1	0	NA	NA
Cnicothamnus lorentzii	bird	"Cnicothamnus lorentzii Griseb. is a broad-leaved shrub or tree up to 8 m high with alternate leaves; it lives in sub-Andean forests from Bolivia to Argentina. It has very large, terminal, solitary capitula, c. 6 cm long and 4 cm in diameter, which are held erect or erecto-patent (Fig. 3A). The involucre bears many brown, blunt, scaly phyllaries. Many narrow ray florets are present, of vermilion …	Vogel, S. (2015). Vertebrate Pollination in Compositae: Floral Syndromes and Field Observations. 23. ; iNaturalist. 2022. Cnicothamnus lorentzii. https://www.inaturalist.org/taxa/705321-Cnicothamnus-lorentzii	0	1	0	1	0	0	0	0	1	0	1	0	0	0	0	0	0	0	0	0	0	1	0	0	NA	1	NA
Cobaea scandens	bat	Source 1: From Appendix. Main pollinator.. Source 2:"At the onset of anthesis, flowers of C scandens (section Cobaea; Fig. 2) are greenish-yellow with a cabbage-like odor but turn muddy purple and lose their odor as the anthers dehisce throughout the first day (Grant & Grant 1965). After 3 or 4 days, the filaments retract into the corolla while the style elongates and stigma lobes open and become…	Source 1: Sargent, R. D., & Otto, S. P. (2004). A phylogenetic analysis of pollination mode and the evolution of dichogamy in angiosperms. Evolutionary Ecology Research, 6(8), 1183-1199.. Source 2:Ippolito, A., & Suarez, A. V. (1998). Flowering Phenology and Pollination of Cobaea aschersoniana (Polemoniaceae). Biotropica, 30(1), 145–148.	0	1	0	1	0	0	0	0	0	0	0	0	0	0	0	0	0	0	0	0	0	1	0	NA	NA	0	NA
Coccoloba uvifera	generalist	"Pollination was done small insects, mainly hymenopterans.The pollination system is generalist according to insect visitation, frecuency,pollen load and site of pollen transportation.	Madriz, R., & Ramírez, N. (1996). Biología reproductiva de Coccoloba uvifera (polygonaceae) una especie poligamo-dioica. Revista de Biología Tropical, 105–115.	0	1	0	0	1	1	0	0	0	0	0	0	0	0	0	0	0	0	0	0	0	1	1	1	0	NA	NA
Cochlospermum vitifolium	LT bee	"Cochlospermum vitifolium and Cassia reticulata are nectarless, buzz-pollinated trees that require insect visitation to set seed...Both have poricidal anthers and must be buzz-pollinated...pollen is the only reward...COCHLOSPERMUM. Xylocopa spp. and Centris inermis were the most common flower visitors"	Snow, A. A., & Roubik, D. W. (1987). Pollen Deposition and Removal by Bees Visiting Two Tree Species in Panama. Biotropica, 19(1), 57–63. https://doi.org/10.2307/2388460	0	1	0	0	1	0	0	0	1	0	0	1	0	0	0	1	0	0	0	0	0	1	1	1	1	1	1
Codon royenii	LT bee	"In the Transition Codon royenii L. (formerly Hydrophyllaceae) appears to be the principal forage plant of Jugurtia codoni Gess (Gess et al., 1997) and of a species of Quartinia and a secondary forage plant of another Quartinia. Due to their small size in relation to the flower structure none is considered to be a pollinator. The pollinators of this plant in the Transition, Southwest and Northwes…	Gess, S. K., & Gess, F. W. (2004). Distributions of flower associations of pollen wasps (Vespidae: Masarinae) in southern Africa. Journal of Arid Environments, 57(1), 17-44., Gess, S. K. (1997). Update on the flower associations of southern African Masarinae with notes on the nesting of Masarina strucki Gess and Celonites gariepensis Gess (Hymenoptera: Vespidae: Masarinae). Journal of Hymenoptera…	0	1	0	0	1	0	0	0	1	0	0	1	0	0	0	1	0	0	0	0	0	1	1	1	1	1	1
Coelogyne fimbriata	generalist	From Pollination_List_RLT_Data_For_Submission. HYMENOPTERA: Apis cerana (Apidae); Vespula sp., Provespa nocturna (Vespidae);	Ackerman, J. D., Phillips, R. D., Tremblay, R. L., Karremans, A., Reiter, N., Peter, C. I., ... & Liu, H. (2023). Beyond the various contrivances by which orchids are pollinated: global patterns in orchid pollination biology. Botanical Journal of the Linnean Society, 202(3), 295-324. Underlying data https://zenodo.org/record/6350596#.Y12ZG-zMJ0J; doi.org/10.5281/zenodo.7263689.	0	1	0	0	1	1	0	0	0	0	0	0	0	0	0	0	0	0	0	0	0	1	1	1	0	NA	NA
Colchicum autumnale	generalist	From Appendix. Main pollinator.	Sargent, R. D., & Otto, S. P. (2004). A phylogenetic analysis of pollination mode and the evolution of dichogamy in angiosperms. Evolutionary Ecology Research, 6(8), 1183-1199.	0	1	0	0	1	1	0	0	0	0	0	0	0	0	0	0	0	0	0	0	0	1	1	1	0	NA	NA
Collomia linearis	fly	From Supp Data 4. List of all of the plant species from each community included in the analyses … and their actual major functional groups of polllinators … most_freq_pollinator: fly	Ollerton, J., Alarcón, R., Waser, N. M., Price, M. V., Watts, S., Cranmer, L., ... & Rotenberry, J. (2009). A global test of the pollination syndrome hypothesis. Annals of botany, 103(9), 1471-1480.	0	1	0	0	1	0	0	0	NA	NA	0	0	0	0	1	0	NA	0	0	NA	0	1	1	1	1	NA	NA
Compsoneura sprucei	thrip	From APPENDIX l. Pollination systems determined on the basis of direct observations of floral visitor	Bawa, K. S., Bullock, S. H., Perry, D. R., Coville, R. E., & Grayum, M. H. (1985). Reproductive biology of tropical lowland rain forest trees. II. Pollination systems. American journal of botany, 72(3), 346-356.	0	1	0	0	1	0	0	0	0	1	0	0	0	0	0	0	0	0	0	0	0	1	1	1	1	0	0
Congea tomentosa	LT bee	Table 2. A list of plant species observed in Laos, … , recorded flower visitors … and estimated pollinator type…Amegilla	Kato, M., Kosaka, Y., Kawakita, A., Okuyama, Y., Kobayashi, C., Phimminith, T., & Thongphan, D. (2008). Plant–pollinator interactions in tropical monsoon forests in Southeast Asia. American Journal of Botany, 95(11), 1375–1394. https://doi.org/10.3732/ajb.0800234	0	1	0	0	1	0	0	0	1	0	0	1	0	0	0	1	0	0	0	0	0	1	1	1	1	1	1
Connarus cochinchinensis	ST bee	Table 2. A list of plant species observed in Laos, … , recorded flower visitors … and estimated pollinator type…Lasioglossum	Kato, M., Kosaka, Y., Kawakita, A., Okuyama, Y., Kobayashi, C., Phimminith, T., & Thongphan, D. (2008). Plant–pollinator interactions in tropical monsoon forests in Southeast Asia. American Journal of Botany, 95(11), 1375–1394. https://doi.org/10.3732/ajb.0800136	0	1	0	0	1	0	0	0	0	1	0	1	0	0	0	0	0	0	1	0	0	1	1	1	1	0	0
Consolida ajacis	bee	From Table 1. percentage of total visits corresponding to pollinators and robbers observed in each population.	Bosch, M., Simon, J., Blanche, C., & Molerò, J. (1997). Pollinitation ecology in the Tribe Delphineae (Ranunculaceae) in W mediterranean area: Floral visitors and pollinator behaviour. Lagascalia, 19 (1-2), 545-562.	0	1	0	0	1	0	0	0	NA	NA	0	1	0	0	0	NA	0	0	NA	0	0	1	1	1	1	NA	NA
Consolida mauritanica	bee	From Table 1. percentage of total visits corresponding to pollinators and robbers observed in each population.	Bosch, M., Simon, J., Blanche, C., & Molerò, J. (1997). Pollinitation ecology in the Tribe Delphineae (Ranunculaceae) in W mediterranean area: Floral visitors and pollinator behaviour. Lagascalia, 19 (1-2), 545-562.	0	1	0	0	1	0	0	0	NA	NA	0	1	0	0	0	NA	0	0	NA	0	0	1	1	1	1	NA	NA
Consolida pubescens	generalist	From Table 1. percentage of total visits corresponding to pollinators and robbers observed in each population.	Bosch, M., Simon, J., Blanche, C., & Molerò, J. (1997). Pollinitation ecology in the Tribe Delphineae (Ranunculaceae) in W mediterranean area: Floral visitors and pollinator behaviour. Lagascalia, 19 (1-2), 545-562.	0	1	0	0	1	1	0	0	0	0	0	0	0	0	0	0	0	0	0	0	0	1	1	1	0	NA	NA
Convolvulus arvensis	insect	From Appendix. Main pollinator.	Sargent, R. D., & Otto, S. P. (2004). A phylogenetic analysis of pollination mode and the evolution of dichogamy in angiosperms. Evolutionary Ecology Research, 6(8), 1183-1199.	0	1	0	0	1	NA	NA	0	NA	NA	0	NA	NA	NA	NA	NA	NA	NA	NA	NA	NA	1	1	1	NA	NA	NA
Coprosma oliveri	wind	From TABLE1. Floral features, experimental crosses, floral visitors, and likely pollination of selected Juan Ferna ́ndez endemic plant species	Anderson, G. J., Bernardello, G., Stuessy, T. F., & Crawford, D. J. (2001). Breeding system and pollination of selected plants endemic to Juan Fernández Islands. American Journal of Botany, 88(2), 220-233.	0	0	1	0	0	0	0	0	0	0	0	0	0	0	0	0	0	0	0	0	0	0	NA	NA	NA	NA	NA
Coptis chinensis	generalist	"It has a generalist pollination system...Coptis chinensis is a self-compatible species and can reproduce through both selfed and out-crossed seeds. The pollinators of this species are small insects (C. F. Yang, unpublished results)."	Shi, W., Yang, C.-F., Chen, J.-M., & Guo, Y.-H. (2008). Genetic variation among wild and cultivated populations of the Chinese medicinal plant Coptis chinensis (Ranunculaceae). Plant Biology, 10(4), 485–491. https://doi.org/10.1111/j.1438-8677.2008.00035.x	0	1	0	0	1	1	0	0	0	0	0	0	0	0	0	0	0	0	0	0	0	1	1	1	0	NA	NA
Cordia alliodora	moth	From Appendix 2. Pollination systems based on data collected from other localities (Guacanaste, Costa rica)	Bawa, K. S., Bullock, S. H., Perry, D. R., Coville, R. E., & Grayum, M. H. (1985). Reproductive biology of tropical lowland rain forest trees. II. Pollination systems. American journal of botany, 72(3), 346-356.	0	1	0	0	1	0	0	0	1	0	0	0	0	0	0	0	0	1	0	0	0	1	1	1	1	1	1
Cordia gerascanthus	generalist	Cordia species Opler ~ al. (loco cit.) were unable to correlate each species to a presumed most effective pollinator due to a large number of visitors observed on them (C. gerascanthus with ca. 20 and C. inermis ca. 300 insect species). However, they pointed out that "small short-tongued insects" touch the anthers/stigma generally by the head whilst the "long-tongued insects" carried the pollen o…	Taroda, N. (1984). Taxonomic studies on Brazilian species of Cordia L.(Boraginaceae) (Doctoral dissertation, University of St Andrews).	1	1	0	0	1	1	0	0	0	0	0	0	0	0	0	0	0	0	0	0	0	1	1	1	0	NA	NA
[truncated: 1,144 more rows]
