# Supplementary material for: Convergent evolutionary patterns of heterostyly across angiosperms support the pollination-precision hypothesis
Source: Nat Commun. 2024 Feb 9;15:1237. doi: 10.1038/s41467-024-45118-0 (PMC10858259; doi:10.1038/s41467-024-45118-0)
Supplement: Supplementary file 8 — Source Data [file 41467_2024_45118_MOESM8_ESM.zip]

Archive with 3 entries (3 files):
- SourceDataFigure4b.txt
- SourceDataFigure2.txt
- SourceDataFigure3-4a.tree
