# Supplementary material for: Convergent evolutionary patterns of heterostyly across angiosperms support the pollination-precision hypothesis
Source: Nat Commun. 2024 Feb 9;15:1237. doi: 10.1038/s41467-024-45118-0 (PMC10858259; doi:10.1038/s41467-024-45118-0)
Supplement: Supplementary file 8 — Source Data [file 41467_2024_45118_MOESM8_ESM.zip › SourceDataFigure4b.txt]

transition	age	R
loss	71.02044	R1
loss	74.41574	R1
loss	74.94794	R1
loss	78.46333	R1
loss	80.58658	R1
loss	82.59569	R1
loss	83.15994	R1
loss	83.34516	R1
loss	84.75292	R1
loss	87.02671	R1
loss	87.44893	R1
loss	91.30597	R1
loss	91.86826	R1
loss	92.77403	R1
loss	94.14107	R1
loss	94.65474	R1
loss	100.18411	R1
loss	103.31582	R1
loss	104.07003	R1
loss	104.98496	R1
loss	107.01218	R1
loss	107.73895	R1
loss	108.49409	R1
loss	108.72573	R1
loss	111.30405	R1
loss	111.60659	R1
loss	112.00547	R1
loss	112.49485	R1
loss	113.42758	R1
loss	113.9707	R1
loss	114.50278	R1
loss	117.379	R1
loss	117.98635	R1
loss	118.63654	R1
loss	118.63689	R1
loss	118.68876	R1
loss	118.97818	R1
loss	119.50263	R1
loss	119.78595	R1
loss	120.36163	R1
loss	120.36573	R1
loss	120.73183	R1
loss	121.28823	R1
loss	121.37668	R1
loss	121.68552	R1
loss	122.31464	R1
loss	123.03284	R1
loss	123.07001	R1
loss	123.52683	R1
loss	124.03236	R1
loss	124.29195	R1
loss	124.46683	R1
loss	124.8651	R1
loss	124.94102	R1
loss	124.95485	R1
loss	125.16576	R1
loss	125.55064	R1
loss	125.78551	R1
loss	126.10411	R1
loss	126.65249	R1
loss	126.70234	R1
loss	126.95975	R1
loss	127.15276	R1
loss	127.17491	R1
loss	127.2952	R1
loss	127.64249	R1
loss	128.37392	R1
loss	128.88463	R1
loss	128.90951	R1
loss	128.95748	R1
loss	129.56246	R1
loss	129.82571	R1
loss	130.14978	R1
loss	130.20641	R1
loss	130.29171	R1
loss	130.63901	R1
loss	130.85446	R1
loss	130.89803	R1
loss	130.91911	R1
loss	131.41172	R1
loss	131.41746	R1
loss	131.46778	R1
loss	131.58204	R1
loss	131.70954	R1
loss	132.04349	R1
loss	132.46805	R1
loss	132.53824	R1
loss	132.56738	R1
loss	132.63317	R1
loss	133.07617	R1
loss	133.17647	R1
loss	133.37504	R1
loss	133.42101	R1
loss	133.45434	R1
loss	133.58933	R1
loss	133.6232	R1
loss	133.65082	R1
loss	133.82762	R1
loss	134.15418	R1
loss	134.235	R1
loss	134.3602	R1
loss	134.38864	R1
loss	134.45817	R1
loss	134.52967	R1
loss	134.81536	R1
loss	134.85537	R1
loss	134.88062	R1
loss	135.20757	R1
loss	135.23401	R1
loss	135.23857	R1
loss	135.26516	R1
loss	135.26671	R1
loss	135.55376	R1
loss	135.6295	R1
loss	135.6308	R1
loss	135.66788	R1
loss	135.77077	R1
loss	135.84913	R1
loss	135.89343	R1
loss	136.0077	R1
loss	136.15399	R1
loss	136.33914	R1
loss	136.40377	R1
loss	136.6341	R1
loss	136.87424	R1
loss	137.16738	R1
loss	137.34948	R1
loss	137.3509	R1
loss	137.38005	R1
loss	137.40668	R1
loss	137.4737	R1
loss	137.52176	R1
loss	137.61414	R1
loss	137.72296	R1
loss	137.7595	R1
loss	137.78371	R1
loss	137.80685	R1
loss	138.05983	R1
loss	138.13041	R1
loss	138.19803	R1
loss	138.25024	R1
loss	138.25396	R1
loss	138.38463	R1
loss	138.39137	R1
loss	138.61864	R1
loss	138.79407	R1
loss	138.87082	R1
loss	138.8781	R1
loss	138.93474	R1
loss	138.98283	R1
loss	139.02071	R1
loss	139.03922	R1
loss	139.088	R1
loss	139.1747	R1
gain	53.37936	R2
gain	57.55884	R1
gain	57.9161	R1
gain	58.72829	R1
gain	66.13499	R1
gain	66.38802	R1
gain	69.31773	R1
gain	69.98288	R1
gain	72.18149	R1
gain	74.07579	R1
gain	77.41838	R1
gain	80.91477	R1
gain	81.21321	R1
gain	83.94428	R1
gain	85.62857	R1
gain	86.29562	R1
gain	86.61658	R1
gain	89.95979	R1
gain	90.85424	R1
gain	92.0398	R1
gain	92.91429	R1
gain	93.83922	R1
gain	95.45889	R1
gain	96.13922	R1
gain	96.72034	R1
gain	98.55375	R1
gain	100.27221	R1
gain	101.08518	R1
gain	103.05852	R1
gain	103.90155	R1
gain	103.90888	R1
gain	105.85212	R1
gain	107.72866	R1
gain	108.25369	R1
gain	108.58951	R1
gain	112.46821	R1
gain	114.0892	R1
gain	114.43457	R1
gain	114.56829	R1
gain	116.09464	R1
gain	116.10482	R1
gain	116.37038	R1
gain	116.73106	R1
gain	117.23395	R1
gain	118.07863	R1
gain	118.32668	R1
gain	118.42696	R1
gain	118.86246	R1
gain	119.16529	R1
gain	119.16768	R1
gain	119.47691	R1
gain	119.51429	R1
gain	119.82165	R1
gain	119.99966	R1
gain	120.34481	R1
gain	121.17815	R1
gain	121.50658	R1
gain	122.01993	R1
gain	122.7526	R1
gain	123.44924	R1
gain	123.49782	R1
gain	124.66662	R1
gain	125.15746	R1
gain	125.56026	R1
gain	125.84778	R1
gain	126.16903	R1
gain	126.17374	R1
gain	126.4612	R1
gain	126.72051	R1
gain	127.17089	R1
gain	127.39476	R1
gain	127.84582	R1
gain	127.9128	R1
gain	127.9985	R1
gain	128.15701	R1
gain	128.22169	R1
gain	128.44795	R1
gain	128.58947	R1
gain	128.64214	R1
gain	128.64957	R1
gain	128.66923	R1
gain	128.76742	R1
gain	128.78544	R1
gain	128.82376	R1
gain	129.02704	R1
gain	129.4171	R1
gain	129.86858	R1
gain	130.12861	R1
gain	130.13055	R1
gain	130.16571	R1
gain	130.52132	R1
gain	130.95638	R1
gain	130.96263	R1
gain	131.04725	R1
gain	131.55698	R1
gain	131.56815	R1
gain	131.70906	R1
gain	132.00723	R1
gain	132.21741	R1
gain	132.28716	R1
gain	132.2993	R1
gain	132.40215	R1
gain	132.52706	R1
gain	132.72492	R1
gain	132.7319	R1
gain	132.9303	R1
gain	133.34575	R1
gain	133.39075	R1
gain	133.59799	R1
gain	133.76791	R2
gain	133.91242	R1
gain	133.9844	R1
gain	133.98568	R1
gain	134.26298	R1
gain	134.47132	R1
gain	134.47248	R1
gain	134.6973	R1
gain	134.73505	R1
gain	134.82911	R1
gain	134.86161	R1
gain	134.87426	R1
gain	134.87457	R1
gain	135.53818	R1
gain	135.64257	R2
gain	136.07495	R1
gain	136.1728	R1
gain	136.28179	R1
gain	136.3141	R1
gain	136.59331	R1
gain	136.59997	R1
gain	136.62651	R1
gain	137.05744	R1
gain	137.08149	R1
gain	137.1328	R1
gain	137.1959	R1
gain	137.26574	R1
gain	137.2903	R1
gain	137.37558	R1
gain	137.46717	R1
gain	137.68217	R1
gain	137.7173	R1
gain	137.72771	R1
gain	138.00179	R1
gain	138.10402	R1
gain	138.12671	R1
gain	138.35661	R1
gain	138.40717	R1
gain	138.54309	R1
gain	138.56303	R1
gain	138.65845	R1
gain	138.94783	R1
gain	139.06802	R1
gain	139.23489	R1
gain	139.29639	R1
gain	139.37195	R1
