# Supplementary material for: Convergent evolutionary patterns of heterostyly across angiosperms support the pollination-precision hypothesis
Source: Nat Commun. 2024 Feb 9;15:1237. doi: 10.1038/s41467-024-45118-0 (PMC10858259; doi:10.1038/s41467-024-45118-0)
Supplement: Supplementary file 8 — Source Data [file 41467_2024_45118_MOESM8_ESM.zip › SourceDataFigure2.txt]

Author	Year	Genera	Families
Darwin	1877	30	10
Vuilleumier	1967	132	23
Ganders	1979	164	24
Naiki	2012	199	28
This study	2024	247	34
Family	# Polimorphic genera	% Polimorphic genera	# genera POWO
Oxalidaceae	5	100.0	5
Schoepfiaceae	3	100.0	3
Connaraceae	10	83.3	12
Gelsemiaceae	2	66.7	3
Hypericaceae	4	66.7	6
Menyanthaceae	4	66.7	6
Linaceae	5	55.6	9
Carlemanniaceae	1	50.0	2
Erythroxylaceae	2	50.0	4
Pontederiaceae	1	50.0	2
Plumbaginaceae	7	31.8	22
Passifloraceae	7	23.3	30
Rubiaceae	131	21.5	608
Lythraceae	5	17.9	28
Oleaceae	5	17.2	29
Theaceae	1	12.5	8
Polygonaceae	5	8.9	56
Boraginaceae	14	8.9	158
Polemoniaceae	2	7.4	27
Olacaceae	2	7.1	28
Primulaceae	4	7.0	57
Haemodoraceae	1	6.7	15
Loganiaceae	1	6.3	16
Gentianaceae	6	5.8	103
Acanthaceae	6	2.9	207
Saxifragaceae	1	2.5	40
Thymelaeaceae	1	1.9	52
Ericaceae	2	1.7	121
Amaryllidaceae	1	1.4	69
Iridaceae	1	1.4	69
Lamiaceae	2	0.9	232
Asparagaceae	1	0.8	120
Malvaceae	2	0.8	245
Fabaceae	2	0.3	781
