# Supplementary material for: Convergent evolutionary patterns of heterostyly across angiosperms support the pollination-precision hypothesis
Source: Nat Commun. 2024 Feb 9;15:1237. doi: 10.1038/s41467-024-45118-0 (PMC10858259; doi:10.1038/s41467-024-45118-0)
Supplement: Supplementary file 8 — Source Data [file 41467_2024_45118_MOESM8_ESM.zip › SourceDataFigure3-4a.tree]

(((((((((((((((((((((((Humiriastrum:11.201109,Sacoglottis:11.201108):13.216814,Vantanea:24.417923):79.09293,((((Pogonophora:67.64843,(Clutia:51.245846,Pera:51.245844):16.402588):6.582332,(((((Neoscortechinia:20.387101,Cheilosa:20.3871):24.251413,(Trigonopleura:12.423761,Chaetocarpus:12.423761):32.214752):3.069505,((((((Cyttaranthus:21.670288,Pseudagrostistachys:21.670288):10.191828,(Agrostistachys:31.174019,Chondrostylis:31.174019):0.688098):1.922995,(((Blumeodendron:31.348167,((Argomuellera:12.672267,Pycnocoma:12.672267):1.321422,Droceloncia:13.99369):17.354477):1.445801,(((Amyrea:15.287094,Mareyopsis:15.287094):15.093619,((Hancea:18.222035,((Mallotus:10.661592,Coccoceras:10.661592):2.328483,Macaranga:12.990075):5.231959):10.486601,Cleidion:28.708637):1.672078):2.250935,(((Avellanita:25.967993,Ricinus:25.967993):4.008938,(Adriana:24.80701,(Seidelia:14.256454,Leidesia:14.256454):10.550557):5.169919):2.197665,(((((Erythrococca:9.327719,Micrococca:9.327719):0.494225,(Lobanilia:5.688556,Claoxylon:5.688555):4.133388):4.211333,Discoclaoxylon:14.033277):8.5201,Mercurialis:22.553377):8.500491,((Lasiococca:4.331532,Spathiostemon:4.331532):21.040312,((Mareya:17.733419,Acalypha:17.733418):7.151465,Wetria:24.884884):0.486959):5.682025):1.120728):0.457052):0.16232):0.497,((((Enriquebeltrania:22.031194,((Lasiocroton:7.237138,Leucocroton:7.237136):1.662276,(Garciadelia:8.47803,Adelia:8.47803):0.421383):13.131781):2.567561,Crotonogynopsis:24.598755):0.263718,((((Romanoa:16.589527,Plukenetia:16.589528):1.894902,((Astrococcus:17.22466,Dalechampia:17.22466):0.764896,(((Tragiella:9.015053,Tragia:9.015053):4.479546,((Acidoton:3.183326,Platygyna:3.183326):8.173155,(Bia:10.481897,((Sphaerostylis:4.796938,Pachystylidium:4.796938):2.534886,(Zuckertia:5.518799,Gitara:5.518799):1.813026):3.150073):0.874584):2.138118):1.831403,Cnesmone:15.326002):2.663554):0.494873):1.199842,Haematostemon:19.68427):3.041029,((Bernardia:9.586499,Adenophaedra:9.586499):12.78792,((Discocleidion:16.98692,(Necepsia:4.779331,Paranecepsia:4.779331):12.207588):1.455641,Afrotrewia:18.44256):3.931857):0.350882):2.137173):5.525765,((Monotaxis:21.018428,Amperea:21.018427):5.89359,(((Cephalocroton:10.771907,Epiprinus:10.771906):5.167077,(Koilodepas:10.925311,Cephalomappa:10.925311):5.013672):7.246665,((Philyra:15.769669,((Chiropetalum:13.543552,Ditaxis:13.543552):1.602753,Caperonia:15.146305):0.623364):7.397517,(((Sumbaviopsis:10.038729,Melanolepis:10.038729):7.515978,Chrozophora:17.554707):5.605462,Speranskia:23.16017):0.007017):0.018463):3.726368):3.476221):2.902729):0.494145):4.991048,((Alchorneopsis:28.915049,Discoglypremna:28.915049):0.04162,(Aubletiana:16.587696,(((Conceveiba:1.082015,Gavarretia:1.082015):5.381264,Aparisthmium:6.463279):7.339279,(Bocquillonia:9.902011,Alchornea:9.902011):3.900547):2.785139):12.36897):9.819493):4.287855,(Erismanthus:3.621423,(Syndyophyllum:3.125408,Moultonianthus:3.125408):0.496015):39.442593):3.268962,Omphalea:46.332976):1.375043):0.01951,Argythamnia:47.72753):14.168946,((Cladogelonium:49.343674,(((((Hevea:12.58531,(Micrandropsis:11.260639,Micrandra:11.260639):1.32467):1.56376,(Manihot:8.355911,Cnidoscolus:8.355911):5.793159):6.222796,Elateriospermum:20.371866):26.687372,(((Trigonostemon:25.894942,(((Sagotia:9.648488,Ophellantha:9.648488):12.527957,(((Pausandra:11.63635,Dodecastigma:11.63635):0.032379,((Baliospermum:11.121658,((Blachia:7.297216,Strophioblachia:7.297216):1.213294,Codiaeum:8.51051):2.611148):0.163495,Ostodes:11.285154):0.383576):0.046421,(Hylandia:11.338966,(Baloghia:9.018882,Fontainea:9.018882):2.320085):0.376184):10.461295):0.005799,((((Reutealis:8.549199,Vernicia:8.549199):4.917765,((Aleurites:12.361604,Manniophyton:12.361604):0.826362,(Sandwithia:12.88664,((Tannodia:2.369268,Domohinea:2.369268):7.885954,(Karima:9.033584,Neoboutonia:9.033584):1.221638):2.631418):0.301327):0.278998):0.257477,(Crotonogyne:9.996554,Cavacoa:9.996554):3.727888):0.015298,((Cocconerion:8.60237,(Bertya:7.289132,(Ricinocarpos:6.783039,Beyeria:6.783038):0.506094):1.313237):4.963573,(Schinziophyton:3.83132,(Givotia:2.195014,Ricinodendron:2.195014):1.636306):9.734623):0.173797):8.442505):3.712698):14.369414,(((Jatropha:15.431478,Deutzianthus:15.431478):0.005049,Joannesia:15.436527):13.268799,(Paracroton:28.699694,((Acidocroton:16.295158,Astraea:16.295158):4.566805,(Brasiliocroton:19.715769,Moacroton:19.715768):1.146195):7.837731):0.005632):11.559031):4.818753,(Glycydendron:42.335835,(Ditrysinia:40.11515,(((Ditta:4.941296,Tetrorchidium:4.941296):16.362114,Endospermum:21.303411):15.381835,(Klaineanthus:28.878206,Adenocline:28.878208):7.807038):3.429907):2.220684):2.747274):1.976129):2.241192,Suregada:49.30043):0.043242):2.52715,((Nealchornea:8.077354,(Plagiostyles:5.704271,Pimelodendron:5.70427):2.373083):30.985151,(((Dichostemma:9.829391,Anthostema:9.829391):20.803022,(Euphorbia:26.52691,(Calycopeplus:8.595804,Neoguillauminia:8.595804):17.931107):4.105503):1.300007,((Pachystroma:10.214434,(Ophthalmoblapton:10.149057,Hura:10.149057):0.065377):13.623236,((((Adenopeltis:6.189283,(Stillingia:6.182408,Spegazziniophytum:6.182408):0.006875):4.727924,Sapium:10.917207):2.458673,((Colliguaja:8.807273,(Spirostachys:6.113283,Excoecaria:6.113283):2.69399):3.195539,((Grimmeodendron:6.342083,(Bonania:6.340517,Sebastiania:6.340518):0.001566):1.44005,Hippomane:7.782133):4.220679):1.373069):10.440811,(((Senefelderopsis:9.423665,(((Dalembertia:7.702854,(Neoshirakia:7.163325,Triadica:7.163325):0.539529):1.13228,Homalanthus:8.835133):0.424903,(Gymnanthes:9.206389,((Mabea:7.26329,Sclerocroton:7.26329):0.257863,Microstachys:7.521153):1.685236):0.053648):0.163629):0.007086,Pseudosenefeldera:9.430751):7.442171,(Actinostemon:10.717291,Maprounea:10.71729):6.155632):6.943769):0.020979):8.094751):7.130084):12.808318):10.025653):12.334287):19.975843,((((Cyrillopsis:15.790213,Ochthocosmus:15.790213):13.03358,Ixonanthes:28.823793):60.87757,(((Hebepetalum:44.567612,(Indorouchera:37.92797,(Durandea:35.309194,Hugonia:35.309195):2.618777):6.639641):11.870825,((Radiola:33.06193,((Cliococca:18.219362,(Sclerolinon:14.652063,Hesperolinon:14.652063):3.567299):9.623804,Linum:27.843166):5.218766):7.018282,((Tirpitzia:34.486731,Reinwardtia:34.486732):3.514224,Anisadenia:38.000954):2.07926):16.358221):0.357447,Roucheria:56.795885):32.905483):3.147839,(((Medusagyne:53.433884,(Froesia:20.986156,(Quiina:17.223929,(Lacunaria:8.328565,Touroulia:8.328565):8.895364):3.762227):32.447727):4.799055,((((((Cespedesia:7.813605,Krukoviella:7.813605):0.532799,Godoya:8.346404):19.09736,(Blastemanthus:26.661596,(Tyleria:15.864131,(Euthemis:14.571636,(Adenarake:13.492432,Sauvagesia:13.492433):1.079203):1.292496):10.797466):0.782167):8.143655,(Lophira:22.028762,(Elvasia:12.334764,(Ouratea:10.887836,(((Diporidium:6.83367,Ochna:6.833671):2.543303,Rhabdophyllum:9.376974):1.508297,((Campylospermum:10.552307,Idertia:10.552307):0.006636,Brackenridgea:10.558942):0.326327):0.002567):1.446928):9.693998):13.558656):9.152113,(Philacra:18.056908,Luxemburgia:18.056907):26.682625):8.464402,Testulea:53.203934):5.029003):33.997047,(Caryocar:13.525326,Anthodiscus:13.525326):78.70466):0.619219):1.357403):8.401122,((Lophopyxis:59.005993,(Drypetes:13.134892,(Putranjiva:2.457882,Sibangea:2.457882):10.677009):45.8711):40.136215,((Balanops:81.535922,(((Parinari:33.66149,(((Grangeria:16.897594,(Magnistipula:11.239091,Maranthes:11.239091):5.658504):6.915856,(Bafodeya:19.613504,Neocarya:19.613504):4.199947):9.589942,(((Licania:12.405632,(Hirtella:11.917677,Couepia:11.917677):0.487954):4.042579,(Chrysobalanus:15.506008,(Exellodendron:10.571648,Hunga:10.571648):4.93436):0.942201):16.630589,(Dactyladenia:18.115317,(Acioa:16.155155,(Atuna:13.22973,Kostermanthus:13.22973):2.925424):1.960163):14.96348):0.324596):0.258097):20.854298,Euphronia:54.51579):13.892139,((Dichapetalum:16.294661,Tapura:16.29466):35.60089,(Trigonia:38.264395,Trigoniastrum:38.264397):13.631158):16.512375):13.127993):17.594582,((((Irvingia:5.189729,Desbordesia:5.18973):6.57728,Klainedoxa:11.76701):81.84037,(((Microdesmis:45.154277,(Galearia:14.853409,Panda:14.853409):30.300869):46.53601,(Ctenolophon:87.5491,(((Erythroxylum:24.903488,Nectaropetalum:24.903488):19.687449,Aneulophus:44.59094):28.267183,((Paradrypetes:51.242928,(Sterigmapetalum:19.129345,Cassipourea:19.129345):32.113583):8.022857,((Bruguiera:28.583755,((Ceriops:23.800693,Kandelia:23.800694):3.387658,Rhizophora:27.188352):1.395404):10.122261,((Pellacalyx:18.521331,(Crossostylis:17.297035,Gynotroches:17.297035):1.224295):5.806333,Carallia:24.327663):14.378352):20.559769):13.592336):14.690985):4.141183):0.655338,(((((Wielandia:31.40082,Dicoelia:31.400818):17.283323,(Astrocasia:43.453472,Heywoodia:43.453472):5.230671):6.517251,((Notoleptopus:53.53923,(Margaritaria:41.519379,(Heterosavia:39.114407,(Flueggea:30.844252,(Phyllanthus:17.142704,(Pseudoglochidion:16.657202,((Breynia:11.765661,(Sauropus:11.673805,Synostemon:11.673804):0.091857):3.14192,Glochidion:14.90758):1.749621):0.485502):13.701547):8.270157):2.404969):12.019852):0.711421,((Pentabrachion:50.202606,((Poranthera:8.265682,Oreoporanthera:8.265681):29.38238,((Meineckia:11.708094,(Zimmermannia:7.62946,Zimmermanniopsis:7.629459):4.078635):24.128782,(Andrachne:26.02007,(Leptopus:21.868902,Actephila:21.868902):4.151169):9.816806):1.811185):12.554545):0.003552,((Lachnostylis:15.196962,Securinega:15.196962):14.640722,((Pseudolachnostylis:21.416979,(Bridelia:20.968046,Cleistanthus:20.968047):0.448932):5.746656,((Keayodendron:24.679644,Amanoa:24.679644):1.586592,((Gonatogyne:8.905368,Savia:8.905368):10.672529,(Discocarpus:5.183006,Croizatia:5.183006):14.394891):6.688339):0.897399):2.674049):20.368475):4.044491):0.950743):16.723717,((((Spondianthus:41.524418,(Protomegabaria:15.76,(Richeria:8.351368,(Maesobotrya:7.684277,(Baccaurea:7.296598,Aporosa:7.296598):0.387679):0.667091):7.408632):25.764418):3.053292,(Hieronyma:24.205693,(Hymenocardia:23.326448,((Apodiscus:7.567917,Martretia:7.567917):15.389784,(Antidesma:12.75197,Thecacoris:12.751969):10.205731):0.368747):0.879246):20.372015):0.578833,Uapaca:45.156539):1.404825,Bischofia:46.561367):25.363745):11.853382,(Podocalyx:46.116386,((Petalostigma:17.998291,(Dissiliaria:13.543147,(Scagea:11.888836,(Stachystemon:8.217238,Micrantheum:8.217238):3.671599):1.654311):4.455144):12.615172,(Tetracoccus:12.957233,((((Oldfieldia:6.870602,Androstachys:6.870602):0.790309,Hyaenanche:7.660911):0.747216,Aristogeitonia:8.408127):1.57088,Picrodendron:9.979007):2.978226):17.65623):15.502922):37.662106):8.567134):1.261755):1.304175,((Bhesa:63.474154,Centroplacus:63.474155):31.418764,(((((((Coleostachys:17.405455,(Acmanthera:7.125313,Pterandra:7.125313):10.280142):3.991012,((Diacidia:14.835333,Blepharandra:14.835334):1.354258,Byrsonima:16.189592):5.206876):15.092934,(Lophanthera:11.74096,(Spachea:11.557703,(Verrucularina:8.879592,Galphimia:8.879592):2.678111):0.183257):24.748442):14.841143,(((((Dinemandra:10.217542,Dinemagonum:10.217542):13.23718,Ptilochaeta:23.454722):8.603439,(((Echinopterys:13.829743,(Thryallis:11.996847,Bunchosia:11.996848):1.832896):4.212649,((Heladena:8.789801,Henleophytum:8.789801):2.350347,Tristellateia:11.140149):6.902244):11.756418,(((Lophopterys:12.349017,(Calcicola:9.681628,(((Aspidopterys:8.237892,(Malpighia:7.399033,(Digoniopterys:2.254877,(Rhynchophora:2.250488,(Microsteira:2.243403,Madagasikaria:2.243403):0.007086):0.004388):5.144156):0.838859):0.251996,((Diaspis:3.159875,Caucanthus:3.159876):3.281441,Triaspis:6.441317):2.048572):0.985135,Mascagnia:9.475024):0.206604):2.66739):5.085342,(((Diplopterys:12.564163,((((Sphedamnocarpus:4.285408,Philgamia:4.285409):3.343112,Banisteriopsis:7.628521):1.968629,((((Gallardoa:1.928865,Mionandra:1.928865):0.934237,Cordobia:2.863102):6.129112,(Janusia:5.003764,((Aspicarpa:3.485862,Gaudichaudia:3.485862):0.92469,Camarea:4.410552):0.593211):3.98845):0.423541,Peixotoa:9.415754):0.181394):2.713287,(Bronwenia:8.619389,(Ryssopterys:4.165142,Stigmaphyllon:4.165142):4.454247):3.691047):0.253728):2.084549,(Ectopopterys:13.698458,Amorimia:13.698459):0.950254):0.005953,(Excentradenia:6.449321,((Hiraea:5.422197,Adelphia:5.422197):1.008774,Psychopterys:6.430971):0.01835):8.205345):2.779694):1.284235,((Dicella:9.18013,Tricomaria:9.18013):2.205051,((((Flabellaria:2.980304,Malpighiodes:2.980304):0.917397,Mezia:3.897701):0.540606,Callaeum:4.438307):2.925525,((Christianella:7.293802,((Hiptage:4.64538,Flabellariopsis:4.64538):2.643495,((Niedenzuella:4.868473,Aenigmatanthera:4.868473):2.058958,Carolus:6.927431):0.361443):0.004927):0.063271,((Tetrapterys:4.322503,(Alicia:4.31714,Heteropterys:4.317141):0.005362):0.690857,Jubelina:5.013359):2.343715):0.006758):4.02135):7.333413):11.080216):2.259351):4.657624,Barnebya:36.715786):3.218926,((Acridocarpus:24.023394,Brachylophon:24.023396):11.022068,(Mcvaughia:14.036172,(Burdachia:12.338202,Glandonia:12.338202):1.69797):21.00929):4.889249):11.395834):22.553078,(Bergia:39.919707,Elatine:39.919706):33.963917):20.676153,(((((Malaccotristicha:15.7262,Terniopsis:15.726201):33.799496,(Weddellina:37.40003,(Diamantina:22.52446,((Cipoia:19.74279,(Podostemum:19.428514,((Inversodicraea:10.983471,(((Letestuella:6.231761,Macropodiella:6.231761):2.26589,(Ledermanniella:8.061047,(Dicraeanthus:7.795587,Djinga:7.795587):0.265461):0.436603):1.708424,Monandriella:10.206075):0.777396):8.189532,((Willisia:17.344374,(Griffithella:14.859193,((Hydrobryopsis:9.435074,Polypleurum:9.435074):2.616258,Zeylanidium:12.051333):2.807861):2.485181):0.802967,(Hydrobryum:17.480468,(Paracladopus:13.607203,Cladopus:13.607203):3.873264):0.666874):1.025661):0.255512):0.314276):1.780679,(((Rhyncholacis:16.557365,Castelnavia:16.557365):1.673349,(((Jenmaniella:11.774542,(Monostylis:11.220934,Lophogyne:11.220934):0.553609):1.175203,((Marathrum:5.38694,Noveloa:5.386941):5.481734,Apinagia:10.868675):2.081071):2.099019,Macarenia:15.048764):3.18195):2.112267,Mourera:20.342981):1.180489):1.000989):14.875568):12.125669):18.29736,((Cratoxylum:33.604729,Eliea:33.60473):14.044276,((Psorospermum:20.374823,(Harungana:16.083212,Vismia:16.083211):4.291613):19.785858,(Hypericum:30.970471,Triadenum:30.970469):9.19021):7.488325):20.174051):21.242868,((((Garcinia:17.578579,Allanblackia:17.578579):0.039285,(Rheedia:16.199454,(Ochrocarpos:13.911836,Tripetalum:13.911836):2.287618):1.418409):3.230981,(((Platonia:13.395694,Moronobea:13.395694):1.418231,Montrouziera:14.813925):2.411936,(Pentadesma:17.208818,(Lorostemon:14.369479,Symphonia:14.36948):2.839339):0.017043):3.622983):30.228582,(Havetia:12.735182,((Oedematopus:5.096387,Quapoya:5.096387):6.73497,(Clusia:11.737454,(Chrysochlamys:9.367939,(Tovomita:8.83961,(Tovomitopsis:7.978307,Dystovomita:7.978307):0.861303):0.528328):2.369516):0.093902):0.903825):38.342243):37.9885):1.651246,((Bonnetia:57.389365,(Ploiarium:10.922077,Archytaea:10.922077):46.467285):30.9905,(((Clusiella:40.58634,(((Mammea:30.728438,Poeciloneuron:30.728437):2.483897,Kayea:33.212334):6.895424,(Mesua:26.765974,Calophyllum:26.765974):13.341784):0.478584):0.642769,(Marila:21.886606,((Kielmeyera:15.380845,(Caraipa:14.003764,Haploclathra:14.003765):1.377081):5.541462,Mahurea:20.922308):0.964298):19.342506):19.327806,Endodesmia:60.55692):27.822945):2.337308):3.842605):0.305473,(((((Xylotheca:14.146384,((Camptostylus:9.285759,Caloncoba:9.285759):2.996106,Carpotroche:12.281865):1.864519):8.429538,(Dasylepis:15.520313,Erythrospermum:15.520313):7.05561):42.362103,((Ceratiosicyos:17.8882,(Guthriea:16.935242,Acharia:16.935242):0.952958):7.483201,(Kiggelaria:20.92922,(Trichadenia:13.467682,Pangium:13.467682):7.461539):4.44218):39.566624):25.06276,(Goupia:83.07129,(Fusispermum:70.633775,((Rinoreocarpus:27.422007,Decorsella:27.422007):25.739792,(((Allexis:37.663944,(Viola:29.175289,(Schweiggeria:10.870395,Noisettia:10.870395):18.304893):8.488655):9.562079,(Rinorea:43.970308,(Hybanthus:35.858135,(((Pombalia:21.078073,Isodendrion:21.078075):5.845456,(((Hybanthopsis:20.841146,((Agatea:3.219223,Agation:3.219223):9.918053,Corynostylis:13.137276):7.703872):0.929862,Anchietea:21.771009):4.524445,(Melicytus:5.035186,Hymenanthera:5.035185):21.260269):0.628078):0.002248,Scyphellandra:26.92578):8.932356):8.112172):3.255715):5.076878,((((Mayanaea:6.390984,Orthion:6.390984):17.124168,Amphirrhox:23.515153):0.744133,(Gloeospermum:13.573384,Leonia:13.573383):10.685903):8.658968,(Paypayrola:10.225843,Hekkingia:10.225843):22.692411):19.384645):0.858898):17.471977):12.437516):6.929493):4.36124,((Malesherbia:58.298113,(((Androsiphonia:12.886816,((Smeathmannia:7.839101,Barteria:7.839101):3.517271,(Viridivia:7.399623,Paropsia:7.399623):3.956749):1.530443):13.154085,(Adenia:25.51885,((Basananthe:22.899563,((Schlechterina:6.837988,Crossostemma:6.837988):14.349607,(Deidamia:16.378956,Efulensia:16.378956):4.808638):1.711968):1.676717,((Ancistrothyrsus:15.727474,(Mitostemma:13.062905,Dilkea:13.062904):2.664569):7.661143,(Tetrastylis:21.694143,Passiflora:21.694143):1.694473):1.187662):0.942571):0.52205):21.358778,(((((Tricliceras:19.462605,((Hyalocalyx:12.766559,Loewia:12.766559):2.564104,Streptopetalum:15.330662):4.131943):10.386358,(Afroqueta:25.7633,Stapfiella:25.763298):4.085665):2.101739,((Mathurina:15.732531,Arboa:15.732532):12.272587,Adenoa:28.00512):3.945584):1.034007,Erblichia:32.98471):9.207594,(Piriqueta:38.780931,Turnera:38.780931):3.411374):5.207374):10.898435):32.82829,((Lacistema:25.47444,Lozania:25.47444):48.638203,((((Euceraea:14.726682,((Laetia:11.876726,Zuelania:11.876726):0.881089,(Samyda:12.634791,Casearia:12.634791):0.123024):1.968867):10.877541,Ryania:25.604223):17.280708,Tetrathylacium:42.88493):19.72236,(Scyphostegia:54.158722,(((Abatia:19.559864,((Hasseltia:4.549023,Pleuranthodendron:4.549023):14.717733,(((Pineda:9.142179,Prockia:9.142179):0.433522,Neosprucea:9.575701):2.823446,Banara:12.399148):6.867609):0.293108):21.80419,((Bembicia:34.400024,(Homalium:34.282761,Trimeria:34.28276):0.117264):1.618337,(((Dovyalis:33.396564,(Ludia:17.501682,(Xylosma:13.792927,Flacourtia:13.792927):3.708754):15.894881):1.847866,((((Itoa:16.164595,Poliothyrsis:16.164595):7.058019,(Idesia:13.448729,Bennettiodendron:13.448729):9.773885):6.124705,Azara:29.347319):3.290768,Lunania:32.63809):2.606342):0.005846,(Oncoba:26.010193,(Scolopia:25.999081,((Hemiscolopia:21.151154,Pseudoscolopia:21.151154):4.846259,Phyllobotryon:25.997412):0.001669):0.011111):9.240083):0.768087):5.345693):4.685053,(Salix:38.038631,Populus:38.038632):8.010476):8.109616):8.448567):11.50535):17.013763):3.235621):0.503224):0.027669):0.018638):4.218947):0.011706):3.46552):0.903128)Malpighiales.rn.d8s.tre:7.91554,(((((Biophytum:40.135628,((Averrhoa:19.45972,Sarcotheca:19.459722):9.568093,Dapania:29.027814):11.107813):5.533661,Oxalis:45.669289):11.722173,(Connarus:27.689062,((Jollydora:18.316926,(((Rourea:13.186329,Ellipanthus:13.186329):0.077175,Cnestis:13.263504):4.713752,Agelaea:17.977256):0.339671):1.771927,(Cnestidium:13.420872,Byrsocarpus:13.420872):6.667982):7.60021):29.702398):33.954903,(((Brunellia:75.577706,Cephalotus:75.577705):5.293409,((Sloanea:59.827137,(Vallea:40.86352,Aristotelia:40.863522):18.963614):4.306913,(((((Tremandra:27.141575,Tetratheca:27.141575):7.682797,((Sericolea:19.560317,Aceratium:19.560317):6.540179,Elaeocarpus:26.100496):8.723876):2.295079,Dubouzetia:37.119451):1.908335,Peripentadenia:39.027788):0.029281,Crinodendron:39.057068):25.076982):16.737066):3.657166,(Spiraeanthemum:74.631356,(Hooglandia:58.77019,((Bauera:50.085681,((Schizomeria:35.099169,Davidsonia:35.099167):5.155626,((Anodopetalum:14.532293,Platylophus:14.532293):7.946692,Ceratopetalum:22.478984):17.775808):9.830886):8.042609,((Pullea:48.175737,(Acrophyllum:43.851536,Eucryphia:43.851538):4.324204):2.580251,(Lamanonia:43.802305,((Gillbeea:32.990795,(Opocunonia:23.770939,Caldcluvia:23.770938):9.219857):3.959696,((Spiraeopsis:16.463766,Ackama:16.463766):9.516493,(((Pseudoweinmannia:6.984005,Karrabina:6.984005):4.460142,Geissois:11.444147):14.47077,(Callicoma:25.026963,(Vesselowskya:23.826805,((Pancheria:19.81777,Cunonia:19.817771):1.726661,Weinmannia:21.544431):2.282374):1.200159):0.887953):0.065342):10.970232):6.851815):6.953684):7.372298):0.641903):15.861167):9.896923):6.818083):15.013798,(Afrostyrax:21.935446,Hua:21.935446):84.42472)Oxalidales.rn.d8s.tre:5.066234)mrcaott2ott345:0.594159,((Ruptiliocarpon:21.717327,Lepidobotrys:21.717327):70.88952,(((Quetzalia:18.913305,Microtropis:18.913303):11.023553,Zinowiewia:29.936858):40.22637,(((((Peripterygia:30.017609,Siphonodon:30.017607):8.266513,(Crossopetalum:37.081492,(((Denhamia:25.563636,((Hedraianthera:10.201982,Brassiantha:10.201981):8.516404,(Hypsophila:8.882353,Dicarpellum:8.882353):9.836033):6.845251):4.115574,Hexaspora:29.67921):2.909246,(((Macgregoria:16.96362,Stackhousia:16.963621):1.673423,Tripterococcus:18.637043):12.967142,((Psammomoya:10.813945,Apatophyllum:10.813945):13.607398,(Menepetalum:8.836341,Dinghoua:8.836341):15.585002):7.182842):0.984271):4.493036):1.20263):4.547589,((((((((Canotia:10.57158,Acanthothamnus:10.57158):9.816104,(Euonymus:18.004691,Glyptopetalum:18.004691):2.382993):0.317408,Wimmeria:20.705093):0.188416,Paxistima:20.893508):3.904841,(Celastrus:4.091952,Tripterygium:4.091952):20.706396):0.96925,((Gyminda:17.315842,(Schaefferia:15.707183,(Orthosphenia:5.116625,Rzedowskia:5.116625):10.590558):1.608659):5.386202,Haydenoxylon:22.702043):3.065556):2.192988,((Maytenus:15.137095,Mystroxylon:15.137096):4.750888,(Fraunhofera:9.397922,Plenckia:9.397922):10.490061):8.072604):5.565827,((Salaciopsis:26.478176,((Robsonodendron:11.953058,((Pseudosalacia:8.846562,Empleuridium:8.846563):0.541343,Pterocelastrus:9.387906):2.565153):12.82922,((((Cassine:9.432215,(Catha:7.732976,Allocassine:7.732976):1.699239):0.608013,(Lauridia:8.255497,Maurocenia:8.255497):1.784731):0.896279,(Lydenburgia:6.356365,(Gymnosporia:4.43667,(Gloveria:0.855264,Putterlickia:0.855264):3.581405):1.919696):4.580142):0.890725,Platypterocarpus:11.827232):12.955046):1.695898):1.288502,(((((Pristimera:14.183374,(Trochantha:10.211808,Simicratea:10.211809):3.971566):0.676562,(Helictonema:14.431269,((Reissantia:12.658094,((Loeseneriella:9.463194,((Tristemonanthus:3.417833,Campylostemon:3.417832):4.787887,Hippocratea:8.205719):1.257475):2.516368,Apodostigma:11.979563):0.678531):1.605842,(Elachyptera:13.562923,(((Anthodon:10.559529,(Prionostemma:10.099335,Hylenaea:10.099334):0.460195):0.507524,Semialarium:11.067052):2.012081,Cuervea:13.079134):0.483789):0.701013):0.167334):0.428667):1.347972,Plagiopteron:16.207909):6.618841,(Sarawakodendron:16.617916,(((Cheiloclinium:10.294255,(Peritassa:10.284203,Tontelea:10.284202):0.010052):1.589155,Thyrsosalacia:11.88341):1.380193,(Salacia:11.192088,Salacighia:11.192087):2.071515):3.354314):6.208833):2.730553,((Kokoona:15.722304,Lophopetalum:15.722304):6.10194,((Polycardia:10.202026,Brexia:10.202026):7.822993,(((Salvadoropsis:4.776385,Pleurostylia:4.776384):1.086633,Hartogiopsis:5.863018):8.226517,(Elaeodendron:13.569855,(Evonymopsis:7.270404,Brexiella:7.270404):6.299451):0.519679):3.935484):3.799224):3.73306):2.209376):5.759736):9.305296):12.30674,Monimopetalum:55.13845):13.401074,((Lepuropetalon:24.36642,Parnassia:24.36642):42.84515,Mortonia:67.211566):1.327957):1.623704):22.44362)Celastrales.rn.d8s.tre:19.413708)mrcaott2ott1479:3.764979,(((Cynomorium:105.054878,(((((((((((Potentilla:71.127689,Argentina:71.12769):0.015463,(((Horkelia:10.734021,Horkeliella:10.734021):0.163389,Ivesia:10.897409):52.840416,Duchesnea:63.737827):7.405328):7.538571,((((((Alchemilla:34.021069,(Aphanes:33.185845,Lachemilla:33.185845):0.835221):16.938862,Comarum:50.959926):2.523987,Sibbaldia:53.483916):0.497998,Sibbaldianthe:53.981912):6.277551,Fragaria:60.259465):3.905685,((Drymocallis:27.339527,(Chamaerhodos:25.197721,Chamaecallis:25.197721):2.141807):4.168273,(Dasiphora:10.244113,Potaninia:10.244113):21.263689):32.65735):14.516576):2.674252,((((Cliffortia:58.928132,((Acaena:54.424233,Polylepis:54.424232):0.032039,Margyricarpus:54.456271):4.471863):4.378536,Sanguisorba:63.30667):2.206804,((((Marcetella:9.862472,Bencomia:9.862472):15.75716,Poterium:25.619633):1.177637,Sarcopoterium:26.79727):30.979622,Poteridium:57.776894):7.736582):7.806829,(Agrimonia:19.931817,(Leucosidea:16.11126,Hagenia:16.11126):3.820559):53.388485):8.035675):0.679169,Rosa:82.035147):2.967608,Rubus:85.002756):0.475769,((((Geum:37.690078,Coluria:37.69008):0.425646,Taihangia:38.115726):29.153044,Sieversia:67.268771):3.115227,Fallugia:70.383995):15.094528):2.697103,Filipendula:88.175628):5.093615,(((Cercocarpus:17.716002,Chamaebatia:17.716002):4.056819,Purshia:21.77282):3.948948,Dryas:25.72177):67.54748):1.291905,(((((((((((((((((((Malus:4.452934,Docynia:4.452931):0.316786,Docyniopsis:4.769717):2.372437,(Chamaemespilus:1.330242,Torminalis:1.330242):5.811913):0.601409,Aronia:7.743564):0.639336,Photinia:8.382899):0.034899,((Chaenomeles:7.905569,Cydonia:7.905569):0.397855,Dichotomanthes:8.303424):0.114374):1.196968,(((Crataegus:5.051585,Mespilus:5.051583):2.275215,Pyracantha:7.326799):0.363998,Malacomeles:7.690797):1.92397):1.130995,((((Pyrus:8.357773,Cormus:8.357774):0.32098,Sorbus:8.678756):1.216342,(Eriobotrya:8.379717,Rhaphiolepis:8.379717):1.51538):0.018524,(Cotoneaster:7.984626,Heteromeles:7.984624):1.928995):0.832141):0.273575,Amelanchier:11.019336):1.419959,(Stranvaesia:10.378342,Peraphyllum:10.378342):2.060953):0.042699,(Osteomeles:12.458194,Chamaemeles:12.458194):0.023801):2.384924,Vauquelinia:14.866919):0.282246,(Kageneckia:11.887819,Lindleya:11.887819):3.261346):6.799396,Gillenia:21.94856):27.65761,((((Sibiraea:20.787,Pentactina:20.787003):5.278729,Petrophytum:26.065731):5.646283,((Aruncus:15.331935,Luetkea:15.331935):7.525275,Holodiscus:22.857209):8.854804):16.818327,((Sorbaria:8.643763,Chamaebatiaria:8.643762):7.002472,Adenostoma:15.646235):32.884106):1.075831):1.127065,((Prunus:18.078464,Cerasus:18.078463):11.249034,Pygeum:29.327497):21.405739):4.174033,(Neillia:15.109212,Physocarpus:15.109212):39.798058):0.079158,(((Prinsepia:13.366628,Exochorda:13.366628):2.834906,Oemleria:16.201534):34.911316,((Neviusia:11.254568,Kerria:11.254568):25.3769,Rhodotypos:36.631466):14.481384):3.873576):10.329009,Lyonothamnus:65.31544):29.245712):4.400616,(((((((((Ficus:30.560475,((((((Helicostylis:11.189832,Maquira:11.189832):2.78309,Naucleopsis:13.972921):0.929906,Castilla:14.902827):2.268487,Poulsenia:17.171314):2.062991,Antiaropsis:19.234304):1.399811,Antiaris:20.634115):9.926359):7.961913,(Parartocarpus:9.29177,Hullettia:9.29177):29.230618):1.504138,(((Dorstenia:34.886741,((Brosimum:7.692556,Trymatococcus:7.692556):3.587037,Treculia:11.279593):23.60715):2.288,Broussonetia:37.17474):1.3784,(Fatoua:20.684139,Malaisia:20.68414):17.869003):1.473384):1.729536,Maclura:41.756061):0.707801,(((Artocarpus:5.586538,Prainea:5.586538):2.691189,Batocarpus:8.277727):19.178892,(((((Morus:8.410204,Trophis:8.410205):0.964486,Bagassa:9.37469):0.461448,Sorocea:9.836137):11.698586,Streblus:21.534723):0.01687,Taxotrophis:21.551594):5.905026):15.007244):26.048553,(((((Pilea:25.536383,Sarcopilea:25.536385):11.178764,Lecanthus:36.715145):3.091091,(((Elatostema:24.479877,Procris:24.479876):0.496895,Pellionia:24.976772):12.559541,(Gyrotaenia:11.353448,Myriocarpa:11.353448):26.182863):2.269926):2.401548,(((((Urtica:15.116586,Hesperocnide:15.116586):16.74293,Nanocnide:31.859517):2.124264,Dendrocnide:33.98378):0.530844,Girardinia:34.514624):1.117654,((((Urera:12.533627,Obetia:12.533626):0.704296,Poikilospermum:13.237922):2.976529,Touchardia:16.21445):17.150385,Laportea:33.364834):2.267441):6.57551):4.491285,(((((((Boehmeria:15.75583,Sarcochlamys:15.75583):0.011215,Archiboehmeria:15.767045):3.318981,Astrothalamus:19.086025):1.602765,Debregeasia:20.688791):9.565752,((((Pouzolzia:15.495541,(Neodistemon:10.955045,Hemistylus:10.955045):4.540495):0.893132,Gonostegia:16.388672):1.868538,((Pipturus:8.080408,Nothocnide:8.080408):3.598982,(Neraudia:11.660229,Cypholophus:11.660229):0.019161):6.577821):8.537658,Chamabainia:26.794868):3.459675):4.838348,(((((Droguetia:9.874864,Australina:9.874864):17.723927,Didymodoxa:27.598792):0.92929,Forsskaolea:28.528082):4.444964,(((Parietaria:9.936633,Soleirolia:9.936633):0.615931,Gesnouinia:10.552565):13.231235,Discocnide:23.783798):9.189245):0.913831,Oreocnide:33.886876):1.206016):6.706683,((((Pourouma:9.717883,Musanga:9.717883):8.005493,Cecropia:17.723375):2.716782,Coussapoa:20.440158):15.580416,(Maoutia:18.633964,Leucosyke:18.633964):17.38661):5.779001):4.899497):21.813345):4.956685,((((Parasponia:62.626454,((Humulus:16.14459,Cannabis:16.144589):42.35686,Pteroceltis:58.50145):4.125005):4.543309,Celtis:67.169763):1.361928,(Lozanella:61.044757,Gironniera:61.044757):7.486936):2.653571,Aphananthe:71.185263):2.283839):5.701507,((((Ulmus:8.914973,(Zelkova:7.116383,Planera:7.116382):1.79859):12.642157,Hemiptelea:21.557129):18.769032,((Ampelocera:15.34398,Phyllostylon:15.343981):4.757259,Holoptelea:20.10124):20.224922):33.84476,Chaetachme:74.17092):4.999688):6.322774,((((((((Phylica:14.807023,(Nesiota:10.382294,Trichocephalus:10.382294):4.424729):0.034096,Noltea:14.841119):13.575636,((Ziziphus:21.625477,Hovenia:21.625479):5.725787,(((Crumenaria:16.612406,Pleuranthodes:16.612406):1.70306,Reissekia:18.315466):3.941541,(Helinus:20.040218,Gouania:20.040218):2.216788):5.094258):1.065491):1.437589,((Alphitonia:27.894207,(Colubrina:25.561591,Lasiodiscus:25.56159):2.332615):0.853759,(Ceanothus:21.672104,(Emmenosperma:10.934857,Jaffrea:10.934857):10.737248):7.075861):1.106379):5.115591,((((((Spyridium:12.351419,Polianthion:12.351418):3.522728,((Pomaderris:10.889663,Siegfriedia:10.889663):3.647134,Trymalium:14.536797):1.33735):0.032739,(Stenanthemum:15.471524,(Papistylus:3.68087,Blackallia:3.68087):11.790655):0.43536):1.120831,Cryptandra:17.027716):16.110434,Granitites:33.13815):0.026983,((Discaria:10.032588,Colletia:10.032588):4.80076,Adolphia:14.833349):18.331783):1.804802):2.058354,Schistocarpaea:37.02829):14.37017,((((((Rhamnus:10.957355,Frangula:10.957355):13.330849,(((((((Condalia:4.600474,Karwinskia:4.600474):6.479459,Krugiodendron:11.079933):3.971687,Rhamnidium:15.05162):2.317223,Rhamnella:17.368843):3.959374,Reynosia:21.328217):0.648814,(Berchemia:16.539312,Berchemiella:16.539312):5.437719):1.183798,Sageretia:23.16083):1.127376):1.595671,Scutia:25.883876):3.776377,Maesopsis:29.660254):10.651487,Ventilago:40.311741):8.549353,((Doerpfeldia:16.785969,Ampelozizyphus:16.785969):11.764284,Bathiorhamnus:28.550253):20.31084):2.537366):24.21016,(((Hippophae:14.206012,Shepherdia:14.206011):10.124369,Elaeagnus:24.33038):40.890316,(Barbeya:60.83191,Dirachma:60.83191):4.388786):10.387922):9.884764):13.46838)Rosales.rn.d8s.tre:6.093104)mrcaott371ott103442:6.093108,(((((((((((((((((((((Cucumis:11.417407,Muellerargia:11.417408):1.346991,(Zehneria:7.553818,Neoachmandra:7.553817):5.210582):0.298391,Ruthalicia:13.06279):0.163217,(Melothria:10.867156,Indomelothria:10.867156):2.358851):0.050952,(Coccinia:8.278656,Diplocyclos:8.278656):4.998304):0.34841,((((((Trochomeria:2.607717,Dactyliandra:2.607717):2.99626,(Ctenolepis:2.895906,Blastania:2.895906):2.708071):3.94773,Benincasa:9.551708):0.419574,((((Solena:5.854843,Borneosicyos:5.854843):0.642749,Lemurosicyos:6.497592):1.46031,Cephalopentandra:7.957902):0.30668,Raphidiocystis:8.264582):1.706699):0.20944,Acanthosicyos:10.180722):0.509468,(Citrullus:9.724883,(Lagenaria:7.011878,Peponium:7.011877):2.713005):0.965307):2.935179):0.011742,((Papuasicyos:4.084442,Scopellaria:4.084442):1.356552,Urceodiscus:5.440995):8.196116):6.501221,(((((Cayaponia:7.960502,Abobra:7.960502):1.58282,Tecunumania:9.543322):0.937899,((Cionosicys:5.123027,Cionosicyos:5.123027):3.554833,Schizocarpum:8.677861):1.80336):1.041511,(((Penelopeia:7.324025,Anacaona:7.324025):1.330422,Sicana:8.654447):0.015458,Calycophysum:8.669905):2.852827):0.688998,((Cucurbita:9.600566,Peponopsis:9.600567):1.322503,Polyclathra:10.92307):1.288659):7.926603):2.633091,(((((((((Gurania:3.8254,(Psiguria:3.569908,Helmontia:3.569908):0.255494):2.796632,Wilbrandia:6.622034):1.101158,Doyerea:7.723191):1.443485,(((((Ibervillea:4.099321,Dieterlea:4.099321):3.297217,Tumamoca:7.396538):0.940422,(Apodanthera:8.318686,(Halosicyos:7.065493,Ceratosanthes:7.065493):1.253192):0.018274):0.047591,Melothrianthus:8.384551):0.357807,Kedrostis:8.742358):0.424319):0.447972,Cucurbitella:9.614649):0.530583,Corallocarpus:10.145232):0.219554,(Seyrigia:5.977648,Trochomeriopsis:5.977648):4.387138):0.529094,Dendrosicyos:10.89388):1.139051,(Eureiandra:7.007339,Bambekea:7.007339):5.025592):10.738492):0.372437,(Herpetospermum:16.074496,Schizopepon:16.074495):7.069364):0.310272,((((Trichosanthes:10.555323,Gymnopetalum:10.555324):8.173702,(((((((((Sicyos:2.040101,Microsechium:2.040099):1.825629,Sicyocaulis:3.865728):4.754502,(Sechium:7.547315,Sechiopsis:7.547315):1.072915):0.65549,Sicyosperma:9.27572):2.299254,Marah:11.574973):0.364281,((Frantzia:9.884435,Echinopepon:9.884435):1.756212,Echinocystis:11.640648):0.298607):0.011553,(((Rytidostylis:0.904335,Pseudocyclanthera:0.904335):7.226917,Cyclanthera:8.131252):1.652288,Hanburia:9.78354):2.167268):5.918595,Linnaeosicyos:17.869404):0.789825,Hodgsonia:18.659227):0.069799):0.562422,Luffa:19.291449):1.552763,Nothoalsomitra:20.844212):2.60992):0.146766,((Bryonia:13.810572,Ecballium:13.810572):5.86781,Austrobryonia:19.678381):3.922516):1.166176,((Ampelosycios:10.129746,Telfairia:10.129746):0.635141,Cogniauxia:10.764887):14.002187):1.197473,(Siraitia:23.944647,Microlagenaria:23.944647):2.019901):0.834169,Momordica:26.798719):0.704065,(Thladiantha:20.335533,Baijiania:20.335533):7.167247):0.844753,Indofevillea:28.347534):7.177986,(((((Hemsleya:16.635331,Gomphogyne:16.63533):6.973574,(Gynostemma:22.417579,Neoalsomitra:22.41758):1.191327):2.129785,Bayabusua:25.73869):2.974821,Alsomitra:28.71351):2.744766,((((Sicydium:19.825681,Cyclantheropsis:19.825682):0.938794,Pteropepon:20.764475):2.179083,Fevillea:22.943558):7.863362,(((Xerosicyos:17.325404,(Siolmatra:6.45221,Zanonia:6.45221):10.873195):7.354139,Gerrardanthus:24.679544):4.623826,(Actinostemma:18.59674,Bolbostemma:18.59674):10.70663):1.50355):0.651358):4.067241):26.401344,((((Begonia:3.678736,Symbegonia:3.678736):28.211915,Hillebrandia:31.890652):13.525416,(Datisca:41.409169,(Octomeles:16.190697,Tetrameles:16.190697):25.218473):4.006898):11.116181,(Coriaria:46.244499,Corynocarpus:46.244498):10.28775):5.394616):2.677713,(((Anisophyllea:12.821423,Poga:12.821423):5.299152,Polygonanthus:18.120577):16.154657,Combretocarpus:34.275234):30.329344)Cucurbitales.rn.d8s.tre:44.46388,((Nothofagus:20.153734,Lophozonia:20.153733):82.66578,((Fagus:40.231378,(Colombobalanus:15.533424,(Chrysolepis:12.910585,(((Lithocarpus:9.977114,(Castanea:8.38873,Castanopsis:8.38873):1.588384):2.332012,Quercus:12.309127):0.170691,(Formanodendron:6.727478,Trigonobalanus:6.727478):5.752339):0.430768):2.622839):24.697954):57.648155,((((Engelhardia:11.199166,(Alfaroa:7.560069,Oreomunnea:7.560069):3.639097):21.983414,((Carya:6.575439,Annamocarya:6.575439):19.967045,(Juglans:15.209707,(Cyclocarya:14.07597,Pterocarya:14.07597):1.133737):11.332775):6.640098):17.01849,Rhoiptelea:50.20107):40.447933,((Canacomyrica:39.304447,(Myrica:17.412632,(Morella:15.396636,Comptonia:15.396637):2.015995):21.891813):50.45369,((Gymnostoma:35.299782,(Ceuthostoma:26.369053,(Casuarina:13.949837,Allocasuarina:13.949837):12.419215):8.93073):49.472656,(Ticodendron:78.44531,(Alnus:68.27542,(Betula:64.858871,(Corylus:32.049271,(Ostryopsis:29.266026,(Ostrya:12.850904,Carpinus:12.850903):16.415121):2.783244):32.8096):3.416551):10.169894):6.327123):4.985698):0.890866):7.230533):4.939978)Fagales.rn.d8s.tre:6.248944)mrcaott2511ott32687:2.079523)mrcaott371ott2511:1.553188,(((((((((((((((((((((Trifolium:17.573624,((Medicago:14.771669,(Melilotus:5.100094,Trigonella:5.100094):9.671575):1.715882,Ononis:16.48755):1.086072):0.985589,(((Vicia:7.553488,Lathyrus:7.553488):3.806791,((Bauhinia:1.442817,Pisum:1.442817):5.271641,Vavilovia:6.714458):4.645821):0.198223,Lens:11.558501):7.00071):5.815209,Galega:24.374421):1.388288,Cicer:25.76271):3.37301,Parochetus:29.13572):3.12411,(((((((Astragalus:4.29417,Barnebyella:4.29417):5.914417,Biserrula:10.208587):1.460318,Oxytropis:11.668902):1.201588,((((Colutea:5.933474,((Eremosparton:1.092497,Smirnowia:1.092497):2.860024,Sphaerophysa:3.952521):1.980954):3.030078,(Lessertia:2.256422,Sutherlandia:2.256422):6.707131):2.018341,Podlechiella:10.981894):0.006078,((Clianthus:1.848501,Carmichaelia:1.848501):2.282377,Swainsona:4.130878):6.857094):1.882521):2.00064,Erophaca:14.871133):13.783121,(((((Onobrychis:11.442964,(Greuteria:4.873927,Corethrodendron:4.873927):6.569039):2.044955,((Sartoria:1.778928,Hedysarum:1.778928):11.700262,Taverniera:13.479189):0.00873):0.81162,Ebenus:14.29954):1.656614,Sulla:15.956154):2.498609,Alhagi:18.454763):10.199492):0.376782,((Caragana:9.684291,(Calophaca:8.630461,Halimodendron:8.63046):1.05383):15.921412,((Tibetia:16.655897,Gueldenstaedtia:16.655898):3.867538,Chesneya:20.523435):5.082268):3.425334):3.228793):3.977117,(((Wisteria:5.0947,Callerya:5.0947):5.501464,Afgekia:10.596163):3.762847,Millettia:14.35901):21.877936):0.937363,Glycyrrhiza:37.174311):12.252182,((((Lotus:18.992628,((Ornithopus:16.320983,(Dorycnium:13.994924,Hammatolobium:13.994924):2.326059):1.468757,Anthyllis:17.78974):1.202888):4.258862,((Coronilla:7.484722,Securigera:7.484722):13.379151,Hippocrepis:20.863874):2.387616):21.931646,Sesbania:45.183137):1.075263,((((Coursetia:7.285811,(Genistidium:6.55262,Peteria:6.55262):0.733189):2.460147,((Poissonia:9.203172,Sphinctospermum:9.203172):0.406053,Olneya:9.609225):0.136731):0.447532,Robinia:10.193488):7.087596,((Poitea:6.332836,Gliricidia:6.332836):10.93912,Lennea:17.271957):0.009127):28.977316):3.168092):8.204971,((((((((((((((((((((((((Psoralea:3.961458,Cullen:3.961455):1.188618,((Pediomelum:4.589715,Rupertia:4.589715):0.463848,(Orbexilum:4.961644,Bituminaria:4.961645):0.091918):0.096511):0.039124,Hoita:5.189198):0.031263,Otholobium:5.220462):3.640634,Ladeania:8.861095):6.976029,(Glycine:15.825088,(Amphicarpaea:14.955638,Teramnus:14.955638):0.86945):0.012037):1.151118,(Pueraria:13.096811,Neonotonia:13.096812):3.89143):0.845089,(((Calopogonium:8.662554,Pachyrhizus:8.662554):3.311025,Neorautanenia:11.973578):4.370348,(Neustanthus:8.563072,Pseudovigna:8.563072):7.780855):1.489405):1.427177,Dumasia:19.260508):1.656302,(Cologania:11.385898,Toxicopueraria:11.385898):9.530912):9.527315,((((((Desmodium:11.320992,Alysicarpus:11.320992):0.194803,((Uraria:8.876238,Codoriocalyx:8.876238):2.297451,Hegnera:11.173689):0.342106):0.880406,Pseudarthria:12.3962):3.058102,Hylodesmum:15.454302):0.004207,((Phyllodium:3.397987,Dendrolobium:3.397987):5.893582,Tadehagi:9.291568):6.166941):2.781887,(((Lespedeza:2.330729,Indigofera:2.330727):5.709095,Kummerowia:8.039823):1.638954,Campylotropis:9.678777):8.561619):12.20373):0.002924,((((((((Phaseolus:8.527124,Vigna:8.527124):2.693625,((((Strophostyles:7.540195,Dolichopsis:7.540195):0.918013,Macroptilium:8.458208):0.445886,(Helicotropis:7.783266,Leptospron:7.783266):1.120828):0.69038,((Sigmoidotropis:7.620726,(Condylostylis:6.592315,Ancistrotropis:6.592315):1.028412):0.014062,Cochliasanthus:7.63479):1.959684):1.626275):0.28796,Ramirezella:11.508709):2.226747,Physostigma:13.735456):1.309291,((Vatovaea:8.327209,Spathionema:8.327209):5.735175,Lablab:14.062384):0.982364):3.519088,((((Macrotyloma:1.74117,Decorsea:1.74117):10.164716,((Dolichos:8.417132,Nesphostylis:8.417133):2.632933,Alistilus:11.050066):0.855821):3.207925,Sphenostylis:15.113812):1.321571,Wajira:16.435384):2.128452):8.698236,Strongylodon:27.262072):2.881883,((Erythrina:16.512788,Psophocarpus:16.512789):2.974715,Otoptera:19.487503):10.65645):0.303097):1.202173,(((((Rhynchosia:8.885108,Bolusafra:8.885107):1.859285,Eriosema:10.744393):2.431631,Dunbaria:13.176023):0.004474,Cajanus:13.180497):2.2999,Flemingia:15.480396):16.168827):0.335024,(Butea:11.766751,Spatholobus:11.766751):20.217496):0.878537,(((Kennedia:5.596104,Hardenbergia:5.596103):1.642747,Vandasina:7.23885):18.166693,Shuteria:25.405542):7.457243):0.23993,((Mucuna:16.356543,Cochlianthus:16.356543):11.357808,Craspedolobium:27.714352):5.388364):0.88394,Apios:33.986656):4.02608,Kunstleria:38.012733):3.91285,Platycyamus:41.925587):2.128016,((((((((((((Derris:12.782276,(Solori:11.646995,Fordia:11.646996):1.13528):0.566165,(Lonchocarpus:8.453182,Dahlstedtia:8.453182):4.895259):1.171441,Pongamiopsis:14.519882):1.499499,Piscidia:16.019382):1.612056,(Tephrosia:9.04141,(Ptycholobium:4.721998,Mundulea:4.721998):4.319412):8.590027):0.951141,Antheroporum:18.582578):3.271639,Hesperothamnus:21.854218):3.161155,Ophrestia:25.015371):5.262682,(Philenoptera:11.154684,Leptoderris:11.154685):19.123371):4.92611,(((((((Galactia:2.576554,Camptosema:2.576552):0.444909,Collaea:3.021462):3.743895,Lackeya:6.765356):0.003545,(Cratylia:5.319955,Bionia:5.319956):1.448946):1.893436,(Rhodopis:4.63659,Neorudolphia:4.63659):4.025746):3.712323,(Dioclea:8.700498,(Cleobulia:6.087338,Cymbosema:6.087338):2.61316):3.674161):2.838927,Canavalia:15.213588):19.990578):4.24681,Abrus:39.450974):2.783892,Disynstemon:42.234867):1.818734):0.466583,Austrosteenisia:44.520184):0.412335,(((Periandra:8.008378,Centrosema:8.008378):30.213598,Clitoria:38.221977):3.575902,Dalbergiella:41.79788):3.134639):0.414503,(((Aganope:10.888749,Xeroderris:10.88875):4.66441,Ostryocarpus:15.55316):4.552112,Craibia:20.105271):25.241749):5.17052,(Vaughania:28.957104,((((Microcharis:16.387851,Rhynchotropis:16.387852):3.042847,Indigastrum:19.430698):2.419284,Cyamopsis:21.849983):4.709223,Phylloxylon:26.559206):2.397901):21.560436):7.113922):2.679983,((((Isotropis:53.064121,Gompholobium:53.06412):1.801233,(Gastrolobium:17.97294,Aotus:17.97294):36.892414):0.522507,Bossiaea:55.387863):1.316352,Daviesia:56.704216):3.607231):0.672463,Hypocalyptus:60.98391):2.529859,(((Dalea:15.577439,Marina:15.577439):11.132603,Psorothamnus:26.71004):10.370334,((Eysenhardtia:10.299361,Apoplanesia:10.299362):1.237754,((Amorpha:3.51651,Parryella:3.51651):7.569057,Errazurizia:11.085567):0.451549):25.543259):26.433393):0.702129,((((((((((Crotalaria:15.266422,Bolusia:15.266425):1.593447,Euchlora:16.85987):6.452916,(((((Aspalathus:5.861706,(Wiborgia:4.585971,Wiborgiella:4.585971):1.275736):0.975765,(Rafnia:6.818378,Lebeckia:6.818377):0.019094):1.673935,Calobota:8.511405):2.504816,Lotononis:11.016224):0.184872,((Pearsonia:4.62942,Robynsiophyton:4.62942):6.075772,Leobordea:10.705192):0.495903):12.111693):16.67338,(((((Lupinus:19.025182,(((((Genista:12.705927,Teline:12.705926):1.113244,Ulex:13.81917):0.276207,Spartium:14.095377):0.952245,(Adenocarpus:13.499776,Cytisus:13.499776):1.547846):0.444616,(Calicotome:7.112589,Chamaecytisus:7.112589):8.379649):3.532944):1.764982,(((Sellocharis:9.08896,Anarthrophyllum:9.08896):1.843727,Polhillia:10.932686):0.622968,Argyrolobium:11.555654):9.234509):7.348208,Dichilus:28.13837):1.236859,Melolobium:29.375231):5.610466,Oberholzeria:34.985695):5.000471):2.647684,((((Liparia:4.767392,Podalyria:4.767392):2.518168,((Xiphotheca:5.22814,Stirtonanthus:5.22814):0.267837,Amphithalea:5.495977):1.789583):4.251329,(Virgilia:10.584205,Calpurnia:10.584205):0.952685):1.345588,Cyclopia:12.882477):29.751373):1.269076,((((Thermopsis:2.885957,Piptanthus:2.885957):3.210096,Anagyris:6.096053):14.845678,Baptisia:20.941732):2.351338,Ammopiptanthus:23.293068):20.60986):11.782554,((((Brongniartia:17.104842,((Templetonia:8.860458,Lamprolobium:8.860458):6.712886,Plagiocarpus:15.573344):1.531498):11.269272,Poecilanthe:28.374113):1.037614,Cyclolobium:29.411728):1.419349,(Harpalyce:23.326376,Tabaroa:23.326376):7.5047):24.854404):3.521698,(((((((((Dalbergia:25.712912,((Machaerium:9.281085,Steinbachiella:9.281084):12.554368,Aeschynomene:21.835453):3.877459):10.441016,Weberbauerella:36.153927):0.011739,((Humularia:24.540128,Bryaspis:24.540129):4.384801,(Kotschya:25.891331,Smithia:25.89133):3.0336):7.240735):0.664253,((Diphysa:8.425251,Pictetia:8.425251):2.262493,(Ormocarpum:6.031236,(Ormocarpopsis:2.27153,Peltiera:2.27153):3.759706):4.656507):26.142176):5.717042,(((((((((Pterocarpus:7.558663,Paramachaerium:7.558663):0.401545,Etaballia:7.960208):3.505759,(Centrolobium:9.242993,(Tipuana:8.591084,Inocarpus:8.591084):0.651908):2.222976):0.722622,Maraniona:12.188589):11.659119,(Platypodium:20.728695,Grazielodendron:20.728695):3.119013):2.011397,Acosmium:25.859104):10.906174,(((Arachis:13.767681,Chapmannia:13.767681):9.741558,(Fissicalyx:20.332037,Fiebrigiella:20.332037):3.177201):9.872731,(Geoffroea:16.137289,Cascaronia:16.13729):17.24468):3.383309):0.616424,Platymiscium:37.381702):2.539962,Riedeliella:39.921665):2.625296):3.103542,((((Zornia:15.016911,Amicia:15.016911):1.683485,Poiretia:16.700397):13.3651,(Chaetocalyx:9.401664,Nissolia:9.401665):20.663832):3.742582,Adesmia:33.808077):11.842425):11.822608,((Baphia:22.743344,(Bowringia:2.084895,Leucomphalos:2.084895):20.658449):4.233066,Airyantha:26.976411):30.4967):1.393369,(((((((Sophora:18.080306,Ammodendron:18.080306):8.416249,Maackia:26.496556):4.177964,(Dicraeopetalum:8.077324,Bolusanthus:8.077324):22.597195):1.286994,Cadia:31.961512):5.31786,((Orphanodendron:28.874205,Camoensia:28.874204):2.71632,Pericopsis:31.590526):5.688848):0.711599,(((Leptolobium:10.503709,Bowdichia:10.503708):6.664924,(Diplotropis:13.513953,Guianodendron:13.513953):3.654679):15.207183,Haplormosia:32.375816):5.615156):4.738289,(Ormosia:26.704795,(Panurea:16.443804,Spirotropis:16.443804):10.260992):16.024466):16.137218):0.333846,((((((Dussia:8.584591,Petaladenium:8.584591):8.558623,(Myroxylon:9.861688,Myrocarpus:9.861688):7.281526):1.660017,Monopteryx:18.803231):1.466573,((Alexa:5.849627,Castanospermum:5.849628):10.768824,(Xanthocercis:8.813748,Angylocalyx:8.813748):7.804704):3.651352):3.201291,(Styphnolobium:8.389384,Cladrastis:8.389383):15.081711):11.785632,((Calia:30.53699,Uribea:30.53699):3.537162,(Amphimas:28.58774,Salweenia:28.58774):5.486412):1.182575):23.9436):0.006854):1.93926,(((Luetzelburgia:16.474915,Vatairea:16.474915):1.483369,Sweetia:17.958282):5.506298,Vataireopsis:23.46458):37.681858):1.230968,((((((Ateleia:16.390547,Cyathostegia:16.390547):3.875732,(Bocoa:4.105322,Trischidium:4.105322):16.160956):13.106949,((Swartzia:9.558499,Candolleodendron:9.558499):12.265284,Bobgunnia:21.823783):11.549444):5.697526,(((Cordyla:0.447901,Mildbraediodendron:0.447901):4.386472,Dupuya:4.834374):21.349232,Amburana:26.183605):12.887147):7.401219,((((Zollernia:17.430956,(Harleyodendron:15.225278,Holocalyx:15.225278):2.205679):1.731241,Exostyles:19.162197):21.407076,Baphiopsis:40.56927):2.768842,Aldina:43.338116):3.133857):5.840819,(Andira:10.441095,Hymenolobium:10.441094):41.871696):10.064618):1.838488):1.906331,((Dipteryx:5.763638,Pterodon:5.763638):26.154188,Taralea:31.917825):34.2044):11.84093,((((((((((((((((((((Acacia:9.225802,Vachellia:9.225804):15.834802,Senegalia:25.060605):0.469565,Albizia:25.53017):0.006518,((((((((((((Inga:13.033746,(Zygia:10.901051,Macrosamanea:10.90105):2.132696):2.197558,Leucochloron:15.231305):1.800424,Cathormion:17.031729):0.011078,(Enterolobium:16.096877,Blanchetiodendron:16.096876):0.945931):0.486528,((((Archidendron:9.991299,Pararchidendron:9.9913):1.538751,(Pseudosamanea:9.968047,Cedrelinga:9.968047):1.562003):0.278467,Pithecellobium:11.808518):1.299849,((Abarema:4.041351,Hydrochorea:4.041351):1.151034,Balizia:5.192386):7.91598):4.420969):0.302853,(Chloroleucon:15.079334,Samanea:15.079334):2.752853):1.712326,(((((Havardia:10.870919,Sphinga:10.870918):0.865974,Painteria:11.736892):0.008483,Ebenopsis:11.745376):5.838668,Paraserianthes:17.584044):0.774241,Lysiloma:18.358284):1.186228):2.36175,((Zapoteca:19.445221,Viguieranthus:19.44522):1.416267,(Cojoba:17.818148,Thailentadopsis:17.818148):3.043338):1.044777):1.385361,Faidherbia:23.291624):0.589234,Acaciella:23.880857):0.512902,(Calliandra:20.795733,Afrocalliandra:20.795732):3.598029):0.703486,Mariosousa:25.097247):0.43944):2.047382,(((Mimosa:24.167563,Adenopodia:24.167563):1.833387,Piptadenia:26.000949):0.598226,((Stryphnodendron:14.588033,(Microlobius:14.140647,Parapiptadenia:14.140647):0.447388):0.833529,(Pityrocarpa:14.797743,(Parkia:1.923715,Pseudopiptadenia:1.923715):12.874028):0.62382):11.177612):0.984894):0.200133,Anadenanthera:27.784203):0.84129,(Prosopis:16.54168,Xerocladia:16.54168):12.083813):0.189922,((((((Desmanthus:11.74379,Kanaloa:11.74379):1.481366,Schleinitzia:13.225156):9.493239,Leucaena:22.718395):2.028364,(Prosopidastrum:12.60164,Piptadeniopsis:12.60164):12.145118):0.327846,Mimozyganthus:25.074604):0.628777,Neptunia:25.703382):3.112033):0.002853,(Dichrostachys:20.354493,((Alantsilodendron:17.257961,Gagnebina:17.25796):0.022122,Calliandropsis:17.280083):3.074411):8.463773):0.914941,Cylicodiscus:29.733208):1.276669,(Newtonia:28.905076,Fillaeopsis:28.905075):2.104802):0.866903,Plathymenia:31.876781):3.137423,((Entada:18.01031,Elephantorrhiza:18.010309):12.780338,Piptadeniastrum:30.790646):4.223557):0.623676,Pentaclethra:35.637879):0.112508,(((Xylia:10.727779,Calpocalyx:10.727778):6.204618,Pseudoprosopis:16.932398):8.353169,(((Adenanthera:4.60738,Amblygonocarpus:4.60738):2.008902,Tetrapleura:6.616282):15.09969,Chidlowia:21.715971):3.569595):10.464821):7.822122,(((Erythrophleum:26.253854,Pachyelasma:26.253855):6.711107,(Diptychandra:31.012407,Moldenhawera:31.012407):1.952554):0.02759,(((Mora:16.543919,Stachyothyrsus:16.543919):0.027508,Burkea:16.571426):12.436704,Dinizia:29.00813):3.984421):10.579958):2.175158,(((((Cercidium:8.518683,Parkinsonia:8.518683):10.917273,(((Delonix:6.891581,Colvillea:6.891581):0.353235,Lemuropisum:7.244816):9.697284,(Heteroflorum:13.597392,Conzattia:13.597392):3.344707):2.493857):5.833942,Schizolobium:25.269899):3.570123,(Peltophorum:19.155344,Bussea:19.155344):9.684677):14.022922,(Tachigali:36.8219,Jacqueshuberia:36.8219):6.041042):2.884724):2.079759,((((((Hoffmannseggia:18.026371,Stenodrepanum:18.026371):0.900541,(Balsamocarpon:16.701635,Zuccagnia:16.701635):2.225277):1.995785,(Libidibia:15.643628,Stahlia:15.643628):5.27907):4.684225,(((Poincianella:6.967447,Caesalpinia:6.967448):10.803217,Erythrostemon:17.770664):5.828655,(Arquita:22.404543,Pomaria:22.404543):1.194778):2.007603):1.361605,Cenostigma:26.968528):0.695917,(((((((Mezoneuron:12.528619,Pterolobium:12.528619):3.828585,Biancaea:16.357204):1.174029,Guilandina:17.531233):0.024582,Moullava:17.555814):5.499384,(Coulteria:19.973474,Denisophytum:19.973472):3.081727):0.015711,Lophocarpinia:23.070912):4.551141,(Cordeauxia:13.655811,Stuhlmannia:13.655811):13.966241):0.042393):20.162983):2.87239,(((((Senna:29.747775,Chamaecrista:29.747778):11.227576,Cassia:40.975352):2.104962,((Melanoxylon:21.27058,Recordoxylon:21.27058):8.415202,Batesia:29.685781):13.394531):0.00744,Vouacapoua:43.087753):4.276669,(Haematoxylum:45.973448,Pterogyne:45.97345):1.390974):3.335394):7.403068,(((Gleditsia:20.303414,Umtiza:20.303415):12.486615,Arcoa:32.79003):2.15712,((Tetrapterocarpon:22.758753,Acrocarpus:22.758753):2.131471,Ceratonia:24.890224):10.056926):23.155735):19.860271):3.314125,((((((Dialium:15.475554,Dicorynia:15.475554):2.92368,(Distemonanthus:5.123393,Apuleia:5.123393):13.275841):2.803898,(Zenia:19.268425,Martiodendron:19.268425):1.934707):3.127539,((Eligmocarpus:14.823907,Baudouinia:14.823907):8.133795,Mendoravia:22.957703):1.372969):0.011983,((Labichea:15.121978,Petalostylis:15.121978):1.463859,Storckiella:16.585836):7.756817):11.655914,Poeppigia:35.99857):45.278713):2.749133,((((((Phanera:24.234904,Piliostigma:24.234905):0.309133,Brenierea:24.544039):2.080467,Griffonia:26.624504):0.756162,(((Lysiphyllum:14.320757,Barklya:14.320758):0.005747,Schnella:14.326504):4.807165,Tylosema:19.13367):8.246997):2.071011,(Cercis:26.204406,Adenolobus:26.204408):3.247271):54.539776,Duparquetia:83.991455):0.034959):0.736893,(((((((((((((((((((((Bikinia:17.238627,Tetraberlinia:17.238628):1.825486,(Julbernardia:11.293728,Icuria:11.293728):7.770386):2.568098,Aphanocalyx:21.632213):0.752008,Brachystegia:22.38422):1.141112,(Microberlinia:19.459526,Anthonotha:19.459524):4.065807):0.334102,(Oddoniodendron:19.976158,Peltogyne:19.976158):3.883276):0.485768,(Isoberlinia:2.155524,Englerodendron:2.155524):22.189676):0.00218,Berlinia:24.347381):0.979777,((Gilbertiodendron:22.436207,(Didelotia:16.923417,Plagiosiphon:16.923416):5.512792):1.67315,Librevillea:24.109358):1.2178):0.508426,(((Brownea:2.913316,Browneopsis:2.913316):7.48747,Elizabetha:10.400787):0.012896,(Macrolobium:10.336419,Ecuadendron:10.336418):0.077264):15.421902):0.134177,((Dicymbe:18.342304,Polystemonanthus:18.342304):5.670773,Amherstia:24.013077):1.956684):0.185512,(((((Scorodophloeus:10.649159,Annea:10.649158):3.785533,(Micklethwaitia:13.483694,Gabonius:13.483694):0.950998):2.471965,((Crudia:14.449118,Neochevalierodendron:14.449118):0.013993,Lebruniodendron:14.463111):2.443545):6.393704,Tamarindus:23.30036):0.018288,(Afzelia:8.708609,Brodriguesia:8.708609):14.610039):2.836625):0.290488,Paramacrolobium:26.44576):0.003419,((Cynometra:3.058634,Maniltoa:3.058634):7.953877,(Normandiodendron:10.979729,Zenkerella:10.979729):0.032782):15.43667):0.004377,(((Hymenostegia:9.351084,Leonardoxa:9.351085):1.383893,Talbotiella:10.734978):2.28629,Loesenera:13.021268):13.432289):0.005721,Humboldtia:26.459278):4.500157,Daniellia:30.959436):4.822951,Endertia:35.782387):4.419292,(((((((Sindora:18.559094,Copaifera:18.559095):3.403433,(((Detarium:11.88778,Sindoropsis:11.88778):5.54991,Baikiaea:17.43769):2.809518,Tessmannia:20.247209):1.715319):2.879227,Gilletiodendron:24.841755):0.008831,Hylodendron:24.850588):4.168432,(Hymenaea:13.470059,Guibourtia:13.470058):15.548959):3.118421,(Prioria:15.939927,Kingiodendron:15.939927):16.197513):4.127877,((Eperua:28.297145,Eurypetalum:28.297144):4.487716,(Stemonocoleus:19.096678,Augouardia:19.096678):13.688184):3.480455):3.936361):1.731168,((Colophospermum:5.209072,Hardwickia:5.209072):32.961895,Brandzeia:38.170967):3.76188):4.418479,(((Saraca:10.185846,Lysidice:10.185847):5.26893,((Paloue:10.841667,Heterostemon:10.841667):2.400207,Intsia:13.241874):2.212903):5.041577,(Schotia:18.594112,(Goniorrhachis:16.215494,Barnebydendron:16.215494):2.378618):1.902242):25.85497):38.411983):11.311575,(((((((((Polygala:37.932063,Heterosamara:37.932064):0.660029,Muraltia:38.592092):1.586894,Salomonia:40.17899):4.866617,(((Monnina:40.734201,Comesperma:40.7342):1.90906,Phlebotaenia:42.643261):1.659466,Securidaca:44.302725):0.74288):5.410942,((Badiera:38.512156,Acanthocladus:38.512154):3.93445,Bredemeyera:42.446606):8.009942):3.44407,(Carpolobia:32.727584,Atroxima:32.727586):21.173033):0.33977,Moutabea:54.240387):5.549074,Xanthophyllum:59.789464):33.47712,(((Guilfoylia:14.69719,Stylobasium:14.69719):23.331276,Suriana:38.028465):9.518775,Recchia:47.54724):45.71934):2.8083):2.622818,Quillaja:98.6977)Fabales.rn.d8s.tre:14.003465)mrcaott371ott579:3.084369)mrcaott2ott371:1.025329,((((Sericodes:49.341187,(Morkillia:26.634827,Viscainoa:26.634827):22.706362):4.620551,(Neoluederitzia:41.133717,(Sisyndite:37.86456,((Kallstroemia:9.51497,(Tribulopis:7.865437,(Tribulus:7.297022,Kelleronia:7.297022):0.568415):1.649532):22.532581,Balanites:32.04755):5.817008):3.269157):12.828024):6.04988,(Seetzenia:59.513353,(((Porlieria:17.379505,Guaiacum:17.379505):3.086652,((Pintoa:15.500766,Larrea:15.500765):2.198024,(Plectrocarpa:11.291128,Bulnesia:11.291128):6.407662):2.767368):29.563381,((Zygophyllum:23.875418,Tetraena:23.875419):12.070562,(Augea:15.160043,Fagonia:15.160043):20.785939):14.083559):9.483815):0.498264):0.870879,Krameria:60.882499)Zygophyllales.rn.d8s.tre:55.92837)mrcaott2ott2737:1.76771,(((((Biebersteinia:87.51392,((Nitraria:51.345329,Peganum:51.34533):32.00487,(((((Campnosperma:42.126706,(((Faguetia:19.928865,((Trichoscypha:17.151396,((Melanochyla:5.437882,Drimycarpus:5.437882):3.983126,Semecarpus:9.421009):7.730388):2.438485,((Fegimanra:13.319543,Anacardium:13.319543):3.352683,(Swintonia:13.53795,(Gluta:13.002423,(Bouea:10.304635,Mangifera:10.304635):2.697788):0.535528):3.134276):2.917656):0.338985):5.10309,((((Ozoroa:11.618941,(Baronia:10.057137,(Heeria:9.00072,(Micronychia:6.68441,Protorhus:6.68441):2.316309):1.056417):1.561804):5.260516,(((Sorindeia:12.872914,Loxostylis:12.872913):0.792607,(Searsia:12.765959,Laurophyllus:12.765959):0.899562):1.640515,Smodingium:15.306035):1.573422):1.975503,Blepharocarya:18.854959):4.391548,(((Amphipterygium:7.963806,Orthopterygium:7.963806):9.801807,((((Loxopterygium:10.449828,(Apterokarpos:4.117261,Cardenasiodendron:4.117261):6.332567):5.582762,(Schinopsis:8.007707,Astronium:8.007706):8.024883):0.863842,((Euroschinus:7.467966,(Mauria:4.017905,Lithrea:4.017904):3.450062):7.079982,Schinus:14.547948):2.348483):0.425209,Ochoterenaea:17.32164):0.443973):3.733649,((((Pseudosmodingium:17.937572,(Bonetiella:15.801664,Actinocheita:15.801664):2.135908):0.486092,((Metopium:9.581055,Comocladia:9.581055):5.568472,Toxicodendron:15.149528):3.274137):1.056514,((Mosquitoxylum:17.07263,Rhus:17.07263):0.630122,((Pistacia:14.7812,Haplorhus:14.781201):2.892413,Cotinus:17.673614):0.029138):1.777426):0.607383,(Pachycormus:14.043617,Malosma:14.043617):6.043945):1.411701):1.747244):1.785449):8.634228,Dobinea:33.666184):8.46052):1.226705,(((Tapirira:9.296408,(Pleiogynium:8.726864,Choerospondias:8.726864):0.569544):1.106669,(Cyrtocarpa:9.718069,(((Poupartia:5.888281,Operculicarya:5.888281):1.540392,((Sclerocarya:7.070079,(Antrocaryon:5.330788,Poupartiopsis:5.330788):1.739291):0.328155,Lannea:7.398234):0.030439):1.207559,Harpephyllum:8.636231):1.081838):0.685008):21.358753,Buchanania:31.761828):11.59158):0.481205,(Pentaspadon:43.003764,((Pseudospondias:6.699768,Dracontomelon:6.699769):23.343859,(Pegia:20.108433,(Allospondias:19.897211,(Spondias:12.953227,Attilaea:12.953227):6.943985):0.211222):9.935194):12.960136):0.830851):7.724537,(Beiselia:40.41316,((Aucoumea:25.144278,(Bursera:22.501849,Commiphora:22.501849):2.642429):5.313503,(((Garuga:23.69946,Boswellia:23.699462):1.653768,(Triomma:23.76877,(Trattinnickia:20.475215,(Santiria:13.999748,(Dacryodes:13.982794,Canarium:13.982793):0.016955):6.475467):3.293555):1.584458):2.706711,(Protium:7.842824,(Crepidospermum:6.343792,Tetragastris:6.343792):1.499032):20.217115):2.39784):9.955377):11.145995):28.359167,((Xanthoceras:60.7662,((Dipteronia:45.13711,(Handeliodendron:13.079846,(Billia:11.806107,Aesculus:11.806106):1.273739):32.057266):12.444139,((((Smelophyllum:29.8421,Koelreuteria:29.842102):19.130281,(((Dimocarpus:27.510051,(Tristira:26.688066,(Atalaya:20.551405,((Erioglossum:18.717081,((Hebecoccus:12.450983,Lepisanthes:12.450983):6.247485,Sapindus:18.698467):0.018615):1.804182,Deinbollia:20.521264):0.03014):6.136662):0.821986):6.727567,(((((Matayba:9.17131,Vouarana:9.17131):6.514535,((Rhysotoechia:12.893288,(((Sarcopteryx:7.218429,Synima:7.218429):1.508941,(Neotina:6.724219,(Toechima:6.712358,(Tinopsis:6.053267,Tina:6.053268):0.659091):0.01186):2.003151):2.399152,(Cupaniopsis:7.357464,Castanospora:7.357464):3.769058):1.766766):1.48335,Guioa:14.376638):1.309207):0.994635,Cupania:16.68048):4.237611,(Mischocarpus:10.516981,((Chytranthus:8.053268,Laccodiscus:8.053268):0.057459,(Blighia:6.80233,(Litchi:6.437668,(Pometia:5.412638,Nephelium:5.412638):1.02503):0.364662):1.308397):2.406254):10.40111):12.356462,((((((Thouinia:25.066624,((Serjania:18.515895,Cardiospermum:18.515894):5.518977,Urvillea:24.034871):1.031752):4.761,Guindilia:29.827625):0.755356,(Talisia:18.905409,Melicoccus:18.905409):11.677571):0.492027,Dilodendron:31.075008):1.061581,((Jagera:22.163967,Tristiropsis:22.163967):1.447394,(Diploglottis:17.275219,Alectryon:17.275219):6.336143):8.525226):0.584067,Pappea:32.720657):0.553897):0.963066):5.725227,(Paranephelium:12.649969,Schleichera:12.649969):27.312878):9.009536):3.748602,(Conchopetalum:40.23436,((Diplokeleba:39.467007,((Arfeuillea:9.439371,(Harpullia:8.505613,(Dodonaea:5.530395,Diplopeltis:5.530395):2.975218):0.933758):18.249674,Eurycorymbus:27.689045):11.777961):0.026186,(Zanha:33.85823,((Ganophyllum:9.950058,Hypelate:9.950058):3.024783,(Exothea:8.766987,Filicium:8.766987):4.207855):20.88339):5.634961):0.741167):12.486624):2.081091,Ungnadia:54.802074):2.779175):3.184952):18.38218,((((((Brucea:29.258078,(Picrolemma:24.425676,(Quassia:21.553956,(Samadera:18.557904,(((Gymnostemon:5.898401,Perriera:5.898401):2.870426,(Hannoa:4.556004,Odyendyea:4.556004):4.212823):2.517534,(Eurycoma:11.055543,(Simarouba:10.416387,Simaba:10.416388):0.639156):0.230817):7.271544):2.996052):2.871721):4.832401):1.471198,(Nothospondias:29.56753,(Leitneria:26.990171,Soulamea:26.990173):2.577357):1.161747):5.770905,Ailanthus:36.50018):12.067967,((Holacantha:12.871738,Castela:12.871738):33.494953,Picrasma:46.366692):2.201457):18.32163,(((Azadirachta:23.726198,Melia:23.726197):23.016285,(Quivisianthe:41.515774,(((((Turraeanthus:21.29276,(Anthocarapa:20.778996,Synoum:20.778996):0.513767):4.98494,(Chisocheton:24.761839,((Dysoxylum:21.759532,(Cabralea:20.234232,((Lansium:12.368685,Reinwardtiodendron:12.368685):7.133609,((Sphaerosacme:9.359985,Aphanamixis:9.359985):9.887432,Aglaia:19.247418):0.254876):0.731937):1.5253):1.958232,((Guarea:19.501113,Ruagea:19.501113):2.784547,(Leplaea:20.278683,Heckeldora:20.278683):2.006977):1.432103):1.044075):1.515862):7.198014,((Munronia:32.031068,((Astrotrichilia:13.132002,Lepidotrichilia:13.132002):15.07106,Pseudobersama:28.203062):3.828006):0.588002,(((Owenia:12.405194,Malleastrum:12.405194):17.02489,((Calodecaryia:17.672469,Naregamia:17.672468):11.183702,(Pterorhachis:27.209599,Trichilia:27.209598):1.646572):0.573912):0.993079,((Ekebergia:11.465222,Cipadessa:11.465222):17.236942,Pseudoclausena:28.702166):1.720998):2.195907):0.856645):2.836047,(Walsura:10.517796,Heynea:10.517796):25.793966):2.552984,Sandoricum:38.864746):2.651027):5.22671):3.891429,(Lovoa:35.65839,(((Xylocarpus:26.085071,((Carapa:19.680159,Khaya:19.68016):2.798598,Swietenia:22.478759):3.606315):4.279505,(Pseudocedrela:28.476978,Neobeguea:28.476978):1.887598):3.522421,((Capuronianthus:29.483143,((Toona:11.733314,Cedrela:11.733315):15.802261,Entandrophragma:27.535576):1.947568):3.1337,(Chukrasia:28.373854,Schmardaea:28.373854):4.242991):1.270155):1.771393):14.975521):16.255865):2.389928,(Kirkia:69.270253,(((Cedrelopsis:16.373128,Bottegoa:16.373129):35.26744,((Harrisonia:45.326533,(Ptaeroxylon:31.014627,Cneorum:31.014627):14.311903):6.297738,(Spathelia:29.983835,Dictyoloma:29.983835):21.640432):0.016301):12.743341,((Haplophyllum:50.667686,((Cneoridium:39.7955,(Micromelum:27.095354,((Murraya:26.787183,(Correa:26.175177,((Glycosmis:22.639499,Clausena:22.639499):2.593246,(Aegle:21.469898,(Atalantia:19.376507,Citrus:19.376509):2.093391):3.762847):0.942433):0.612007):0.036984,((Wenzelia:18.81583,Merrillia:18.81583):0.180853,((Paramignya:16.077627,Merope:16.077625):0.238504,(((Clymenia:13.461968,(Feroniella:4.956636,Limonia:4.956636):8.505333):0.863385,(((Aeglopsis:6.831197,Afraegle:6.831197):2.907652,Balsamocitrus:9.738849):3.191217,Pleiospermium:12.930066):1.395288):1.633242,((Pamburus:14.833055,Triphasia:14.833055):0.658927,((Burkillanthus:9.160415,(Monanthocitrus:6.366066,Swinglea:6.366066):2.794349):3.714514,(Naringi:8.068307,Citropsis:8.068307):4.806622):2.617053):0.466614):0.357534):2.680554):7.827485):0.271185):12.700147):9.868412,((Chloroxylon:36.541924,Ruta:36.541924):0.019364,(Psilopeganum:31.197487,(Thamnosma:26.574574,Boenninghausenia:26.574574):4.622912):5.363802):13.102624):1.003776):3.711008,(((((Andreadoxa:30.37178,(Neoraputia:28.729385,((Angostura:27.020414,Sigmatanthus:27.020414):1.700876,Erythrochiton:28.72129):0.008095):1.642396):3.799033,Conchocarpus:34.170813):0.606353,Almeidea:34.777167):3.173572,(Rauia:30.046288,Galipea:30.046288):7.904451):13.052977,(Orixa:50.933907,((((Adiscanthus:25.5278,Hortia:25.5278):20.66686,(((Helietta:30.107716,Esenbeckia:30.107716):3.092061,Metrodorea:33.199776):4.531433,Balfourodendron:37.73121):8.463451):2.4408,(Ptelea:44.707797,Coleonema:44.707798):3.927664):0.37427,((Agathosma:7.618427,Empleurum:7.618427):39.8607,((Tetradium:46.668618,(((Lunasia:34.2154,Flindersia:34.215399):10.097773,((Sarcomelicope:19.745654,Melicope:19.745655):19.333364,(Eriostemon:27.598276,(Chorilaena:26.836277,Diplolaena:26.836277):0.761999):11.480743):5.234155):2.341809,(((Ravenia:42.687024,(Pilocarpus:39.61806,((Dictamnus:28.411139,Skimmia:28.411138):3.318413,Casimiroa:31.729551):7.888511):3.068961):1.488692,((Calodendrum:21.174406,Adenandra:21.174406):9.673629,Choisya:30.848036):13.32768):1.986021,((Toddalia:29.511572,Zanthoxylum:29.511571):8.839498,Phellodendron:38.351071):7.810667):0.493245):0.013634):0.509224,(((Pentaceras:26.388521,Geijera:26.388521):7.724509,Bouchardatia:34.11303):8.570589,(Pitavia:41.66004,(((Halfordia:32.118057,(Philotheca:29.621835,Drummondita:29.621836):2.496224):3.688817,Neoschmidia:35.806873):0.995162,(Boronia:27.845656,((Acronychia:14.530474,((Platydesma:11.964779,(Picrella:5.370043,Comptonella:5.370043):6.594735):1.525205,Medicosma:13.489983):1.04049):9.306932,((Euodia:15.458083,(Brombya:12.68431,Pitaviaster:12.68431):2.773773):4.86494,((Neobyrnesia:16.531652,Perryodendron:16.531652):3.083585,Zieria:19.615238):0.707785):3.514383):4.008251):8.956381):4.858005):1.023576):4.494221):0.301287):1.530604):1.924174):0.06981):3.37498):10.005214):4.886347):0.009449):9.868676):0.769939):3.431881)Sapindales.rn.d8s.tre:4.163725)mrcaott96ott24291:16.744112,((((((((((((((((((((((((((((((Streptanthus:6.771981,(((Thelypodium:5.634716,Warea:5.634716):0.448079,Chaunanthus:6.082796):0.200626,Thelypodiopsis:6.283422):0.488561):0.029143,(Stanleya:4.838209,(Dryopetalon:3.965836,Chlorocrambe:3.965836):0.872373):1.962916):2.313613,((Thysanocarpus:8.94362,Sibara:8.94362):0.160946,((Weberbauera:4.478415,Thelypodieae:4.478415):0.014081,Englerocharis:4.492496):4.61207):0.010174):0.447091,Hesperidanthus:9.56183):0.361372,(((Mostacillastrum:3.335464,Polypsecadium:3.335464):0.020208,Neuontobotrys:3.355671):2.437459,((Pringlea:2.368279,Chilocardamum:2.368279):0.035484,Sarcodraba:2.403763):3.389368):4.130072):3.002354,(((Caulanthus:7.789008,(Streptanthella:7.135867,Sibaropsis:7.135867):0.653141):5.027464,(Schizopetalon:5.493968,Mathewsia:5.493968):7.322504):0.095192,Werdermannia:12.911664):0.013893):5.581869,(Sisymbrium:11.780817,Schoenocrambe:11.780818):6.726607):6.479214,(((((((((Brassica:21.849967,((Raphanus:13.805969,Rapistrum:13.805968):6.428389,Erucastrum:20.234358):1.615609):0.528063,Diplotaxis:22.378029):0.196159,((Moricandia:12.944888,Rytidocarpus:12.944887):7.139754,(Zilla:4.212304,Fortuynia:4.212304):15.872337):2.489547):0.515071,(((((Sinapis:16.580994,Cordylocarpus:16.580996):1.668181,Sinapidendron:18.249176):0.020863,Hirschfeldia:18.270039):2.733678,Coincya:21.003717):0.394353,Crambe:21.39807):1.69119):0.066119,(((Cakile:10.160006,Didesmus:10.160006):3.622108,Erucaria:13.782113):3.92101,Eremophyton:17.703123):5.452254):0.344293,(((Vella:13.64779,Carrichtera:13.64779):8.335099,Ammosperma:21.98289):1.382943,(((Savignya:18.284457,Fezia:18.284456):0.01462,Nasturtiopsis:18.299078):2.090018,Psychine:20.389095):2.976736):0.13384):0.252947,Schouwia:23.752619):0.719112,Succowia:24.47173):0.347438,(Orychophragmus:20.735616,Sinalliaria:20.735617):4.083551):0.167472):0.263982,((Schrenkiella:15.896289,Fourraea:15.896289):8.909859,Bivonaea:24.806149):0.444474):0.272651,(((Isatis:12.721975,Schimpera:12.721976):1.998954,Myagrum:14.720929):5.28701,(Conringia:19.659055,Zuvanda:19.659055):0.348884):5.515334):0.853708,((Eutrema:11.577413,Pegaeophyton:11.577413):3.467084,Chalcanthus:15.044497):11.332484):0.10457,((Thlaspi:23.821263,(((((Didymophysa:4.568486,Elburzia:4.568486):7.106265,Pseudocamelina:11.674751):1.728643,((Sobolewskia:6.311766,Parlatoria:6.311766):4.238325,Pseudovesicaria:10.550092):2.853302):1.337755,Alliaria:14.741148):1.947578,Peltaria:16.688726):7.132537):1.655871,((Goldbachia:15.196217,Calepina:15.196217):2.554236,Leiocarpaea:17.750454):7.726681):1.004417):0.264212,((((((((Brayopsis:1.151599,Eudema:1.151599):2.874073,Dactylocardamum:4.025672):4.535493,Aschersoniodoxa:8.561165):7.138461,(Onuris:10.267864,Xerodraba:10.267863):5.431763):6.577471,Menonvillea:22.277095):1.653077,(Kernera:4.894257,Rhizobotrya:4.894257):19.035917):0.942487,((((Noccaea:7.151745,Thlaspiceras:7.151746):4.225109,Callothlaspi:11.376855):0.844643,Vania:12.221497):6.460576,Microthlaspi:18.682073):6.190587):1.569687,(((Cochlearia:14.555826,Ionopsidium:14.555825):10.361641,(Hilliella:24.389553,(Iberis:24.116445,Teesdalia:24.116446):0.273108):0.527914):0.613589,(Pugionium:14.674224,Megacarpaea:14.674224):10.856831):0.911292):0.303416):0.188645,(((((((((Draba:8.859636,Pachyneurum:8.859635):0.621891,Schivereckia:9.481526):1.531256,((Tomostima:6.893531,Athysanus:6.893532):2.078698,Abdra:8.972229):2.040552):0.272656,Erophila:11.285438):5.414165,Drabella:16.699602):1.588526,Aubrieta:18.288129):0.534637,(Arabis:18.195003,Dendroarabis:18.195004):0.627762):0.675094,(((Baimashania:4.348012,Pseudodraba:4.348012):0.013818,Botschantzevia:4.361829):0.319256,(Scapiarabis:4.57953,Arcyosperma:4.579531):0.101555):14.816774):5.719231,((Stevenia:18.666491,Macropodium:18.666491):3.550458,Pseudoturritis:22.216948):3.000142):1.717317):0.096153,(((Biscutella:21.426945,(Heldreichia:16.722743,Megadenia:16.722742):4.704202):2.518693,Lunaria:23.945638):2.640333,Ricotia:26.58597):0.444591):0.036395,((Alyssum:24.048569,((((((Fibigia:4.361546,Alyssoides:4.361546):0.015466,(Physoptychis:3.321652,Clastopus:3.321652):1.05536):3.079387,Degenia:7.456399):6.711583,Hormathophylla:14.167981):3.229566,((Bornmuellera:4.82501,(Physocardamum:4.546824,Leptoplax:4.546824):0.278187):9.105651,Phyllolepidum:13.930662):3.466885):3.617902,((Aurinia:15.131016,((Berteroa:5.391356,Lepidotrichum:5.391356):5.616988,Galitzkya:11.008344):4.122672):4.213153,Clypeola:19.34417):1.67128):3.033121):2.442157,Asperuginoides:26.490726):0.576228):0.235294,((((((((((Solms-laubachia:5.604242,Rhammatophyllum:5.604241):0.827149,Sisymbriopsis:6.431391):2.206621,Euclidium:8.638012):1.632027,((Neotorularia:9.414187,(Cryptospora:6.405641,Catenulina:6.405641):3.008547):0.011937,(Tetracme:7.030591,Octoceras:7.030591):2.395533):0.843914):0.773238,((Braya:3.911112,Lepidostemon:3.911113):5.637268,((Phaeonychium:5.208535,Christolea:5.208535):4.329021,Dilophia:9.537556):0.010824):1.494897):0.84558,Leptaleum:11.888858):1.617554,(Leiospora:10.059552,Dichasianthus:10.059552):3.44686):0.985427,Spryginia:14.491839):7.180625,((((((Sterigmostemum:7.768352,Anchonium:7.768352):1.377306,Zerdana:9.145659):1.540464,Synstemon:10.686123):5.717816,Microstigma:16.403938):0.864529,(Matthiola:17.035862,((Eremoblastus:11.928274,Petiniotia:11.928274):2.639492,Iskandera:14.567765):2.468096):0.232607):2.750394,((Hesperis:5.17174,Tchihatchewia:5.171739):13.528842,Bunias:18.70058):1.318281):1.653602):3.382134,((((((Parrya:7.223146,Neuroloma:7.223145):2.201784,Litwinowia:9.42493):0.664156,Pseudoclausia:10.089086):3.029646,Diptychocarpus:13.118731):1.770606,Chorispora:14.889338):7.579621,((Dontostemon:7.775,Dimorphostemon:7.774999):2.462875,Clausia:10.237874):12.231084):2.585639):2.247652):0.146893,(((((((Erysimum:13.932775,((Olimarabidopsis:3.362143,Alyssopsis:3.362144):1.048705,Calymmatium:4.410848):9.521926):0.641005,((Arabidopsis:13.118941,((((Capsella:9.345802,Chrysochamela:9.345801):0.618329,Catolobus:9.96413):0.780656,(Camelina:5.755009,Neslia:5.755009):4.989778):0.335844,Pseudoarabidopsis:11.08063):2.038309):0.542767,(Turritis:11.62874,Oreophyton:11.628741):2.032965):0.912073):2.242888,(((((((Boechera:5.920559,Anelsonia:5.920558):0.036786,Sandbergia:5.957344):2.176082,(Phoenicaulis:6.410166,Nevada:6.410166):1.723261):1.772657,(Cusickiella:9.137653,Polyctenium:9.137653):0.76843):0.779622,Borodinia:10.685705):2.867586,(((Halimolobos:5.425196,Pennellia:5.425197):1.442294,Sphaerocardamum:6.867491):3.468145,(Exhalimolobos:8.759761,Mancoa:8.75976):1.575874):3.217656):1.42686,((((((Pachycladon:5.89817,Stenopetalum:5.89817):6.452873,((((Blennodia:6.257857,Scambopus:6.257856):3.283002,(Pachymitus:2.711492,Drabastrum:2.711492):6.829366):1.336106,((Microlepidium:10.119872,Harmsiodoxa:10.119872):0.316271,Phlegmatospermum:10.436144):0.44082):0.636639,Irenepharsus:11.513603):0.83744):0.481223,(Cuphonotus:4.04201,Menkea:4.04201):8.790257):0.641811,Arabidella:13.474078):1.144476,Dipoma:14.618554):0.008868,((Crucihimalaya:5.174319,Transberingia:5.174319):0.811108,Ladakiella:5.985428):8.641994):0.352729):1.836516):2.631639,((Physaria:12.171556,Paysonia:12.171555):1.69136,((((Nerisyrenia:4.157565,Lyrocarpa:4.157565):2.355718,Synthlipsis:6.513283):1.217584,Dithyrea:7.730867):0.969688,Dimorphocarpa:8.700556):5.16236):5.58539):3.567313,(((Cardamine:13.281219,Iodanthus:13.281219):1.895429,Nasturtium:15.176647):1.608522,(((((Leavenworthia:11.831421,Selenia:11.831421):1.902665,Planodes:13.734086):0.77911,Ornithocarpa:14.513197):0.282808,((Rorippa:9.948644,Sisymbrella:9.948644):0.63218,Barbarea:10.580825):4.21518):0.344497,Armoracia:15.140501):1.644667):6.23045):0.423589,((Lepidium:16.615904,Cyphocardamum:16.6159):6.793399,Delpinophytum:23.4093):0.029909):0.183,((((Descurainia:14.006979,Robeschia:14.00698):0.980446,Ianhedgea:14.987426):2.620917,(((Pritzelago:0.797593,Hornungia:0.797592):13.715217,Hymenolobus:14.51281):0.011212,Tropidocarpum:14.524023):3.08432):2.835278,(Smelowskia:16.614903,Yinshania:16.614901):3.828719):3.178587):3.826936):0.604057,((((Lobularia:15.942919,Notoceras:15.942919):2.830238,(((Morettia:8.965478,Diceratella:8.965477):1.084077,Lachnocapsa:10.049554):4.87238,(Parolinia:5.743372,Anastatica:5.743372):9.178562):3.851223):0.851265,(Farsetia:18.483795,((Eremobium:3.264231,Cithareloma:3.264232):10.439882,Maresia:13.704114):4.779681):1.140627):8.017574,Malcolmia:27.641997):0.411204):5.460544,Aethionema:33.513744):10.709678,((((Cleome:30.091663,(((Tarenaya:10.548318,Hemiscola:10.548318):9.004666,Cleoserrata:19.552985):10.142736,(Podandrogyne:13.194775,Andinocleome:13.194776):16.500944):0.395941):5.412459,((Cleomella:30.461016,Polanisia:30.461015):0.743311,Corynandra:31.204327):4.299794):2.763119,Physostemon:38.26724):0.011014,((Dactylaena:33.138283,Dipterygium:33.138283):5.107431,(((((((((((((Quadrella:9.186867,Colicodendron:9.186866):1.359523,((Calanthea:9.562889,Capparicordis:9.562889):0.192865,Morisonia:9.755754):0.790636):0.018218,Steriphoma:10.564608):1.90319,Preslianthus:12.467798):0.401034,(Monilicarpa:12.427989,Anisocapparis:12.427989):0.440843):0.012707,Cynophalla:12.881539):0.205654,Atamisquea:13.087194):0.377485,Capparis:13.464678):0.008149,Capparidastrum:13.472828):0.460974,Belencita:13.933802):5.129049,Apophyllum:19.06285):0.37717,(((((Maerua:5.732435,Thilachium:5.732436):1.878229,Ritchiea:7.610664):1.372124,Boscia:8.982788):5.419651,Cadaba:14.402439):4.01401,Buchholzia:18.416449):1.023572):3.913692,(Crateva:13.155259,Euadenia:13.155258):10.198454):14.892002):0.032539):5.945168):15.242322,Tovaria:59.465744):0.009938,(((((((((Reseda:11.884105,Oligomeris:11.884104):0.007848,(Ochradenus:5.533616,Randonia:5.533616):6.358336):1.553791,Sesamoides:13.445743):0.773164,Caylusea:14.218908):18.561487,Forchhammeria:32.780396):0.362084,Stixis:33.142479):10.84186,Borthwickia:43.98434):5.698004,(Gyrostemon:5.918829,Tersonia:5.918829):43.763515):5.700046,Pentadiplandra:55.38239):4.093293):4.027714,Emblingia:63.503395):3.132712,(((Azima:27.820137,Salvadora:27.820137):4.815299,Batis:32.635437):25.18426,Koeberlinia:57.819695):8.816413):6.671889,Limnanthes:73.308):5.681178,((((Vasconcellea:12.019764,Jacaratia:12.019763):6.521089,Carica:18.540852):13.524321,Cylicomorpha:32.065173):25.337158,Moringa:57.402333):21.586843):2.611864,((Akania:16.632113,Bretschneidera:16.632113):54.476944,Tropaeolum:71.10906):10.49198)Brassicales.rn.d8s.tre:11.352076,(Neurada:76.30215,(((Gonystylus:10.930093,Solmsia:10.930093):19.13068,((((Synaptolepis:19.82733,(((Dais:6.427883,Phaleria:6.427883):11.254688,(((Dirca:10.213582,Daphnopsis:10.213582):6.483194,((Thecanthes:6.364808,Pimelea:6.364808):10.121823,(Gnidia:16.28978,(Struthiola:14.728228,(Lachnaea:11.384429,((Drapetes:4.883468,Kelleria:4.883468):4.843922,Passerina:9.72739):1.657039):3.343799):1.561552):0.19685):0.210146):0.007305,(Stephanodaphne:15.051844,Peddiea:15.051844):1.652238):0.978488):0.882453,(Edgeworthia:15.807014,((Stellera:4.450597,Wikstroemia:4.450597):6.832786,(Thymelaea:9.714845,Daphne:9.714844):1.568539):4.523631):2.758009):1.262306):3.533518,Aquilaria:23.360846):4.158074,Synandrodaphne:27.51892):0.006384,Octolepis:27.525305):2.535469):40.057293,((Muntingia:61.43814,((((Leptonychia:23.237692,(Abroma:20.829502,(Kleinhovia:20.286327,(Rayleya:12.841766,(Ayenia:12.509397,Byttneria:12.509396):0.33237):7.444562):0.543174):2.408189):4.714234,(((Herrania:7.985661,Theobroma:7.985661):9.671687,Guazuma:17.657349):9.223777,(Melochia:23.012295,(((Commersonia:5.389368,Rulingia:5.389368):12.240181,(Seringia:4.904715,Keraudrenia:4.904715):12.724835):2.80806,(Maxwellia:6.838371,((Guichenotia:4.444318,(Lasiopetalum:3.52226,(Thomasia:0.800832,Lysiosepalum:0.800832):2.721428):0.922058):2.029891,Hannafordia:6.474209):0.364163):13.599239):2.574684):3.868831):1.0708):4.328722,(((Apeiba:15.625421,(Entelea:7.840649,Sparrmannia:7.840649):7.784772):6.818111,(Heliocarpus:20.261114,(Triumfetta:19.549562,Corchorus:19.549562):0.711552):2.182417):1.546275,(Grewia:16.770242,((Goethalsia:11.003236,Microcos:11.003236):2.883879,Luehea:13.887115):2.883126):7.219565):8.290841):6.080466,(((((Hildegardia:8.583361,Firmiana:8.583361):7.859594,(((Heritiera:10.344036,Cola:10.344036):2.607924,((Scaphium:11.898377,Brachychiton:11.898377):0.012254,(Argyrodendron:2.893549,Franciscodendron:2.893549):9.017081):1.04133):2.179198,Sterculia:15.131158):1.311796):6.952133,((Mortoniodendron:20.791172,(((Pterospermum:12.133195,Schoutenia:12.133195):1.490244,((Trochetiopsis:2.820591,(Eriolaena:1.869238,Dombeya:1.869238):0.951354):10.772802,(Burretiodendron:3.516752,Excentrodendron:3.516752):10.076641):0.030046):4.54008,(Corchoropsis:17.761134,(Craigia:8.874514,Tilia:8.874514):8.886621):0.402385):2.627653):0.698193,((Berrya:8.402481,Diplodiscus:8.402481):0.033971,Brownlowia:8.436452):13.052913):1.905723):2.148613,(Neobuchia:23.002651,(((Phragmotheca:17.56301,(Camptostemon:12.60974,Pentaplaris:12.60974):4.95327):5.120126,((Fremontodendron:6.47907,Chiranthodendron:6.47907):15.242645,(((Ochroma:13.982022,Patinoa:13.982022):0.772446,Septotheca:14.754468):6.630005,((((Pachira:10.108018,Eriotheca:10.108016):3.211003,(Pseudobombax:12.425751,(Bombax:10.905356,Ceiba:10.905357):1.520395):0.893268):1.574682,(Adansonia:13.287969,((Rhodognaphalon:10.254744,Cavanillesia:10.254744):2.356063,(Catostemma:9.843333,(Scleronema:8.518397,Aguiaria:8.518397):1.324936):2.767474):0.677162):1.605733):2.634815,((Gyranthera:8.039439,Huberodendron:8.039439):5.970556,Bernoullia:14.009995):3.518522):3.855956):0.337242):0.96142):0.015432,((Quararibea:7.808081,Matisia:7.808081):14.586379,((Radyera:13.487068,Uladendron:13.487068):7.042427,((Lagunaria:10.662888,Howittia:10.662888):9.693387,(((Kosteletzkya:7.389984,(Megistostegium:4.611615,(Perrierophytum:4.162915,Humbertiella:4.162916):0.4487):2.778369):6.985057,(((Talipariti:9.881896,(Decaschistia:7.767988,Urena:7.767989):2.113908):3.072087,(Hibiscus:12.946537,((Malachra:8.210837,(Pavonia:7.565348,Malvaviscus:7.565348):0.645489):2.313932,(Abelmoschus:10.059779,Thepparatia:10.059779):0.46499):2.421768):0.007446):1.042185,(Helicteropsis:10.205452,Macrostelia:10.205452):3.790716):0.378874):5.178018,((Alyogyne:18.191196,((((Kokia:3.265924,Gossypioides:3.265924):6.366355,Gossypium:9.632278):3.047342,(Thespesia:8.78885,((Cephalohibiscus:6.214807,Hampea:6.214807):0.768986,Lebronnecia:6.983794):1.805056):3.890771):0.736203,Cienfuegosia:13.415823):4.775373):0.968894,((((Tetrasida:12.101248,((Gaya:10.842373,(Billieturnera:10.683282,((Bastardia:8.721886,(Periptera:5.750859,Horsfordia:5.750859):2.971028):1.35925,(Abutilon:9.93673,(Bakeridesia:6.644207,Callianthe:6.644207):3.292523):0.144407):0.602145):0.159092):1.01839,Sida:11.860764):0.240484):0.107672,Robinsonella:12.20892):3.045206,(((((((Tarasa:3.041543,Sphaeralcea:3.041543):0.026633,Acaulimalva:3.068175):0.073798,Nototriche:3.141974):4.630501,Malvastrum:7.772475):1.787828,((((Malope:7.440539,Lavatera:7.440538):1.228781,((Kitaibela:4.755649,Alcea:4.755649):2.164711,Althaea:6.920361):1.748959):0.230626,Anisodontea:8.899945):0.64881,Eremalche:9.548755):0.011548):1.661898,((Andeimalva:5.93382,(Callirhoe:4.372946,Modiolastrum:4.372946):1.560875):0.799659,(Fuertesimalva:5.678815,(Kearnemalvastrum:5.654495,(Palaua:4.921696,Urocarpidium:4.921696):0.7328):0.02432):1.054664):4.488722):2.475581,Malvella:13.697782):1.556344):0.474348,((Lecanophora:6.104181,Cristaria:6.104181):8.229716,(Hoheria:1.836293,Plagianthus:1.836294):12.497603):1.394577):3.431617):0.392969):0.803216):0.17322):1.864965):0.304108):0.304084):2.541049):7.766866,(Durio:25.461495,(Reevesia:18.102625,(Triplochiton:16.103163,Helicteres:16.103163):1.999462):7.358871):7.849071):5.050547):23.077026):5.354883,((Rhopalocarpus:50.773838,(Cochlospermum:40.46841,Bixa:40.46841):10.305431):6.972344,(((Cistus:5.609558,(Halimium:0.312786,Helianthemum:0.312786):5.296773):25.181818,Tuberaria:30.791377):4.832396,(((Schizolaena:2.664227,(Rhodolaena:2.637853,Pentachlaena:2.637853):0.026374):0.879053,(Perrierodendron:3.286685,((Leptolaena:2.554949,((Sarcolaena:2.035665,Xerochlamys:2.035664):0.284406,Mediusella:2.320071):0.234878):0.288049,Xyloolaena:2.842999):0.443687):0.256595):16.615599,((Dipterocarpus:10.991115,((((Vateria:3.809279,Upuna:3.809279):0.010872,Vatica:3.82015):2.948341,Stemonoporus:6.768491):0.010369,Anisoptera:6.778859):4.212256):0.643587,((Hopea:7.390991,Neobalanocarpus:7.39099):1.546893,(Parashorea:7.176078,Shorea:7.176078):1.761805):2.696819):8.524176):15.464894):22.122412):9.046841):3.325043):6.184082)Malvales.rn.d8s.tre:16.650969)mrcaott378ott1697:6.685222,((((Dipentodon:30.349981,Perrottetia:30.349981):5.580857,Huertea:35.93084):3.94487,Tapiscia:39.87571):23.421877,(Gerrardina:57.271214,Petenaea:57.271214):6.026373)Huerteales.rn.d8s.tre:36.340755)mrcaott378ott29446:4.6197)mrcaott96ott378:5.686564,((Nothotalisia:73.2964,Picramnia:73.2964):0.000139395596,Alvaradoa:73.2964)Picramniaceae:36.6482)mrcaott96ott50744:2.872538,((((Guamatela:25.806217,((Glossopetalon:16.925528,Apacheria:16.925528):0.064807,(Velascoa:12.75579,Crossosoma:12.75579):4.234546):8.815882):0.180446,Stachyurus:25.986663):5.300036,(Euscaphis:17.640448,(Turpinia:6.265971,Staphylea:6.265971):11.374476):13.646252):53.339687,(((Ixerba:23.508018,Strasburgeria:23.508018):28.12611,Geissoloma:51.63413):18.0395,Aphloia:69.67363):14.95276)Crossosomatales.rn.d8s.tre:28.19075)mrcaott96ott14140:4.176035,((((Wendtia:49.785946,((Rhynchotheca:25.576796,Balbisia:25.576797):13.643421,Viviania:39.220217):10.565729):27.38242,((Melianthus:16.99834,Bersama:16.99834):16.00806,((Tetilla:12.261768,Francoa:12.261769):7.002575,Greyia:19.264344):13.742056):44.161964):25.21784,(Hypseocharis:68.391654,((Monsonia:39.605403,(Geranium:30.747616,(California:27.50555,Erodium:27.50555):3.242066):8.857787):8.982836,Pelargonium:48.588239):19.803411):33.994556)Geraniales.rn.d8s.tre:7.303481,((Strephonema:70.745048,((Macropteranthes:41.92639,(Lumnitzera:38.104356,Laguncularia:38.10436):3.822033):8.577727,((Conocarpus:41.430221,((Pteleopsis:24.501148,Buchenavia:24.501148):2.297717,Terminalia:26.798864):14.631354):5.518503,(Guiera:43.272163,(Meiostemon:31.709309,((Quisqualis:18.571163,Calopyxis:18.571163):9.781968,Combretum:28.353133):3.356177):11.562853):3.676561):3.555395):20.24093):25.894245,(((((Dactylocladus:22.845797,(Axinandra:21.37654,Crypteronia:21.37654):1.469257):16.214916,(((Olinia:19.40803,Rhynchocalyx:19.40803):1.549884,(Endonema:5.1696,(Glischrocolla:5.149275,((Saltera:2.874519,Sonderothamnus:2.874519):1.660072,(Brachysiphon:4.518633,(Penaea:3.695295,Stylapterus:3.695295):0.823338):0.015957):0.614684):0.020325):15.788312):9.929868,Alzatea:30.887781):8.172931):33.74044,((Mouriri:13.303913,(Memecylon:11.223188,Warneckea:11.223189):2.080724):30.93701,(Pternandra:43.593491,((((Macrocentrum:19.11733,((Meriania:16.462677,(Centronia:9.366307,Axinaea:9.366307):7.096369):0.274479,(Adelobotrys:14.964294,Graffenrieda:14.964294):1.772862):2.380174):3.024768,((Eriocnema:8.778801,Physeterostemon:8.778802):4.095303,(Miconia:9.580515,((((Anaectocalyx:6.918933,Mecranium:6.918932):1.826493,((Clidemia:8.718896,((Sagraea:3.839867,Necramium:3.839868):3.759577,((Pleiochiton:7.396933,(Leandra:7.384765,Ossaea:7.384765):0.012168):0.064444,Maieta:7.461376):0.138068):1.119452):0.011102,Tococa:8.729998):0.015427):0.171001,(Conostegia:7.691106,(Pachyanthus:6.62862,(Calycogonium:6.366929,Tetrazygia:6.366927):0.261691):1.062488):1.225319):0.247144,Killipia:9.163571):0.416945):3.293589):9.267993):7.112846,((((((Rhynchanthera:11.450113,(Trembleya:5.43644,(Microlicia:3.59424,(Chaetostoma:2.439923,Lavoisiera:2.439924):1.154317):1.8422):6.013673):13.029993,(Arthrostemma:20.059846,(Rhexia:14.06563,Pachyloma:14.06563):5.994215):4.42026):0.58256,((Acanthella:20.631918,((Acisanthera:19.821483,Comolia:19.821481):0.032838,((Sandemania:17.395731,Siphanthera:17.395731):1.794681,(((Ernestia:17.288142,((Fritzschia:12.94657,Aciotis:12.946569):0.0219,Marcetia:12.968469):4.319672):0.010371,(Nepsera:13.271295,Appendicularia:13.271295):4.027219):1.317911,Macairea:18.616425):0.573987):0.663908):0.777598):3.845253,(((Tristemma:15.543664,((Guyonia:11.21573,(Dichaetanthera:8.824593,Heterotis:8.824592):2.391137):4.213104,((((Dionycha:6.315091,(Antherotoma:4.77254,Amphorocalyx:4.77254):1.542551):1.986673,Rousseauxia:8.301764):4.759231,(Melastoma:12.693615,Osbeckia:12.693616):0.367378):0.037413,Dissotis:13.098408):2.330427):0.11483):2.770922,((((Tibouchinopsis:6.664952,(Svitramia:4.410177,(Itatiaia:3.650515,Microlepis:3.650515):0.759662):2.254775):7.532452,Desmoscelis:14.197405):1.465824,(Pilocosta:15.290236,(Tibouchina:15.170586,(((Monochaetum:10.742392,(Bucquetia:10.192926,(Chaetolepis:9.40364,Castratella:9.403639):0.789286):0.549466):3.944778,(Heterocentron:13.466869,Centradenia:13.466869):1.220301):0.004912,Brachyotum:14.692081):0.478504):0.11965):0.372993):2.175245,Pterolepis:17.838473):0.476112):1.081425,Pterogastra:19.39601):5.081159):0.585495):2.033852,((((Triolena:13.259969,Diplarpea:13.259969):3.192787,Monolena:16.452757):6.988706,((Wurdastom:6.848734,Allomaieta:6.848734):1.448334,Alloneuron:8.297068):15.144395):0.253064,((Merianthera:14.843651,((Dolichoura:5.25073,Behuria:5.250731):0.04201,Huberia:5.29274):9.550911):1.290787,Cambessedesia:16.134438):7.560088):3.401991):0.872309,(((((Sonerila:15.397399,Tigridiopalma:15.397399):0.644577,(Driessenia:16.021088,(Medinilla:13.581128,(Calvoa:9.316653,Amphiblemma:9.316653):4.264475):2.439959):0.020887):0.413608,(Phyllagathis:15.431668,((Bredia:12.570572,Blastus:12.570572):1.233173,(Fordiophyton:7.60465,Sarcopyramis:7.60465):6.199095):1.627924):1.023915):1.794092,Phainantha:18.249676):8.432537,(Diplectria:20.57578,Blakea:20.575781):6.106432):1.286613):0.825901,(Bertolonia:12.975031,Salpinga:12.975031):15.819696):0.460216):0.595148,(((Beccarianthus:6.495933,Astronia:6.495934):0.702804,Astronidium:7.198738):17.13339,((Henriettella:13.963304,Henriettea:13.963304):0.882239,(Bellucia:6.909433,Loreya:6.909433):7.936109):9.486586):5.517963):13.743399):0.647433):28.56023):19.463217,(((Vochysia:30.292521,(Qualea:9.098823,Ruizterania:9.098823):21.193699):6.062994,Erismadelphus:36.355514):49.283207,((Circaea:57.388275,(Psiloxylon:28.989902,Heteropyxis:28.989902):28.398376):0.222854,((((Kjellbergiodendron:14.622955,Whiteodendron:14.622955):6.078081,(Welchiodendron:12.430146,Lophostemon:12.430146):8.27089):15.357335,Xanthostemon:36.058372):8.893329,((Osbornia:34.989285,(Callistemon:21.022226,(Melaleuca:20.493474,(Beaufortia:18.335295,Calothamnus:18.335295):2.15818):0.528752):13.967059):5.243969,((((((Austromyrtus:23.675499,Rhodamnia:23.6755):1.993198,(Decaspermum:20.70763,((Rhodomyrtus:13.169787,Archirhodomyrtus:13.169788):4.919432,Octamyrtus:18.08922):2.61841):4.961067):0.898233,(Uromyrtus:19.010821,Gossia:19.010821):7.55611):2.384427,(((((Marlierea:23.35711,((Myrcia:21.667265,Calyptranthes:21.667264):0.040489,Gomidesia:21.707754):1.649354):2.098461,(Myrciaria:22.528998,Algrizea:22.528997):2.926572):2.27229,(Blepharocalyx:27.428202,((Myrceugenia:27.278147,Luma:27.278146):0.128956,(Myrcianthes:27.182477,Eugenia:27.182477):0.224626):0.021099):0.299658):0.454975,((Ugni:22.742465,((Neomyrtus:13.061254,Lophomyrtus:13.061254):9.585217,Myrteola:22.646471):0.095994):4.676281,((((Pimenta:21.215291,(Legrandia:15.898444,Amomyrtus:15.898444):5.316848):2.203219,Campomanesia:23.418511):1.297878,(Lenwebbia:18.09188,Acca:18.09188):6.624509):2.325274,(Chamguava:25.724527,Psidium:25.724526):1.317135):0.377084):0.764088):0.532255,(Myrtus:22.343637,Calycolpus:22.343637):6.371451):0.236268):6.924144,((Backhousia:33.629268,Metrosideros:33.629267):1.623569,((Cloezia:34.95485,(Lysicarpus:25.510792,(Tristaniopsis:25.422523,(Ristantia:13.40444,Sphaerantia:13.40444):12.018082):0.088271):9.444056):0.043741,((Thaleropia:11.181278,Tristania:11.181278):23.215052,(Syzygium:29.668162,Piliocalyx:29.668161):4.728168):0.60226):0.254246):0.622666):0.497957,((Syncarpia:35.989764,(((Arillastrum:32.093475,(Allosyncarpia:24.594282,Eucalyptopsis:24.594282):7.499194):2.628699,((Eucalyptus:34.534269,Corymbia:34.534267):0.004112,Angophora:34.538377):0.183798):0.368351,Stockwellia:35.090527):0.899237):0.003599,(Lindsayomyrtus:35.04164,(((Ochrosperma:23.866174,(Calytrix:22.07499,Homalocalyx:22.07499):1.791184):0.934743,(((Micromyrtus:18.937269,(Thryptomene:18.470868,((Actinodium:15.718381,(Homoranthus:11.336958,Darwinia:11.336958):4.381423):1.9074,(Pileanthus:15.142336,(Verticordia:13.225026,Chamelaucium:13.225026):1.91731):2.483446):0.845087):0.4664):0.230382,((Hypocalymma:12.076754,Astartea:12.076754):7.041833,((Euryomyrtus:17.134918,Triplarina:17.134919):1.369973,((Baeckea:15.996856,Balaustion:15.996856):0.066596,((Sannantha:13.148801,((Malleostemon:8.094563,Scholtzia:8.094563):0.052905,Babingtonia:8.147468):5.001333):1.61187,Kardomia:14.760671):1.302781):2.441439):0.613695):0.049064):0.415051,Rinzia:19.582702):5.218216):3.20585,(Homalospermum:20.713886,(Kunzea:18.805036,(((Taxandria:11.775506,Agonis:11.775507):5.861475,(Leptospermum:17.614627,Asteromyrtus:17.614628):0.022354):0.524271,Neofabricia:18.161254):0.643782):1.908851):7.292881):7.034875):0.951722):0.380095):3.859796):4.718447):12.65943):28.027593):6.625646):1.055119,((((Heimia:36.207521,(Didiplis:24.202162,Rotala:24.202161):12.005359):10.099336,(((Ammannia:22.386429,Lawsonia:22.386429):16.72872,((Duabanga:27.366793,Lagerstroemia:27.366792):6.817042,(Trapa:30.001329,Sonneratia:30.001328):4.182507):4.931313):0.999708,(Decodon:38.607845,(Peplis:18.486134,Lythrum:18.486134):20.121714):1.507009):6.192002):1.500037,(((Lafoensia:23.913259,Galpinia:23.91326):1.544392,Punica:25.457652):17.88183,(((Lourtella:24.82113,Physocalymma:24.82113):10.89491,(Cuphea:30.475616,Pleurophora:30.475616):5.240424):0.134557,((Adenaria:2.629494,Pehria:2.629494):9.971129,(Woodfordia:11.562248,Koehneria:11.562248):1.038375):23.249975):7.488884):4.467413):24.828953,(Ludwigia:60.564674,(Hauya:44.67187,(Fuchsia:42.071127,(Lopezia:40.001176,(Gongylocarpus:36.26529,((Epilobium:17.888101,Chamerion:17.8881):7.864716,(Xylonagra:25.736807,(Gayophytum:25.222946,(Clarkia:22.164557,Oenothera:22.164558):3.058389):0.513859):0.01601):10.512474):3.735885):2.069951):2.600746):15.892801):12.071174):20.683641):3.319806)Myrtales.rn.d8s.tre:13.050392)mrcaott607ott1276:7.30348)mrcaott96ott607:1.585408)mrcaott2ott96:2.70865,(((Cayratia:41.644752,(Tetrastigma:38.517067,Cyphostemma:38.517066):3.127688):12.760662,((Nekemias:46.736705,((Rhoicissus:43.242532,(Cissus:41.122354,Clematicissus:41.122354):2.120178):1.985316,Ampelopsis:45.22785):1.508859):5.387923,((((Nothocissus:30.858084,Pterisanthes:30.858083):12.163227,Vitis:43.02131):0.671844,Ampelocissus:43.693154):6.137433,(Parthenocissus:37.918939,Yua:37.918939):11.911648):2.294044):2.280784):3.592869,Leea:57.998286)Vitales.rn.d8s.tre:63.288944)mrcaott2ott8384:1.117838,((((((((((((((((((Echeveria:4.31394642,Cremnophila:4.3139454):0.108196266,Graptopetalum:4.4221418):0.687449378,Pachyphytum:5.109590163):1.1709926,Thompsonella:6.28058163):0.2500979,Tacitus:6.5306807):0.5112183,Sedum:7.04189789):6.71964927,(Villadia:12.97866071,Lenophyllum:12.97866003):0.78288938):10.7008609,((Dudleya:15.4543525,Sedella:15.454352):8.3148418,((Prometheum:19.9801189,Telmissa:19.98012):1.44045502,Rosularia:21.4205732):2.34862003):0.6932177):5.34934516,(Sempervivum:15.55448755,Jovibarba:15.55448899):14.2572688):1.3487788,(((Aeonium:2.992506111,Greenovia:2.992507008):7.51648494,Aichryson:10.50899205):2.5266554,Monanthes:13.03564732):18.1248894):2.2026837,Pseudosedum:33.36321914):4.189032,(((Rhodiola:24.26707277,(Phedimus:11.90765563,Aizopsis:11.90765697):12.3594153):9.801385,(((Hylotelephium:13.57237955,Orostachys:13.57237903):5.441037,Meterostachys:19.0134166):1.2752103,Sinocrassula:20.28862589):13.779829):2.5243948,Umbilicus:36.59285265):0.959401):4.7041907,((((Kalanchoe:13.83527392,Kitchingia:13.835273):0.007717932,Bryophyllum:13.84299):6.621464,(Cotyledon:8.710257758,Tylecodon:8.71025741):11.754196):2.2115173,Adromischus:22.6759718):19.58047):17.272652,Crassula:59.52909342):34.0474,(((((((Myriophyllum:17.42624572,Meziella:17.426247):2.525786,Laurembergia:19.952032):0.9660965,((Gonocarpus:16.11801374,Haloragis:16.11801358):3.4625171,Trihaloragis:19.58053074):1.3375983):5.461329,(((Haloragodendron:7.07664319,Glischrocaryon:7.0766435):11.216105,Meionectes:18.292749):3.5724587,Proserpinaca:21.8652098):4.51425):44.356224,Penthorum:70.7356825):8.014373,Tetracarpaea:78.75005):4.8407526,Aphanopetalum:83.590805):9.985687):11.106525,((((Saxifraga:33.54469252,Saxifragella:33.5446957):14.0565704,(((((Micranthes:31.55144948,Cascadia:31.551449):1.5318565,(Chrysosplenium:29.04783314,Peltoboykinia:29.047834):4.035472):0.41008556,((Bergenia:13.717751,(Oresitrophe:4.241915,Mukdenia:4.241915):9.475836):4.095009,(Rodgersia:8.37678607,(Darmera:6.8708534,Astilboides:6.8708534):1.5059319):9.435974):15.680631):0.27386394,(((Heuchera:6.368101587,Mitella:6.36810181):0.4480816,((Conimitella:4.0394703,Elmera:4.0394702):2.227397505,((Tiarella:4.78556939,Tellima:4.785569):0.18916194,Tolmiea:4.9747314):1.2921375):0.54931641):1.9924265,(Lithophragma:7.74686527,Bensoniella:7.7468653):1.0617465):24.95864324):1.2496476,((Astilbe:30.37527565,Saxifragopsis:30.375277):2.3223097,((((((Boykinia:9.7510717,Suksdorfia:9.751070661):0.010988193,Bolandra:9.76206):4.9199877,Sullivantia:14.68204742):1.6548901,(Telesonix:11.255603,Jepsonia:11.255603):5.081335):8.38938,Saniculiphyllum:24.726318):1.343502,(Leptarrhena:12.081421,Tanakaea:12.081421):13.9884):6.627764):2.3193161):12.584361):36.476616,Ribes:84.07787938):13.025391,((Itea:38.72046668,Choristylis:38.720467):50.592022,Pterostemon:89.31249):7.7907815):7.5797515):3.216446,(((((((((Fothergilla:42.89777041,(((Distyliopsis:12.5242755,Sycopsis:12.524275):5.3260946,Distylium:17.85037013):23.014791,Parrotiopsis:40.86516):2.0326085):6.293641,Hamamelis:49.1914113):26.165773,(((((Neostrearia:32.39449,Noahdendron:32.39449):4.2342515,Ostrearia:36.628742):12.897157,Trichocladus:49.525897):3.80987,Dicoryphe:53.335766):3.901558,(Eustigma:35.98593366,(Sinowilsonia:30.431879,Fortunearia:30.431879):5.5540543):21.25139):18.119858):7.6207123,(Corylopsis:56.73197841,(Loropetalum:44.440495,(Matudaea:37.885155,Maingaya:37.885155):6.5553393):12.291486):26.245916):4.4153547,Disanthus:87.393251):1.6780586,Mytilaria:89.07131):2.6811945,((Exbucklandia:24.885512,Chunia:24.885511):13.662156,Rhodoleia:38.5476656):53.204838):2.368536,(((Altingia:4.45829413,Liquidambar:4.4582941):19.77453593,Semiliquidambar:24.23282885):68.43304,(Daphniphyllum:60.4937024,Cercidiphyllum:60.4937042):32.17216):1.4551736):10.71734,Paeonia:104.8383802):3.0610874):13.5056,((((Soyauxia:48.03112666,Peridiscus:48.031128):11.138285,Medusandra:59.16941):58.338432,Whittonia:117.50784):0.03257309,Fendlera:117.5404118):3.86465)Saxifragales.rn.d8s.tre:1)mrcaott2ott2464:1.329145,(((((((((((((((((((((((((((((((Cryptantha:9.186312,(Johnstonella:8.407897,Greeneocharis:8.407898):0.778416):1.142683,((Plagiobothrys:10.204695,Pectocarya:10.204696):0.007461,Amsinckia:10.212157):0.11684):0.30344,(Oreocarya:9.535475,Eremocarya:9.535478):1.096959):0.006863,Harpagonella:10.6393):0.436773,Dasynotus:11.076073):0.441111,Adelinia:11.517184):0.009867,Cynoglossum:11.527051):2.154808,((((((((Paracaryum:4.133845,Rindera:4.133843):0.57175,Pardoglossum:4.705594):0.294194,Paracynoglossum:4.999789):0.40161,Solenanthus:5.401396):0.14317,Trachelanthus:5.544568):0.055567,(Lepechiniella:4.40652,Lindelofia:4.40652):1.193615):0.61179,(Cynoglossopsis:1.32923,Brandella:1.32923):4.882695):4.448604,(Nihon:6.480156,(Bothriospermum:5.149798,Thyrocarpus:5.149798):1.330358):4.180373):3.02133):0.453222,(Microula:5.955279,(Actinocarya:5.595402,Metaeritrichium:5.595402):0.359877):8.179803):2.622873,Craniospermum:16.757954):1.015352,((Myosotis:14.316838,(Decalepidanthus:3.965563,Pseudomertensia:3.965563):10.351273):1.261388,((Trigonotis:5.040631,Omphalodes:5.040631):4.558731,Brachybotrys:9.599362):5.978863):2.195081):0.851271,(((((Hackelia:3.69949,(Embadium:2.679403,Austrocynoglossum:2.679404):1.020085):6.819156,Eritrichium:10.518644):0.212935,(Rochelia:9.657173,Omphalolappula:9.657173):1.074406):1.258668,Lappula:11.990247):2.6946,(Heterocaryum:3.655013,Suchtelenia:3.655013):11.029834):3.93973):1.171012,(((Mertensia:5.613753,Anoplocaryum:5.613753):6.827259,Asperugo:12.441012):2.51068,Memoremea:14.951693):4.843896):0.21938,(((Selkirkia:8.339919,Myosotidium:8.339918):2.789339,Mimophytum:11.129257):7.563492,Gyrocaryum:18.692749):1.32222):2.209493,((Trichodesma:16.493685,Caccinia:16.493685):4.381557,((Lasiocaryum:7.611436,Microcaryum:7.611437):1.13256,Chionocharis:8.743998):12.131244):1.349219):3.769905,(((((((Onosma:12.091407,Cystostemon:12.091408):1.946839,((Echium:8.144665,(Lobostemon:2.918517,Echiostachys:2.918516):5.226148):0.521919,Pontechium:8.666583):5.371663):1.553247,(Arnebia:14.928653,Huynhia:14.928652):0.662841):0.316962,(Cerinthe:14.635023,((((Lithodora:8.866992,Halacsya:8.866992):0.02933,(Paramoltkia:8.510169,Mairetis:8.510169):0.386153):2.777946,Moltkiopsis:11.674268):1.040286,Neatostema:12.714554):1.92047):1.273432):0.224573,(((Lithospermum:7.839845,Glandora:7.839844):1.885757,(Buglossoides:8.447564,Aegonychon:8.447564):1.278037):6.128795,Moltkia:15.854397):0.278632):0.902846,(Alkanna:10.1005,Podonosma:10.1005):6.935374):7.187868,(((((((((Anchusa:6.06646,(Cynoglottis:4.611729,Gastrocotyle:4.611728):1.454731):0.063872,Anchusella:6.130331):4.5187,(Hormuzakia:7.347636,Phyllocara:7.347636):3.301396):2.913359,Borago:13.562391):3.128948,(Symphytum:13.862654,Pentaglottis:13.862653):2.828685):0.409145,((Nonea:10.920276,Pulmonaria:10.920276):0.73068,Melanortocarya:11.650956):5.449527):0.176068,Trachystemon:17.27655):0.163985,Brunnera:17.440537):2.486933,(Thaumatocaryon:5.810025,Moritzia:5.810025):14.117444):4.296274):1.770623):1.00884,(Echiochilon:20.1084,(Antiphytum:8.252383,Ogastemma:8.252384):11.856016):6.894805):19.293152,Wellstedia:46.296358):8.475759,Codon:54.772118):6.411651,(((((((Phacelia:21.026511,Romanzoffia:21.026511):2.967646,((((Pholistoma:12.636497,Nemophila:12.636497):2.616019,Hydrophyllum:15.252516):1.134955,Ellisia:16.387472):6.970892,Emmenanthe:23.358364):0.635793):0.884497,((Hesperochiron:15.300284,Tricardia:15.300284):5.831718,Draperia:21.132002):3.746652):11.250657,((Nama:22.112265,(Eriodictyon:2.277995,Turricula:2.277996):19.83427):0.200704,Wigandia:22.31297):13.816342):9.618522,((Heliotropium:16.49786,Ceballosia:16.497862):15.33618,(((Tournefortia:31.633033,Myriopus:31.633032):0.023035,Euploca:31.656068):0.164513,Ixorhea:31.820581):0.01346):13.913792):1.234495,(((((Ehretia:20.935415,Halgania:20.935416):5.320018,((Rochefortia:12.68417,Lepidocordia:12.68417):9.903816,Bourreria:22.587984):3.667448):12.221005,Tiquilia:38.476437):7.478327,Pteleocarpa:45.954765):0.009337,(Pholisma:15.519714,Lennoa:15.519714):30.44439):1.018225):0.778054,(((Cordia:20.66606,Varronia:20.666059):12.224304,Coldenia:32.890366):1.846583,Hoplestigma:34.736946):13.023436):13.423385)Boraginales.rn.d8s.tre:27.06399,(((((((((((((((((((((((((((((((Clinopodium:3.245669,Ziziphora:3.245671):0.244631,(Conradina:2.120203,Piloblephis:2.120203):1.370099):0.002905,Dicerandra:3.493206):0.383974,Cunila:3.877182):0.001849,Micromeria:3.87903):0.217192,Rhododon:4.096222):0.002045,Acanthomintha:4.098267):0.080832,(((((((((((Pogogyne:1.62136,Monardella:1.62136):1.075552,(Hedeoma:0.734925,Poliomintha:0.734925):1.961986):0.003962,Bystropogon:2.700872):0.000886,Obtegomeria:2.701759):0.001041,Kurzamra:2.7028):0.001262,Hoehnea:2.704062):0.019281,Hesperozygis:2.723343):0.004317,(((Monarda:1.089145,Pycnanthemum:1.089145):0.002641,Blephilia:1.091785):1.41702,Glechon:2.508806):0.218854):0.286204,Rhabdocaulon:3.013864):0.059839,Cuminia:3.073702):0.002464,Minthostachys:3.076166):1.102933):1.728698,Killickia:5.907797):0.007451,(Mentha:5.290419,Cyclotrichium:5.29042):0.624829):3.371576,(Satureja:1.098522,Gontscharovia:1.098522):8.188302):0.275299,(((Thymus:7.296093,((Origanum:1.036253,Argantoniella:1.036252):0.004235,Saccocalyx:1.040487):6.255606):0.978838,(Pentapleura:0.005322,Zataria:0.005322):8.269609):0.516328,Thymbra:8.791259):0.770863):6.270725,((Prunella:8.717885,Cleonia:8.717885):3.286967,Horminum:12.004851):3.827996):0.673667,((((Nepeta:11.122925,((Lophanthus:3.338825,Hymenocrater:3.338825):0.012454,Marmoritis:3.351279):7.771645):0.725783,Drepanocaryum:11.848707):3.190556,(((((Dracocephalum:8.940941,Hyssopus:8.940942):0.114239,Lallemantia:9.05518):2.200776,Schizonepeta:11.255956):1.883894,Agastache:13.139852):0.838015,(Meehania:1.659898,Glechoma:1.659899):12.317966):1.061398):0.283151,Cedronella:15.322415):1.184099):0.643844,Lycopus:17.150358):1.229084,Lepechinia:18.37944):0.003087,Melissa:18.382529):1.217795,((((Salvia:12.386416,Meriandra:12.386417):0.003687,Dorystaechas:12.390104):3.670761,Zhumeria:16.060865):2.619579,(Perovskia:7.017617,Rosmarinus:7.017618):11.662826):0.91988):5.757407,(((((((((((Eriope:5.224786,Eriopidion:5.224785):1.554445,((Hypenia:6.155902,Rhaphiodon:6.155901):0.413817,Hyptis:6.569718):0.209513):0.266493,Hyptidendron:7.045724):1.765326,Asterohyptis:8.811049):0.092576,Marsypianthes:8.903624):0.002943,Peltodon:8.906568):4.331962,Hanceola:13.23853):0.004876,((((((Syncolostemon:8.72336,Ocimum:8.723361):0.634086,(Orthosiphon:4.972236,(Fuerstia:3.717107,Hoslundia:3.717107):1.255128):4.385211):0.007936,(Endostemon:7.191663,Puntia:7.191663):2.173719):0.136159,(((Platostoma:6.474168,Haumaniastrum:6.474169):2.039829,Catoferia:8.513998):0.479213,Basilicum:8.993211):0.508331):2.221162,((((((Plectranthus:6.30615,Coleus:6.30615):0.004968,(Pycnostachys:4.205846,Holostylon:4.205847):2.105271):0.92035,Solenostemon:7.231467):1.281238,Alvesia:8.512705):0.277825,(((Capitanopsis:5.580139,Thorncroftia:5.580139):3.168385,Tetradenia:8.748523):0.020394,Aeollanthus:8.768918):0.021613):1.300579,Dauphinea:10.091109):1.631594):1.045815,(Isodon:3.959364,Skapanthus:3.959364):8.809155):0.474887):4.451281,Lavandula:17.694686):1.671902,Siphocranion:19.366588):4.322548,(Elsholtzia:16.520164,((((Keiskea:0.572044,Perilla:0.572044):0.009967,Mosla:0.582011):4.558835,Collinsonia:5.140845):11.367656,(Ombrocharis:0.469734,Perillula:0.469734):16.038769):0.011662):7.168973):1.668594):8.922666,((((((((Teucrium:7.421586,(Spartothamnella:1.602467,Oncinocalyx:1.602467):5.819119):0.003523,Teucridium:7.425108):13.618219,((((((((Clerodendrum:9.588071,Volkameria:9.58807):0.120129,Amasonia:9.7082):0.001931,Ovieda:9.710131):0.002438,(Aegiphila:5.481291,Tetraclea:5.481291):4.231277):1.460206,Kalaharia:11.172775):6.555915,(Oxera:9.47693,Hosea:9.476929):8.251761):0.660554,Ajuga:18.389244):1.217834,Caryopteris:19.607079):1.436249):7.532365,(((((((((((Lamium:11.606497,Eriophyton:11.606497):0.80413,((Leonurus:12.151539,Leonotis:12.151538):0.257054,(Ballota:4.404905,Marrubium:4.404904):8.003687):0.002035):0.35036,((Phlomoides:4.393159,Eremostachys:4.39316):0.002662,Phlomis:4.395822):8.365165):0.167293,Paraphlomis:12.92828):1.360482,((Sideritis:10.663269,Suzukia:10.663269):2.271911,Melittis:12.93518):1.353582):0.329984,Betonica:14.618746):0.001772,Galeopsis:14.620518):0.540035,(Colquhounia:4.421095,Gomphostemma:4.421095):10.739457):3.341357,((((Pogostemon:9.629098,Anisomeles:9.629098):2.869826,Craniotome:12.498923):1.43683,(Eurysolen:3.669597,Comanthosphace:3.669597):10.266156):1.320063,Holocheila:15.255816):3.246094):0.906126,Cymaria:19.408035):7.411091,Scutellaria:26.819127):1.756565):0.800175,Premna:29.375867):0.125346,(Tectona:29.494001,Gmelina:29.494001):0.007212):0.780978,((((Prostanthera:3.465476,Wrixonia:3.465475):7.32613,((Westringia:4.531267,Hemiandra:4.531267):1.760709,(Hemigenia:3.820051,Microcorys:3.820051):2.471924):4.49963):7.331051,((Cyanostegia:6.458434,Dicrastylis:6.458434):6.24626,Brachysola:12.704694):5.417963):6.688539,Callicarpa:24.811197):5.470995):0.32735,(Vitex:26.094247,Congea:26.09425):4.515293):3.670855):6.008518,((((((((((((Pedicularis:21.860375,Leptorhabdos:21.860376):1.042358,(((((Castilleja:6.556113,Triphysaria:6.556116):1.599249,(Chloropyron:6.63672,Dicranostegia:6.63672):1.518644):1.625296,Cordylanthus:9.780661):0.117086,Orthocarpus:9.897746):3.215895,((Agalinis:9.939508,(((Aureolaria:4.354373,Dasistoma:4.354373):0.964054,Brachystigma:5.318427):1.26165,Seymeria:6.580077):3.359429):2.522693,Lamourouxia:12.462199):0.651441):9.789093):2.849094,Phtheirospermum:25.751827):4.276459,((((Euphrasia:15.299705,(((Bartsia:2.720843,Bellardia:2.720843):10.063834,((Odontites:8.82443,Bartsiella:8.82443):2.081127,Macrosyringion:10.905557):1.879122):0.881072,(((Nothobartsia:7.341258,Odontitella:7.341258):3.792421,Hedbergia:11.13368):1.941172,Tozzia:13.074852):0.5909):1.633954):3.900349,((Rhinanthus:13.449902,Lathraea:13.449902):2.915505,Rhynchocorys:16.365407):2.834648):1.617363,Melampyrum:20.817418):8.489375,(Pterygiella:13.118383,Xizangia:13.118382):16.188412):0.721494):0.280147,Brandisia:30.308434):3.047491,(Siphonostegia:26.37097,(Monochasma:15.89909,Cymbaria:15.89909):10.471881):6.984953):0.007418,((((((Harveya:12.271927,Alectra:12.271928):4.216517,Hyobanche:16.488446):2.733539,Escobedia:19.221985):0.565243,((((Cycnium:10.499545,Striga:10.499546):0.110603,Buchnera:10.610149):7.588568,(Sopubia:6.929771,Micrargeria:6.929771):11.268946):0.538251,Graderia:18.736967):1.05026):2.817359,(Cyclocheilon:6.250595,Asepalum:6.250595):16.35399):10.622219,(Orobanche:32.333481,Boschniakia:32.33348):0.893325):0.136538):0.558505,Lindenbergia:33.921848):1.294862,(Rehmannia:15.333849,Triaenophora:15.333849):19.88286):0.828245,Paulownia:36.044956):0.443037,((((Erythranthe:20.000516,Leucocarpus:20.000517):5.839182,((Diplacus:16.679737,(Hemichaena:10.840259,Berendtia:10.840259):5.839477):8.163717,Phryma:24.843454):0.996245):7.400831,(((Glossostigma:12.660099,Elacholoma:12.660099):1.636376,Peplidium:14.296474):7.226189,Mimulus:21.522665):11.717866):1.285033,Wightia:34.525562):1.962428):0.8879,(Mazus:17.451055,(Dodartia:5.966575,Lancea:5.966575):11.48448):19.924837):2.913023):6.982502,(((((((((((((((Ruellia:7.506303,Eusiphon:7.506304):8.664082,((Suessenguthia:7.577064,Sanchezia:7.577065):7.362336,Louteridium:14.9394):1.230986):0.942192,((Mimulopsis:5.989507,Mellera:5.989507):6.766009,Petalidium:12.755515):4.357062):1.230362,(((((Strobilanthes:5.42902,Baphicacanthus:5.429021):0.003453,(Hemigraphis:3.203115,Sericocalyx:3.203115):2.229359):0.00228,Stenosiphonium:5.434753):11.308625,((Dyschoriste:13.489826,(Phaulopsis:10.854838,Ruelliopsis:10.854837):2.634989):2.664052,Hygrophila:16.153878):0.589501):0.746304,(Lepidagathis:16.555525,Bravaisia:16.555525):0.934157):0.853257):1.523941,(Diceratotheca:6.680893,Eranthemum:6.680893):13.185987):2.256074,Pararuellia:22.122954):2.781896,Physacanthus:24.904849):7.445228,(((((((Aphelandra:5.812199,Neriacanthus:5.812199):0.250052,Geissomeria:6.062252):4.189852,((Salpixantha:6.198558,Holographis:6.198558):0.891691,Stenandrium:7.090249):3.161854):0.294731,Achyrocalyx:10.546835):5.916133,(((Acanthus:9.010408,Acanthopsis:9.010407):2.392723,Blepharis:11.40313):3.93613,(Crossandra:14.530973,(Crossandrella:13.09757,Sclerochiton:13.09757):1.433403):0.808287):1.123707):7.552207,Kudoacanthus:24.015175):8.327822,(((((Barleria:17.887681,(((Golaea:6.472223,Acanthostelma:6.472223):1.380753,Lasiocladus:7.852976):4.439141,Crabbea:12.292117):5.595565):2.127677,Lophostachys:20.015358):3.429839,((((Phlogacanthus:2.771692,Cystacanthus:2.771692):4.42274,Pseuderanthemum:7.194433):6.175473,Gymnostachyum:13.369906):4.589301,Andrographis:17.959207):5.48599):2.768989,((Whitfieldia:5.187413,(Camarotea:4.448774,Chlamydacanthus:4.448774):0.73864):16.224556,Lankesteria:21.41197):4.802216):3.725708,Neuracanthus:29.939894):2.403104):0.00708):0.069888,((((((((((((((((Pachystachys:1.41947,Streblacanthus:1.419471):2.470364,((Justicia:1.051702,Schaueria:1.051702):0.005669,(Thyrsacanthus:0.865061,Anisacanthus:0.865061):0.19231):2.832464):0.415794,Fittonia:4.305629):0.598872,((Tetramerium:2.937724,Carlowrightia:2.937725):1.772783,(Henrya:3.042976,Chalarothyrsus:3.042976):1.667532):0.193993):0.555845,Hoverdenia:5.460346):0.285629,Trichaulax:5.745976):0.269797,Chorisochora:6.015772):0.002516,Ecbolium:6.018288):0.003163,Angkalanthus:6.021451):1.168157,Clinacanthus:7.189607):2.382232,(Leptostachya:4.542312,Chlamydocardia:4.542312):5.029527):5.866288,(((((Dicliptera:4.326346,Hypoestes:4.326346):0.616265,Peristrophe:4.94261):3.157282,Rhinacanthus:8.099892):1.906836,(Poikilacanthus:5.283658,(Megaskepasma:3.965815,Harpochilus:3.965815):1.317843):4.72307):4.306019,((Rungia:12.120692,Metarungia:12.120692):1.841674,Duvernoia:13.962366):0.350381):1.12538):1.329925,Anisotes:16.768052):1.856203,((Stenostephanus:4.7799,Isoglossa:4.7799):9.52174,Ptyssiglottis:14.30164):4.322614):2.035197,((((((Ruttya:3.007473,Ruspolia:3.007472):0.004939,Oplonia:3.012411):0.003607,Odontonema:3.016018):3.952809,Chileranthemum:6.968828):2.544359,Mackaya:9.513187):5.888453,((Asystasia:7.058003,Asystasiella:7.058003):8.340008,Herpetacanthus:15.39801):0.00363):5.257811):0.00284,Spathacanthus:20.662292):11.757673):2.317874,(((Thunbergia:21.648069,Mendoncia:21.64807):8.741732,(Elytraria:27.176407,(Anisosepalum:11.337083,Saintpauliopsis:11.337083):15.839324):3.213394):2.978756,Avicennia:33.368558):1.369282):7.156738,Thomandersia:41.894576):1.526252,((Utricularia:31.401566,Genlisea:31.401564):1.485153,Pinguicula:32.886717):10.534112):0.428727,((((Proboscidea:10.268787,Martynia:10.268787):0.011071,Holoregmia:10.279858):3.059951,Craniolaria:13.339808):8.028854,(Schlegelia:4.082177,Exarata:4.082177):17.286486):22.480894):3.185091,(((((((((((((((Amphitecna:4.021959,Spirotecoma:4.021959):0.302469,Crescentia:4.324428):0.003328,Parmentiera:4.327756):1.598708,(Handroanthus:1.937181,Tabebuia:1.937181):3.989284):2.710844,(Sparattosperma:6.1769,Roseodendron:6.1769):2.460407):0.006336,Ekmanianthe:8.643643):0.015765,(Zeyheria:6.470955,(Godmania:5.947344,Cybistax:5.947344):0.523611):2.188453):6.416145,((((((((Phyllarthron:2.119714,Rhodocolea:2.119714):0.659913,(Ophiocolea:2.77371,Colea:2.77371):0.005918):4.291216,Dolichandrone:7.070844):0.004893,Kigelia:7.075737):1.14285,Stereospermum:8.218587):2.207751,((((Fernandoa:6.816005,Heterophragma:6.816005):0.006256,Newbouldia:6.822261):3.557538,Markhamia:10.379799):0.013191,Radermachera:10.39299):0.033348):0.644726,(Rhigozum:7.936686,Catophractes:7.936686):3.134377):2.841492,Tecomella:13.912555):1.162998):3.97063,(Oroxylum:10.76151,Millingtonia:10.76151):8.284673):0.007099,((((((((((Fridericia:9.904798,Xylophragma:9.904798):0.1314,(Cuspidaria:8.965119,Tynanthus:8.965119):1.071079):0.431253,(Tanaecium:10.26003,Lundia:10.26003):0.20742):2.85804,Manaosella:13.325491):0.095522,Stizophyllum:13.421013):0.279853,(((((Anemopaegma:8.069032,Mansoa:8.069032):1.527569,Pyrostegia:9.596601):1.06502,Bignonia:10.661621):1.130144,Amphilophium:11.791766):1.655353,Adenocalymma:13.447119):0.253747):0.855975,(Martinella:11.867746,Pleonotoma:11.867746):2.689096):0.911299,Dolichandra:15.46814):2.209419,Perianthomega:17.677559):0.919736,((Catalpa:4.141103,Macrocatalpa:4.141104):3.006382,Chilopsis:7.147486):11.449809):0.455987):2.620896,Delostoma:21.674177):18.615202,((((((Incarvillea:21.575137,Neosepicaea:21.575136):1.526921,Tecomanthe:23.102058):0.003731,Campsidium:23.105787):1.37301,(((Deplanchea:9.93258,Lamiodendron:9.93258):3.187674,Podranea:13.120254):2.573316,Tecomaria:15.69357):8.785229):2.545302,Campsis:27.0241):9.779137,Argylia:36.803236):3.486142):0.212733,(Eccremocarpus:23.615274,Tourrettia:23.615274):16.886839):2.161703,Jacaranda:42.663814):3.347511,(((((Sesamum:1.063159,Ceratotheca:1.063159):0.805719,Dicerocaryum:1.868878):0.243564,Josephinia:2.112442):1.811152,Sesamothamnus:3.923593):3.660124,(((((Pterodiscus:0.008177,Pedalium:0.008177):0.010463,Pedaliodiscus:0.01864):5.827542,Harpagophytum:5.846182):0.784215,(Rogeria:2.319818,Uncarina:2.319818):4.310579):0.935366,Holubia:7.565763):0.017953):38.427612):1.02332):0.129346,((((((((((((((Lippia:0.907418,Lantana:0.907419):3.488152,Nashia:4.395571):1.626155,Phyla:6.021725):3.357461,Acantholippia:9.379188):1.351232,(Aloysia:9.663975,Xeroaloysia:9.663975):1.066444):2.19329,Coelocarpum:12.923709):2.489076,((((Verbena:2.857303,Hierobotana:2.857303):2.66136,Glandularia:5.518664):0.789826,Junellia:6.308489):1.013176,Mulguraea:7.321664):8.091121):1.078856,Dipyrena:16.491642):1.713924,((Lampayo:2.490872,Diostea:2.490872):0.006156,Neosparton:2.497027):15.708538):1.066524,Pitraea:19.27209):1.108611,Rhaphithamnus:20.380703):4.357435,(((Citharexylum:2.55736,Baillonia:2.55736):6.690015,Rehdera:9.247374):13.861103,((Casselia:20.309226,Tamonea:20.309227):0.888097,Parodianthus:21.197325):1.911153):1.629659):1.115837,(((Bouchea:6.851051,Chascanum:6.85105):4.880222,Stachytarpheta:11.731272):4.860634,(Duranta:9.929406,Recordia:9.929406):6.6625):9.262067):4.736856,(Petrea:4.944022,Xolocotzia:4.944022):25.646809):16.573162):0.107424):0.748809,((((((Campylostachys:2.612072,Retzia:2.612072):0.006475,(Stilbe:1.714325,Euthystachys:1.714325):0.904222):0.009378,Kogelbergia:2.627925):7.933543,(Nuxia:7.729411,Ixianthes:7.72941):2.832057):2.67086,(Bowkeria:8.199565,Anastrabe:8.199566):5.032762):5.526137,(Halleria:15.104115,Charadrophila:15.104116):3.654349):29.26176):0.380635,(((Craterostigma:17.264934,Picria:17.264935):1.956305,Torenia:19.221239):21.061026,(Stemodiopsis:11.864322,Cubitanthus:11.864322):28.417942):8.118595):0.241524,(Byblis:47.985461,Dermatobotrys:47.985462):0.656923):0.231005,((((((((((((((((((Selago:2.649432,(Microdon:2.476771,(Agathelpis:1.76225,Cromidon:1.76225):0.71452):0.172661):0.025396,Walafrida:2.674828):3.143775,(Melanospermum:4.568969,Tetraselago:4.568969):1.249633):2.393412,Glumicalyx:8.212014):3.010233,(Polycarena:7.069103,Phyllopodium:7.069103):4.153144):1.322582,(Pseudoselago:7.225462,Chenopodiopsis:7.225462):5.319367):0.295489,(Zaluzianskya:7.18318,Reyemia:7.183178):5.65714):0.78978,(Hebenstretia:11.029355,Dischisma:11.029356):2.600743):1.588896,Trieenea:15.218994):0.21214,Glekia:15.431134):6.439825,(Manulea:15.716974,Sutera:15.716974):6.153986):3.854942,Manuleopsis:25.725903):0.328407,Barthlottia:26.05431):0.612363,(Limosella:25.558415,Jamesbrittenia:25.558414):1.108258):0.293846,(((Scrophularia:5.472191,Oreosolen:5.47219):13.507757,Verbascum:18.979948):3.83125,Antherothamnus:22.811197):4.14932):1.834695,(((Buddleja:5.191535,Emorya:5.191536):0.007306,(Nicodemia:5.186209,Gomphostigma:5.186209):0.012633):8.035087,((((Teedia:2.547923,Oftia:2.547923):7.974231,Freylinia:10.522154):0.029808,Camptoloma:10.551962):1.61272,Phygelius:12.164681):1.069247):15.561284):9.768638,(((Nemesia:24.487053,Diascia:24.487053):6.18057,(Diclis:17.864289,Hemimeris:17.864288):12.803334):3.467444,(Alonsoa:28.956678,Colpias:28.956678):5.178389):4.428784):3.55551,((((Leucophyllum:3.51741,Capraria:3.51741):1.143953,Eremogeton:4.661363):6.80663,(Myoporum:6.965809,Bontia:6.965809):4.502184):24.743992,(Peliostomum:16.485968,Aptosimum:16.485968):19.726015):5.907377):6.754028):4.059351,((((((((((((Veronica:19.354916,Paederota:19.354913):1.742785,Picrorhiza:21.097698):1.192835,Wulfeniopsis:22.290533):0.718942,(Lagotis:9.787712,Neopicrorhiza:9.787713):13.221763):0.719695,((Veronicastrum:6.831067,Scrofella:6.831068):11.483036,Wulfenia:18.314105):5.415068):6.804194,((Plantago:16.608564,Littorella:16.608563):8.542897,Aragoa:25.15146):5.381905):0.122046,((Digitalis:7.501116,Isoplexis:7.501115):16.780527,Erinus:24.281643):6.37377):7.12112,(((Globularia:14.509869,Poskea:14.509869):17.482103,Campylanthus:31.991974):5.316745,(Ellisiophyllum:26.25344,Sibthorpia:26.25344):11.055278):0.467812):0.819155,Hippuris:38.595688):2.76848,(((((Linaria:22.914887,((Antirrhinum:9.594406,Mohavea:9.594406):0.822006,Misopates:10.416413):12.498475):0.488747,Chaenorhinum:23.403633):1.478595,(((Mabrya:8.136464,Maurandya:8.136463):14.677927,Galvezia:22.81439):0.010678,(Asarina:13.80504,Cymbalaria:13.80504):9.020028):2.057162):1.578469,Kickxia:26.460698):7.699511,Lafuentea:34.16021):7.203957):3.794928,(((((Penstemon:11.688161,((Chelone:6.203917,Nothochelone:6.203917):1.59173,Chionophila:7.795647):3.892513):1.345263,Keckiella:13.033423):10.953079,Collinsia:23.986501):6.87062,Pennellianthus:30.85712):9.688023,(Russelia:11.125057,Tetranema:11.125057):29.420088):4.613951):6.001151,((((((Gratiola:29.758199,((Hydrotriche:7.612854,Dopatrium:7.612854):16.983854,Limnophila:24.596708):5.161491):2.393285,Stemodia:32.151485):3.653496,(((Leucospora:0.810454,Conobea:0.810454):21.82143,Scoparia:22.631886):11.586018,Philcoxia:34.217903):1.587077):1.67621,Bacopa:37.481189):11.138037,(Micranthemum:20.081004,Bryodes:20.081003):28.538223):0.851173,(((Basistemon:17.025004,Angelonia:17.025003):10.909248,(Monttea:17.819651,Melosperma:17.81965):10.114601):16.553968,Ourisia:44.488221):4.98218):1.689845):1.772495):5.166068,(((((((((((((((((((Primulina:11.251954,(Petrocodon:8.914323,Didymocarpus:8.914324):2.337632):1.394097,Ridleyandra:12.646052):0.765604,((((((Petrocosmea:7.235988,Chayamaritia:7.235987):0.00321,Raphiocarpus:7.239198):4.261773,Pseudochirita:11.500971):0.010779,Loxostigma:11.51175):0.68643,(Glabrella:8.929859,(Allostigma:8.924999,Briggsiopsis:8.924999):0.00486):3.268321):0.242719,(Hemiboea:10.186652,Lysionotus:10.186653):2.254247):0.970756):0.414662,Hexatheca:13.826318):0.005728,(((((Aeschynanthus:11.706481,Agalmyla:11.706483):1.194664,Metapetrocosmea:12.901146):0.008182,Cyrtandra:12.909328):0.023153,((Liebigia:9.228155,(Gyrocheilos:8.06421,Allocheilos:8.064209):1.163946):1.518091,Cathayanthe:10.746246):2.186236):0.88602,(Didymostigma:13.808609,Conandron:13.80861):0.009893):0.013544):1.689319,Oreocharis:15.521365):2.190345,Henckelia:17.71171):2.114125,Codonoboea:19.825835):0.005603,Microchirita:19.831438):0.691046,(Streptocarpus:11.676783,Hovanella:11.676782):8.845703):0.735791,(((Paraboea:17.342657,(Dorcoceras:10.577637,Boea:10.577636):6.765021):0.577427,(((((Loxocarpus:11.889173,Emarhendia:11.889173):2.470462,Orchadocarpa:14.359635):0.0034,(Senyumia:6.779813,Spelaeanthus:6.779813):7.583223):1.92076,(Ornithoboea:14.566362,(Kaisupeea:9.610145,Rhabdothamnopsis:9.610146):4.956216):1.717433):0.848527,(Damrongia:13.148476,Somrania:13.148476):3.983847):0.787762):2.865986,(Didissandra:20.701636,Tribounia:20.701636):0.084435):0.472205):2.392345,((((Rhynchotechum:10.573972,(Platystemma:9.409362,Leptoboea:9.409362):1.16461):0.014064,Boeica:10.588036):0.004671,Beccarinda:10.592707):8.620132,((Haberlea:10.875472,Jancaea:10.875472):8.327617,Tetraphyllum:19.203089):0.00975):4.437782):4.586684,Corallodiscus:28.237306):6.313525,Jerdonia:34.55083):2.996801,((((Monophyllaea:21.968928,Whytockia:21.968927):6.43643,(Loxonia:15.606207,Stauranthera:15.606207):12.799151):3.077807,Rhynchoglossum:31.483166):0.001958,Epithema:31.485122):6.062509):1.076564,((((((((((Nematanthus:3.985359,Codonanthe:3.985357):3.327561,(Codonanthopsis:6.63384,Lesia:6.63384):0.679078):2.824022,((((Glossoloma:3.515218,Columnea:3.515219):0.535779,((Drymonia:3.052916,Pachycaulos:3.052916):0.485678,Neomortonia:3.538594):0.512404):1.310874,Corytoplectus:5.361872):1.340895,((Rufodorsia:4.012326,Cobananthus:4.012326):0.004342,Episcia:4.016668):2.686099):3.434174):1.166746,(((((Nautilocalyx:6.362151,Chrysothemis:6.36215):2.12153,Trichodrymonia:8.483682):0.216666,Centrosolenia:8.700347):0.715274,Paradrymonia:9.415621):1.452197,((Pagothyra:6.160076,Christopheria:6.160076):4.698959,Lembocarpus:10.859035):0.008782):0.43587):0.772174,Besleria:12.075861):0.689944,(Sinningia:4.660254,(Vanhouttea:1.790365,Paliavana:1.790365):2.86989):8.105549):0.113277,((((((((Kohleria:5.409064,Diastema:5.409064):0.002462,Pearcea:5.411525):0.656849,Amalophyllon:6.068374):0.371917,Gloxiniopsis:6.440291):0.43424,Achimenes:6.874533):0.003153,(((((Moussonia:3.870072,Eucodonia:3.870072):0.011297,Niphaea:3.881369):0.166315,Heppiella:4.047684):0.007624,Smithiantha:4.055308):1.088629,(((Seemannia:1.017068,Gloxinia:1.017067):2.58534,Chautemsia:3.602407):1.49049,Solenophora:5.092897):0.05104):1.733748):0.659058,((Phinaea:5.961947,Nomopyle:5.961946):0.347264,Gloxinella:6.309211):1.227532):2.162705,((Gesneria:0.883952,Rhytidophyllum:0.883951):2.768914,Pheidonocarpa:3.652865):6.046583):3.179634):0.102504,Sphaerorrhiza:12.981585):7.132636,(((Coronanthera:2.192237,Rhabdothamnus:2.192237):6.501505,((Sarmienta:2.584973,Asteranthera:2.584972):3.907336,(Mitraria:6.488913,Fieldia:6.488913):0.003396):2.201433):0.662488,((Depanthus:0.90158,Negria:0.90158):3.228424,Lenbrassia:4.130004):5.226225):10.757992):1.336699,(((((Cremosperma:5.200512,Reldia:5.200512):7.039545,Gasteranthus:12.240058):0.026907,Anetanthus:12.266966):7.926679,Titanotrichum:20.193645):1.239157,Napeanthus:21.432802):0.018118):17.173277):2.503675,Sanango:41.127872):7.497142,(Calceolaria:14.360053,Jovellana:14.360052):34.26496):4.259996,Peltanthera:52.88501):5.213799):8.60702,(Polypremum:31.678158,Tetrachondra:31.678158):35.02767):4.314759,(((((((((((((Noronhia:12.321188,((Schrebera:7.378552,Comoranthus:7.378552):3.678529,Haenianthus:11.057081):1.264107):0.21818,Olea:12.539368):1.01898,Cartrema:13.558348):0.368809,(Chionanthus:12.929056,Osmanthus:12.929056):0.998101):0.349565,((Phillyrea:3.890371,Picconia:3.89037):6.603887,(Notelaea:7.458045,Nestegis:7.458045):3.036212):3.782465):0.448367,Forestiera:14.72509):3.01419,Fraxinus:17.739278):2.37228,(Syringa:5.552172,Ligustrum:5.552173):14.559386):9.878158,(Jasminum:21.017622,Menodora:21.017622):8.972094):1.02523,Fontanesia:31.014945):0.004112,(Forsythia:5.529344,Abeliophyllum:5.529343):25.489716):1.074965,Nyctanthes:32.094025):8.69605,Carlemannia:40.790072):30.230513):6.025935,Plocosperma:77.046524)Lamiales.rn.d8s.tre:11.201233)mrcaott248ott2108:1.503291,((((((((((((((((((Galium:6.447737,((Cruciata:5.471745,Valantia:5.471745):0.771731,Asperula:6.243476):0.204258):0.420294,(Sherardia:6.09595,((Phuopsis:4.79209,Crucianella:4.79209):0.373381,Callipeltis:5.16547):0.93048):0.772078):1.32096,(Rubia:6.548759,Didymaea:6.548759):1.64023):1.450741,Kelloggia:9.639729):2.458311,Staelia:12.09804):0.022256,(((Plocama:2.933539,Choulettia:2.93354):0.023562,(Aitchisonia:2.095602,Pterogaillonia:2.095604):0.861498):8.632794,Theligonum:11.589895):0.530401):5.008546,Saprosma:17.128841):0.886366,(Paederia:11.424331,((Leptodermis:4.063708,Serissa:4.063707):3.564965,Spermadictyon:7.628672):3.795658):6.590877):1.848042,(((((Mycetia:9.60425,Neohymenopogon:9.60425):2.663107,Argostemma:12.267357):0.182669,Clarkella:12.450026):0.355158,Mouretia:12.805184):6.830821,((Cyanoneuron:4.472094,Foonchewia:4.472094):4.601568,Dunnia:9.073662):10.562344):0.227244):1.007568,((((Coprosma:3.750539,Normandia:3.750539):0.74793,Nertera:4.498469):4.451471,((Opercularia:7.92742,Leptostigma:7.92742):0.60275,Pomax:8.53017):0.419769):3.524693,(Anthospermum:8.207039,Phyllis:8.207039):4.267593):8.396186):1.267013,((((((((((((((((Mitracarpus:6.366515,(Richardia:5.637125,Psyllocarpus:5.637124):0.72939):0.227426,Spermacoce:6.593941):0.270733,((((Galianthe:4.640546,Rubiaceae:4.640546):0.72229,Schwendenera:5.362835):0.532216,(Crusea:5.004578,Emmeorhiza:5.004578):0.890473):0.64873,Borreria:6.543781):0.320892):0.121585,(Diodia:6.470205,Diodella:6.470205):0.516054):0.695208,Ernodea:7.681467):1.708552,Bouvardia:9.390019):0.295997,Manettia:9.686016):1.871551,(Cordylostigma:9.225355,Thecorchus:9.225355):2.332211):0.817777,(Arcytophyllum:10.103337,Stenaria:10.103338):2.272005):0.248483,((((Hedyotis:10.461369,(Edrastima:9.29275,Dentella:9.29275):1.168618):1.123913,Kohautia:11.585281):0.801504,Oldenlandia:12.386787):0.134278,((((Leptopetalum:7.540386,(Dimetia:6.3917,Debia:6.3917):1.148686):1.037271,Kadua:8.577656):3.276705,Neanotis:11.854361):0.290351,Houstonia:12.144713):0.376351):0.102762):0.106736,Synaptantha:12.730562):0.028875,Dibrachionostylus:12.759437):1.501343,(Hedythyrsus:5.307181,Mitrasacmopsis:5.307181):8.953599):2.460291,(((((Phylohydrax:8.97502,Hydrophylax:8.975019):2.867028,Manostachya:11.842047):0.486294,Conostomium:12.328342):0.491675,(Amphiasma:8.592428,Pentanopsis:8.592428):4.227589):3.365261,(Agathisanthemum:13.519982,Pentodon:13.519982):2.665296):0.535793):4.609207,((((((((((Pentanisia:4.718912,Paraknoxia:4.718913):2.854886,Chlorochorion:7.573799):0.43654,Otiophora:8.010339):0.151043,Otomeria:8.161383):0.798973,Rhodopentas:8.960355):1.785105,(Phyllopentas:10.021555,Knoxia:10.021555):0.723904):0.481598,(Dirichletia:2.301544,Carphalea:2.301544):8.925513):0.424244,((Triainolepis:2.533924,Paratriaina:2.533925):2.021306,Paracarphalea:4.555231):7.096071):0.734618,(Dolichopentas:6.410339,Parapentas:6.410339):5.975581):2.073047,Chamaepentas:14.458966):6.871312):0.686182,(Danais:5.008557,Schismatoclada:5.008556):17.007904):0.121371):2.676884,(((((Psychotria:9.019585,((Amaracarpus:5.619838,Hedstromia:5.619838):1.607833,(Squamellaria:5.459736,Myrmecodia:5.459735):1.767936):1.791913):6.037634,(((((((Chassalia:4.999442,Geophila:4.999444):2.928572,(Puffia:5.375266,Hymenocoleus:5.375266):2.552749):1.745311,Carapichea:9.673326):0.332466,Margaritopsis:10.005792):0.792056,Rudgea:10.797848):0.259372,Palicourea:11.057221):1.976425,Notopleura:13.033646):2.023573):2.261481,(((((Gynochthodes:0.268001,Morinda:0.268001):5.767649,Coelospermum:6.03565):2.406386,Appunia:8.442036):5.072975,(Damnacanthus:4.609378,Mitchella:4.609378):8.905634):2.513323,((Gaertnera:8.598799,Pagamea:8.5988):6.529136,Schradera:15.127935):0.9004):1.290365):0.068895,(((Prismatomeris:5.432834,Rennellia:5.432834):6.645187,Craterispermum:12.07802):2.823784,Schizocolea:14.901805):2.48579):6.867914,((Faramea:14.375784,Coussarea:14.375784):3.728546,((Coccocypselum:12.416017,Declieuxia:12.416017):5.271444,(Cruckshanksia:5.91695,Oreopolus:5.91695):11.770512):0.416868):6.151179):0.559206):9.076697,((Lasianthus:15.81855,Trichostachys:15.81855):8.951865,(Saldinia:5.385777,Ronabea:5.385777):19.384638):9.120998):1.313278,(((((((Pauridiantha:0.396588,Stelechantha:0.396588):0.164431,Poecilocalyx:0.56102):9.367864,Urophyllum:9.928883):0.287636,(((Pravinaria:5.380883,Praravinia:5.380884):1.054676,Maschalocorymbus:6.435559):1.145056,Antherostele:7.580614):2.635905):1.585561,(Amphidasya:4.359963,Raritebe:4.359963):7.442118):3.173516,Pentaloncha:14.975597):12.680796,(((((Ophiorrhiza:3.883336,Spiradiclis:3.883336):5.485834,Lerchea:9.36917):2.067657,Xanthophytum:11.436827):3.078964,Neurocalyx:14.515792):11.639032,Colletoecema:26.154824):1.50157):7.548297):11.367317,((Coptosapelta:24.248593,Acranthera:24.248593):16.063215,Luculia:40.311807):6.260199):3.177481,(((((((((((((((((((((((((Canthiopsis:0.542662,Pelagodendron:0.542662):0.672554,Tarenna:1.215215):1.368311,Schizenterospermum:2.583526):0.167707,(Paracephaelis:2.331721,Homollea:2.331722):0.419512):0.104763,Coptosperma:2.855996):0.868503,Leptactina:3.724498):0.24931,Nichallea:3.973809):0.381554,((Rutidea:2.723981,Cladoceras:2.723981):1.204863,Pavetta:3.928845):0.426518):2.143254,(((Oxyanthus:1.399359,Mitriostigma:1.399359):2.357137,Sherbournia:3.756497):1.443445,Atractogyne:5.199942):1.298675):0.127099,((((((((((((((Randia:0.38096,Porterandia:0.38096):0.124388,Atractocarpus:0.505347):0.232313,Neofranciella:0.73766):0.927931,((Sukunia:1.458386,Trukia:1.458386):0.12095,Bungarimba:1.579337):0.086254):0.048157,(Catunaregam:1.263299,Deccania:1.263298):0.45045):0.080762,Tamilnadia:1.79451):0.045915,(((Rubovietnamia:0.839057,Duperrea:0.839057):0.661333,(Vidalasia:1.03542,Fosbergia:1.03542):0.46497):0.006572,(Dioecrescis:1.416672,Tarennoidea:1.416672):0.090289):0.333464):0.126337,((((Aidia:0.917854,Morelia:0.917855):0.691076,Hyperacanthus:1.60893):0.043854,(Fagerlindia:0.003237,Benkara:0.003237):1.649548):0.108855,Aoranthe:1.761639):0.205123):0.031032,Massularia:1.997794):0.067989,((((Rosenbergiodendron:1.264861,Sphinctanthus:1.26486):0.172267,Tocoyena:1.437128):0.371103,Casasia:1.80823):0.070448,((((Calochone:1.225374,Macrosphyra:1.225374):0.252277,Euclinia:1.477651):0.132676,(Pleiocoryne:1.209493,Oligocodon:1.209493):0.400834):0.070589,Preussiodora:1.680916):0.197763):0.187105):0.003503,Himalrandia:2.069287):0.754504,(((Rothmannia:1.323767,Phellocalyx:1.323767):0.449377,(Aulacocalyx:1.204801,Heinsenia:1.204801):0.568343):0.331691,Kochummenia:2.104835):0.718956):2.947846,((Gardenia:3.296413,(Kailarsenia:2.555172,Coddia:2.555172):0.741241):1.540672,(Ceriscoides:4.510679,Genipa:4.510679):0.326407):0.934551):0.264253,Schumanniophyton:6.03589):0.589825):0.240209,((((((Amaioua:2.141476,Riodocea:2.141476):0.367582,Duroia:2.509058):0.386455,Kutchubaea:2.895513):0.256559,Glossostipula:3.152072):0.458734,(((Alibertia:2.469377,Cordiera:2.469377):0.783577,Botryarrhena:3.252954):0.248056,Agouticarpa:3.50101):0.109796):0.036228,Stenosepala:3.647034):3.21889):0.21166,(((Coffea:4.134972,((((Empogona:0.346013,Tricalysia:0.346013):0.748638,Diplospora:1.09465):0.490315,Sericanthe:1.584965):1.076656,Calycosiphonia:2.661621):1.473352):1.101498,Bertiera:5.23647):1.641589,(((((((((((Villaria:1.491621,Pouchetia:1.491621):0.001688,Hypobathrum:1.49331):0.333392,Hyptianthera:1.826702):0.416185,Lamprothamnus:2.242887):0.039122,Polysphaeria:2.282009):0.370712,Petitiocodon:2.652721):0.07035,(Feretia:2.433835,(Fernelia:1.533741,Ramosmania:1.533741):0.900094):0.289236):0.416128,((((Chapeliera:0.929004,Canephora:0.929004):0.184221,Paragenipa:1.113226):0.544782,Gallienia:1.658007):0.040657,Jovetia:1.698664):1.440534):0.020576,Cremaspora:3.159775):2.790394,((Didymosalpinx:5.102252,Monosalpinx:5.102252):0.534044,Mantalania:5.636296):0.313874):0.250355,(Burchellia:5.887199,Galiniera:5.887199):0.313325):0.677535):0.199525):0.054672,Tennantia:7.132256):0.06701,(Belonophora:5.751844,Lemyrea:5.751843):1.447423):3.400343,((Razafimandimbisonia:8.46857,Nematostylis:8.46857):0.724277,Alberta:9.192848):1.406762):0.583831,((Wendlandia:2.135538,Guihaiothamnus:2.135539):4.517231,Augusta:6.652769):4.530671):3.370183,Boholia:14.553623):0.637321,((((((((((Vangueria:1.050148,Lagynias:1.050148):0.603407,Tapiphyllum:1.653555):1.1352,Cuviera:2.788755):1.232684,((Fadogia:0.849158,Rytigynia:0.849157):0.697389,Fadogiella:1.546547):2.474893):0.995832,((Canthium:2.594578,Eriosemopsis:2.594577):0.307448,Pygmaeothamnus:2.902025):2.115245):1.34421,((((((Pyrostria:1.009246,Bullockia:1.009246):0.291191,Peponidium:1.300437):1.155347,(Rhopalobrachium:1.035096,Cyclophyllum:1.035096):1.420687):1.299966,Keetia:3.75575):0.299435,Afrocanthium:4.055185):0.201954,Psydrax:4.257139):2.10434):3.094621,((Ixora:7.004419,((Greeniopsis:3.518916,Aleisanthia:3.518915):1.089778,Aleisanthiopsis:4.608694):2.395726):1.19254,Greenea:8.196959):1.259141):0.011188,Glionnetia:9.467288):1.66696,Trailliaedoxa:11.134248):0.657621,Jackiopsis:11.791869):3.399075):3.888928,Retiniphyllum:19.079871):4.056115,(((((Mussaenda:4.742328,Aphaenandra:4.742329):0.801975,Pseudomussaenda:5.544304):0.787877,((Bremeria:3.268311,Landiopsis:3.268311):1.908244,Schizomussaenda:5.176556):1.155626):2.68697,Heinsia:9.019151):12.852915,((((Sabicea:3.890578,Schizostigma:3.890577):0.010466,Pseudosabicea:3.901042):0.049684,Stipularia:3.950726):4.791411,Tamridaea:8.742137):13.12993):1.263921):0.501141,(((Sipanea:8.158643,Neobertiera:8.158643):3.450904,(Dendrosipanea:2.365575,Chalepophyllum:2.365575):9.243972):4.573217,(Posoqueria:7.842706,Henriquezia:7.842706):8.340058):7.454365):0.230162,((((((Rustia:4.933942,Dolichodelphys:4.933942):0.032159,Pogonopus:4.966101):0.775135,((((Parachimarrhis:4.636663,Dioicodendron:4.636663):0.204694,Mussaendopsis:4.841357):0.414314,Pinckneya:5.255671):0.324501,Condaminea:5.580172):0.161064):1.489419,((((Alseis:5.690797,Calycophyllum:5.690797):0.278998,Wittmackanthus:5.969795):0.277931,(Chimarrhis:5.854816,Capirona:5.854815):0.392912):0.954338,Picardaea:7.202064):0.028591):0.17288,((Sommera:2.808846,Hippotis:2.808846):1.048188,(Pentagonia:2.703183,Tammsia:2.703183):1.153851):3.546501):1.295673,Emmenopterys:8.699209):15.168082):0.330329,(((Dialypetalanthus:5.475524,Bothriospora:5.475524):3.506868,Phitopis:8.982392):12.170778,(Robbrechtia:16.203453,Steenisia:16.203451):4.949717):3.044449):2.070486,(Virectaria:8.816128,Hekistocarpa:8.816128):17.451977):1.756996,(((((((((((Uncaria:4.869317,((Nauclea:2.581652,Burttdavya:2.581653):1.193249,Neolamarckia:3.774902):1.094416):1.626238,(Corynanthe:1.184072,Pausinystalia:1.184072):5.311484):0.038153,Mitragyna:6.533709):0.266076,((Breonia:2.077189,(Gyrostipula:1.777516,Janotia:1.777516):0.299674):0.720374,Breonadia:2.797564):4.002221):0.041476,((((Neonauclea:1.490253,(Ludekia:1.311645,Ochreinauclea:1.311645):0.178609):0.001979,Myrmeconauclea:1.492233):1.529213,Sinoadina:3.021445):1.118551,((((Pertusadina:2.138697,Adina:2.138697):0.153647,Metadina:2.292344):0.239128,Adinauclea:2.531472):0.637578,Haldina:3.16905):0.970946):2.701264):0.195734,Cephalanthus:7.036995):0.816005,(Hymenodictyon:2.485409,Paracorynanthe:2.485409):5.36759):8.805037,((((((Ladenbergia:3.755825,Remijia:3.755825):0.088787,Cinchona:3.844612):0.105521,Cinchonopsis:3.950133):0.458927,Stilpnophyllum:4.409059):1.83313,Joosia:6.242188):5.482815,(Isertia:5.157317,Kerianthera:5.157317):6.567687):4.933032):0.768352,((((((((Guettarda:2.342445,Ottoschmidtia:2.342445):0.753368,Chomelia:3.095813):4.30788,Antirhea:7.403694):0.08808,((Timonius:2.127672,Tinadendron:2.127672):1.626647,(Neolaugeria:3.749624,Guettardella:3.749624):0.004695):3.737455):5.537615,Allenanthus:13.029388):0.097199,(Gonzalagunia:7.717388,Javorkaea:7.717388):5.409199):0.085082,Arachnothryx:13.21167):1.060783,((((((Rondeletia:5.837726,Roigella:5.837725):0.01066,Stevensia:5.848385):0.122892,((Mazaea:2.591883,Phyllomelia:2.591883):2.403908,Rhachicallis:4.995791):0.975485):2.242531,Acrosynanthus:8.213807):1.670243,Suberanthus:9.884049):0.132197,(Rovaeanthus:9.808368,Blepharidium:9.808368):0.207879):4.256207):3.153935):0.250739,(((((((((((((Erithalis:2.008298,Asemnantha:2.008298):0.002675,Scolosanthus:2.010973):0.459507,Siemensia:2.47048):0.074202,(Bikkia:1.65356,Badusa:1.65356):0.891123):1.39438,((((Phialanthus:1.292327,Eosanthe:1.292327):0.365837,Ceratopyxis:1.658164):0.188853,Schmidtottia:1.847017):0.97351,(Thiollierea:1.583037,Morierina:1.583037):1.23749):1.118535):1.314492,((((Catesbaea:0.899906,Phyllacanthus:0.899906):1.708177,(Nernstia:1.796507,Osa:1.796507):0.811576):0.107977,Isidorea:2.71606):0.498185,Cubanola:3.214245):2.039309):0.225148,(Coutarea:4.733565,Solenandra:4.733565):0.745138):0.286957,Exostema:5.765659):2.178286,Hintonia:7.943945):0.656523,Lorencea:8.600468):0.060272,Coutaportla:8.660741):5.406534,Strumpfia:14.067275):2.382567,(((((Hamelia:4.239112,Syringantha:4.239112):1.292477,(((Omiltemia:0.263013,Hoffmannia:0.263013):0.704546,Plocaniophyllon:0.967559):2.355532,Pinarophyllon:3.323091):2.208497):0.483595,Deppea:6.015183):1.45267,((Hillia:4.330279,Balmea:4.33028):0.585705,Cosmibuena:4.915984):2.551869):2.992095,(Chione:2.744279,Colleteria:2.744279):7.71567):5.989893):1.227286):10.188589,((((((Bathysa:3.212255,Elaeagia:3.212255):1.612732,(Macbrideina:4.644476,Tresanthera:4.644476):0.180511):0.597321,Warszewiczia:5.422308):2.027326,((Ferdinandusa:6.733343,(Macrocnemum:6.663266,Semaphyllanthe:6.663267):0.070076):0.291581,Dolicholobium:7.024924):0.42471):0.422446,Simira:7.872079):12.826454,Sipaneopsis:20.698532):7.167183):0.159385):21.724386):17.978354,((((((((((((((((((((((((((Ditassa:0.731499,Metastelma:0.731499):0.008442,Hemipogon:0.739942):0.741952,Blepharodon:1.481893):0.393996,(Peplonia:0.76298,Gonioanthela:0.762981):1.112909):0.108912,Nephradenia:1.984801):0.017125,Nautonia:2.001926):1.901056,Minaria:3.902981):0.73897,Barjonia:4.641952):0.505727,Petalostelma:5.147678):2.300922,(((Philibertia:2.775656,(Tweedia:2.771766,Araujia:2.771767):0.003888):1.21723,Oxypetalum:3.992885):2.115865,Funastrum:6.10875):1.33985):0.440718,((Matelea:3.328262,Gonolobus:3.328261):0.005299,((Tylodontia:2.24147,Anemotrochus:2.241469):1.079162,Schubertia:3.320631):0.01293):4.555757):0.212487,Tassadia:8.101805):0.578591,((((Orthosia:3.41096,Jobinia:3.410958):0.457896,Scyphostelma:3.868854):0.408104,Monsanima:4.276959):1.663034,Diplolepis:5.939994):2.740403):0.833259,Pentacyphus:9.513655):2.693623,((((Vincetoxicum:2.903005,(Tylophora:2.894213,Biondia:2.894213):0.008793):2.790238,Pentatropis:5.693243):4.225078,((((Asclepias:3.702653,(((((Xysmalobium:1.312658,Pachycarpus:1.312658):0.00964,Trachycalymma:1.322298):0.472819,Schizoglossum:1.795117):0.717593,((Gomphocarpus:2.420161,Stenostelma:2.420161):0.003206,Margaretta:2.423367):0.089344):0.009882,(Stathmostelma:1.832241,Aspidoglossum:1.832242):0.690351):1.180062):2.735673,(Calotropis:4.582872,Kanahia:4.582871):1.855456):1.400811,Pergularia:7.839138):1.917572,(Calciphila:9.746359,(Solenostemma:9.178282,Oxystelma:9.178282):0.568076):0.010352):0.161611):0.436169,((((Cynanchum:7.153164,((Metaplexis:6.186192,((Holostemma:4.512303,Raphistemma:4.512303):1.073388,Seshagiria:5.585691):0.600501):0.137935,Graphistemma:6.324128):0.829037):1.660126,((Glossonema:1.742881,Odontanthera:1.742881):4.935508,Pentarrhinum:6.678389):2.134901):0.32259,Metalepis:9.13588):1.09632,Schizostephanus:10.2322):0.122291):1.852786):3.352058,((Oncinema:2.624306,Microloma:2.624306):0.449811,Astephanus:3.074117):12.485219):0.503061,Eustegia:16.062395):0.876814,((((((((((((((((((Huernia:0.427275,(((Tromotriche:0.221458,Ophionella:0.221458):0.179785,Tridentea:0.401243):0.010697,Australluma:0.41194):0.015334):0.000977,Tavaresia:0.42825):0.001982,(Stapelia:0.256568,Orbea:0.256568):0.173666):0.048926,Piaranthus:0.479159):0.040027,(Stapelianthus:0.504658,(Duvalia:0.228081,Ballyanthus:0.228081):0.276576):0.014529):0.407023,Hoodia:0.926209):0.444536,((((Larryleachia:0.431685,Baynesia:0.431686):0.000827,(Notechidnopsis:0.006709,Richtersveldia:0.006709):0.425804):0.201049,Lavrania:0.633562):0.001551,Pectinaria:0.635113):0.735631):0.119454,Quaqua:1.490199):0.004241,Stapeliopsis:1.494439):0.532344,(Duvaliandra:1.391454,Socotrella:1.391454):0.635329):0.001907,((Echidnopsis:1.809038,Anomalluma:1.809036):0.014757,((((Caralluma:1.316712,(Caudanthera:1.311192,Apteranthes:1.311192):0.00552):0.180129,(Pseudolithos:1.054452,Desmidorchis:1.054451):0.442389):0.313651,White-sloanea:1.810492):0.003617,Edithcolea:1.814108):0.009685):0.204897):0.09531,Ceropegia:2.124):0.10209,Rhytidocaulon:2.226089):2.635711,Brachystelma:4.8618):8.789823,((((Sisyranthus:0.686883,Emplectanthus:0.686883):0.068749,Anisotoma:0.755631):1.331252,Riocreuxia:2.086884):2.682331,Neoschumannia:4.769215):8.882409):0.815785,((Leptadenia:3.996403,Orthanthera:3.996403):2.424419,Pentasachme:6.420821):8.046588):0.653567,Heterostemma:15.120977):0.916751,((((Hoya:4.999699,Micholitzia:4.999699):0.149078,Dischidia:5.148777):1.577234,Marsdenia:6.726011):1.462725,((((Gymnema:4.486712,(Telosma:3.725992,Wattakaka:3.725992):0.76072):0.224881,(Stephanotis:2.192186,Cosmostigma:2.192186):2.519407):0.350469,Cionura:5.062062):0.642789,Rhyssolobium:5.704851):2.483885):7.848991):0.901482):0.425039,(Fockea:2.809631,Cibirhiza:2.809631):14.554618):1.867796,((Secamone:5.575485,Toxocarpus:5.575486):0.464212,Pervillaea:6.039698):13.192346):2.009004,(((((((Raphionacme:2.595401,Schlechterella:2.595401):0.642395,(Mondia:2.329363,Tacazzea:2.329363):0.908433):0.498144,(Cryptolepis:2.856502,Petopentia:2.856502):0.879437):0.415009,Phyllanthera:4.150949):0.037694,((Cryptostegia:0.485114,Pentopetia:0.485114):2.328267,Camptocarpus:2.813381):1.375262):1.168914,((Decalepis:4.018142,Hemidesmus:4.018142):0.385004,((Zygostelma:2.349579,Gymnanthera:2.349579):0.685292,Finlaysonia:3.034871):1.368275):0.954412):0.270206,Periploca:5.627763):15.613285):0.65339,(((((Mandevilla:8.620042,Forsteronia:8.62004):1.702329,((Mesechites:8.027182,Allomarkgrafia:8.027182):1.147786,Tintinnabularia:9.174968):1.147402):2.908799,(((((Parsonsia:2.602584,Artia:2.602584):6.386148,(Echites:7.369422,Fernaldia:7.369422):1.61931):1.337877,(((Prestonia:9.076772,Laubertia:9.076772):0.946874,Rhodocalyx:10.023646):0.02298,Peltastes:10.046626):0.279983):2.492592,((Angadenia:2.588074,Pentalinon:2.588074):4.432848,Salpinctes:7.020922):5.79828):0.079915,(((Odontadenia:2.253525,Secondatia:2.253525):6.274786,((Pinochia:5.420784,Thyrsanthella:5.420784):2.642206,Cycladenia:8.06299):0.465322):0.724687,(Stipecoma:7.85222,Elytropus:7.85222):1.400778):3.646117):0.332053):1.533079,((((Pachypodium:10.006839,Neobracea:10.006839):0.31627,((((Funtumia:3.340602,Malouetia:3.340602):0.152563,Kibatalia:3.493165):0.905487,Holarrhena:4.398651):1.484694,(Mascarenhasia:2.671356,Spirolobium:2.671355):3.211991):4.439763):1.117872,Galactophora:11.440981):0.755275,((Wrightia:1.445125,(Stephanostema:0.918369,Pleioceras:0.918369):0.526755):9.339625,((Strophanthus:6.99742,(Farquharia:1.862414,Isonema:1.862414):5.135006):2.569696,(Nerium:7.139713,Adenium:7.139713):2.427403):1.217634):1.411505):2.567993):1.487603,((((((((((((Epigynum:3.286963,Ichnocarpus:3.286963):0.136791,Aganosma:3.423755):2.891454,Pottsia:6.315208):1.143499,Amalocalyx:7.458707):0.212525,Micrechites:7.671232):0.29917,(Trachelospermum:5.624911,Chonemorpha:5.624911):2.345491):1.640349,((Urceola:4.5586,Aganonerion:4.5586):0.190077,Parameria:4.748677):4.862074):3.428614,Amphineurion:13.039364):0.045132,((Beaumontia:3.195152,Vallaris:3.195152):4.454514,Parepigynum:7.649666):5.434831):0.118552,(Apocynum:10.974191,Cleghornia:10.974191):2.228858):0.307826,(Anodendron:11.692323,Papuechites:11.692324):1.818551):2.174941,((((Oncinotis:6.313723,Motandra:6.313723):0.20537,Baissea:6.519093):1.418254,Dewevrella:7.937347):7.497521,Rhabdadenia:15.434868):0.250947):0.566036):5.642587):9.000046,(((((((Tabernaemontana:7.363267,((Voacanga:3.188216,Callichilia:3.188216):1.952481,((Carvalhoa:3.590234,Schizozygia:3.590234):0.193342,Tabernanthe:3.783576):1.357122):2.222569):0.533966,(Crioceras:1.078718,Calocrater:1.078718):6.818515):2.49709,(((Rhigospira:1.616451,Spongiosperma:1.616451):0.371975,(Neocouma:0.61077,Mucoa:0.61077):1.377655):1.756659,Macoubea:3.745084):6.649239):12.609999,((((Couma:2.714507,Lacmellea:2.714507):1.50606,(Hancornia:3.286484,Parahancornia:3.286484):0.934083):1.329468,Saba:5.550035):17.35556,Bousigonia:22.905596):0.098726):0.437262,(((Rauvolfia:13.340733,(((Cabucala:1.40196,Petchia:1.40196):11.214546,Kamettia:12.616505):0.067329,Catharanthus:12.683834):0.656899):0.299075,((Ochrosia:4.129664,Neisosperma:4.129664):8.854453,((Laxoplumeria:10.407298,Tonduzia:10.407298):2.308464,Vinca:12.715761):0.268356):0.655691):4.711824,Kopsia:18.351632):5.089951):2.000493,(((((((Plumeria:5.244051,Himatanthus:5.24405):3.181743,Allamanda:8.425793):4.64905,Cerbera:13.074842):4.102328,(Carissa:4.144166,Acokanthera:4.144165):13.033006):7.24652,(((Alyxia:12.14639,Pteralyxia:12.14639):8.145144,(Chilocarpus:12.086896,Condylocarpon:12.086895):8.204639):4.12106,Rhazya:24.412594):0.011097):0.078026,(((Pleiocarpa:2.025202,Picralima:2.025202):3.101338,Hunteria:5.12654):3.165683,Gonioma:8.292223):16.209494):0.264908,((Melodinus:9.132465,Craspidospermum:9.132465):3.973466,Diplorhynchus:13.105931):11.660694):0.675451):0.830546,(((Aspidosperma:9.555429,Geissospermum:9.555428):2.16731,(Haplophyton:8.860557,Vallesia:8.860557):2.862182):10.016144,(Alstonia:10.926289,Dyera:10.926289):10.812594):4.533739):4.621862):21.178612,((((((Gentianella:12.953976,(Swertia:12.884492,(Lomatogonium:3.640347,Lomatogoniopsis:3.640346):9.244143):0.069486):0.59048,Halenia:13.544456):0.855014,(Gentianopsis:4.90386,Pterygocalyx:4.90386):9.495611):4.849087,(Gentiana:14.263031,(Tripterospermum:4.914918,Crawfurdia:4.914918):9.348112):4.985527):4.903324,((((Centaurium:5.493333,Sabatia:5.493333):3.230566,Cicendia:8.723898):3.340992,Blackstonia:12.06489):6.820296,Macrocarpaea:18.885187):5.266695):3.807091,(Pycnosphaera:19.020706,Lisianthius:19.020706):8.938266):24.114122):7.974388,((((((Geniostoma:11.770418,Logania:11.770417):1.861074,Mitreola:13.631491):16.759468,(Spigelia:28.974378,Gardneria:28.974379):1.41658):5.153799,Strychnos:35.544756):3.943234,Antonia:39.48799):9.837801,(Gelsemium:25.182133,Mostuea:25.182133):24.143661):10.721691):3.369466,Androya:63.41695):4.310892)Gentianales.rn.d8s.tre:18.185274,(((Montinia:26.22229,Kaliphora:26.22229):45.819603,(Hydrolea:56.546533,Sphenoclea:56.54653):15.495362):7.200492,((Schizanthus:39.660029,((Duckeodendron:29.745388,((Goetzea:2.091159,Henoonia:2.091159):0.009569,Espadaea:2.100728):27.64466):9.425335,((((Schwenckia:17.733897,Heteranthia:17.733896):18.186186,((((Latua:17.338812,(((Atropa:9.5777,(Atropanthe:8.9774,((Anisodus:7.256971,(Przewalskia:6.404214,(Scopolia:4.643097,Physochlaina:4.643097):1.761117):0.852757):1.712043,(Archihyoscyamus:5.983686,Hyoscyamus:5.983685):2.985328):0.008386):0.600301):6.853543,(Nolana:10.110302,(Phrodus:4.595099,(Grabowskia:4.058785,Lycium:4.058785):0.536314):5.515203):6.320942):0.447265,(Jaborosa:16.871499,Discopodium:16.871498):0.007009):0.460304):2.84626,((((Protoschwenkia:15.950428,(Brugmansia:8.239343,Datura:8.239344):7.711084):2.822765,((Solanum:15.314472,Jaltomata:15.314472):3.081964,(((Nectouxia:8.995533,Salpichroa:8.995533):8.469852,(((Deprea:10.266513,(Aureliana:0.409798,Athenaea:0.409797):9.856716):2.373257,((((Dunalia:2.595099,Saracha:2.595099):0.925344,(Eriolarynx:3.090627,Vassobia:3.090627):0.429816):2.584038,(Acnistus:5.998002,Iochroma:5.998001):0.10648):5.569024,(((Physaliastrum:8.180777,Withania:8.180777):0.146545,Tubocapsicum:8.327322):2.121265,((Witheringia:7.301366,(Oryctes:6.828882,((Quincula:6.273435,Chamaesaracha:6.273435):0.255924,Leucophysalis:6.529358):0.299524):0.472484):1.060634,((Physalis:7.524094,Margaranthus:7.524094):0.755972,Brachistus:8.280067):0.081934):2.086586):1.224919):0.966265):1.601604,Cuatresia:14.241374):3.224012):0.101173,((Capsicum:14.291442,Lycianthes:14.291443):3.101549,Nothocestrum:17.39299):0.173568):0.829877):0.376757):0.596118,((Exodeconus:15.824788,Nicandra:15.824788):0.014776,((Schultesianthus:8.878046,((Merinthopodium:5.471058,Dyssochroma:5.471058):1.084337,(Trianaea:6.547969,Markea:6.547969):0.007425):2.322651):0.095112,(Juanulloa:8.961014,Solandra:8.961015):0.012142):6.866407):3.529746):0.200216,Mandragora:19.569527):0.615545):7.853948,(Reyesia:23.337513,(Combera:4.025966,Pantacantha:4.025966):19.311546):4.701507):1.873669,((Symonanthus:14.318257,(((Anthotroche:6.008472,(Crenidium:3.887424,(Duboisia:3.309189,Cyphanthera:3.309189):0.578235):2.121048):0.357885,Grammosolen:6.366358):1.116761,Anthocercis:7.483119):6.835138):10.169931,Nicotiana:24.488188):5.424501):6.007394):0.985889,(((Hunzikeria:16.196695,Leptoglossis:16.196695):7.94699,Brunfelsia:24.143684):3.658053,((Petunia:7.422999,Calibrachoa:7.422999):3.93816,Fabiana:11.361159):16.440578):9.104235):0.675553,((Plowmania:31.502632,Salpiglossis:31.502632):2.062089,((Browallia:19.070287,Streptosolen:19.070286):12.752971,(Metternichia:31.78694,((Vestia:10.368535,(Cestrum:4.975273,Sessea:4.975274):5.393262):21.41161,Tsoala:31.780144):0.006794):0.036319):1.741465):4.016803):1.589198):0.489306):26.989775,(Humbertia:51.592712,(((Poranopsis:5.100147,Cordisepalum:5.100147):14.124077,((Cardiochlamys:15.625675,Dinetus:15.625675):2.073478,Tridynamia:17.699154):1.525071):28.873455,(Erycibe:47.786403,((((Jacquemontia:30.834127,(Dipteropeltis:30.82378,((Metaporana:16.234154,(Calycobolus:15.50842,Porana:15.508419):0.725734):3.169687,(Petrogenia:17.526564,(Falkia:9.330104,Dichondra:9.330104):8.196459):1.877278):11.41994):0.010345):0.006373,(((((Cressa:16.425772,(Breweria:11.258533,Evolvulus:11.258534):5.16724):0.670384,(Seddera:7.673305,(Hildebrandtia:4.76235,(Sabaudiella:4.755454,Cladostigma:4.755454):0.006895):2.910955):9.422851):2.943578,Stylisma:20.039736):4.19081,Wilsonia:24.230546):3.547624,((Bonamia:12.704339,Itzaea:12.70434):12.823697,Neuropeltis:25.528036):2.250132):3.06233):1.034401,(Dicranostyles:6.123471,Maripa:6.123472):25.751429):15.711959,(Cuscuta:46.983182,((Odonellia:10.676037,(Iseia:3.333779,Aniseia:3.333779):7.342258):23.071606,((Merremia:7.558576,(Operculina:6.16864,(Hewittia:5.141186,Xenostegia:5.141186):1.027454):1.389936):9.433446,((Polymeria:15.331969,(Calystegia:14.579514,Convolvulus:14.579514):0.752455):0.919666,(Astripomoea:9.853803,(((Stictocardia:3.272999,Lepistemon:3.272999):1.143831,((Paralepistemon:2.65199,Turbina:2.65199):0.010963,Argyreia:2.662952):1.753877):5.43027,Ipomoea:9.8471):0.006704):6.397832):0.740386):16.755623):13.235539):0.603677):0.199544):0.311276):3.495031):15.057093):12.592582)Solanales.rn.d8s.tre:6.67073)mrcaott1191ott2192:3.837931)mrcaott248ott1191:2.927411,Vahlia:92.678452)mrcaott248ott26035:8.868037,(((((Oecopetalum:0.000444,Pittosporopsis:0.00046):0.00045,(Ottoschulzia:0.000889,Metteniusa:0.000433):0.000442):0.000443,(Poraqueiba:0.000428,Emmotum:0.000733):0.000413):0.00043,(Rhaphiostylis:0.000448,(Dendrobangia:0.000415,Apodytes:0.000384):0.000409):0.000429):0.000429,(Calatola:0.000209,Platea:0.000166):0.00019)Metteniusales.rn.d8s.tre.r8s:101.543846)mrcaott248ott100172:0.841058,(((Aucuba:28.880102,Garrya:28.880102):14.666982,Eucommia:43.547085)Garryales.rn.d8s.tre:25.803434,((Cassinopsis:55.550801,((Nothapodytes:11.237985,Mappia:11.2379852):21.955088,((((Mappianthus:24.154171,Iodes:24.1541722):6.0213437,((Lavigeria:17.400661,((Leretia:4.4292464,Casimirella:4.4292464):6.0784388,Icacina:10.5076851):6.8929753):11.770062,Alsodeiopsis:29.170724):1.0047921):0.39433232,(Pleurisanthes:26.836054,Merrilliodendron:26.836054):3.7337942):0.36375442,(((Natsiatopsis:3.2128785,Natsiatum:3.2128785):17.449432,Desmostachys:20.662312):8.803394,(Hosiea:18.7078348,(Rhyticaryum:15.521272,((Stachyanthus:14.6315775,(Sarcostigma:13.776889,Pyrenacantha:13.7768884):0.854689):0.46971998,(Miquelia:9.858306,Phytocrene:9.8583058):5.24299146):0.41997424):3.1865637):10.757871):1.4678965):2.259471):22.357727):12.799719,Oncotheca:68.35052)Icacinales.rn.d8s.tre:1)mrcaott100191ott148281:33.037037)lamiids:4.353837,((((((((((((((((((((((((((((((((((((((((Liatris:1.063416,(Carphephorus:0.660906,Trilisa:0.660906):0.402509):0.201295,(Litrisa:0.917174,Hartwrightia:0.917174):0.347535):0.441952,Garberia:1.706661):2.641166,Eupatorium:4.347827):0.1108,Eutrochium:4.458627):0.446411,(((((((((((((Stylotrichium:0.427909,Lasiolaena:0.427909):0.001782,Semiria:0.42969):0.096831,Bishopiella:0.526522):0.192918,(Agrianthus:0.715123,Arrojadocharis:0.715123):0.004317):0.913322,(Vittetia:0.380461,Barrosoa:0.380461):1.252301):0.110117,((((Catolesia:0.401219,Bahianthus:0.401219):0.202339,Morithamnus:0.603558):0.876932,((Acritopappus:0.383109,Scherya:0.383109):1.092758,Litothamnus:1.475867):0.004623):0.091701,(((Conocliniopsis:0.356514,Bejaranoa:0.356514):0.233768,Dasycondylus:0.590282):0.435306,Prolobus:1.025588):0.546604):0.170687):0.009326,(((Gyptis:0.384232,Stomatanthes:0.384231):0.717011,Austroeupatorium:1.101242):0.482582,Pseudobrickellia:1.583824):0.168381):1.138247,Heterocondylus:2.890452):0.130776,(((Trichogonia:2.020902,Platypodanthera:2.020902):0.59594,Trichogoniopsis:2.616841):0.292227,Ageratum:2.909068):0.11216):0.208569,(Campuloclinium:3.217558,Urolepis:3.217558):0.012239):0.458447,Campovassouria:3.688244):0.773462,((Adenostemma:3.847659,Gymnocoronis:3.847659):0.344392,(Ayapana:3.662947,Isocarpha:3.662947):0.529104):0.269654):0.259812,(((Chromolaena:2.248848,Praxelis:2.248848):1.84368,Critonia:4.092529):0.152698,((Steviopsis:1.977207,Koanophyllon:1.977207):1.316639,(Fleischmannia:2.719199,Macropodina:2.719199):0.574647):0.951381):0.47629):0.183521):1.126641,(Brickelliastrum:4.849106,Carminatia:4.849106):1.182573):0.275526,(Pleurocoronis:6.015396,Asanthus:6.015397):0.291809):1.897714,(Mikania:7.524302,((Trichocoronis:3.408378,Shinnersia:3.408377):2.223598,Sclerolepis:5.631975):1.892327):0.680618):0.136016,Ageratina:8.340936):0.14176,((Stevia:4.783538,(Carphochaete:3.382409,Revealia:3.382409):1.40113):3.290576,Hofmeisteria:8.074115):0.408582):0.361227,Piqueria:8.843924):1.046736,((((Perityle:4.291276,Pericome:4.291276):0.344956,Amauria:4.636232):0.697956,Eutetras:5.334188):4.532698,(Villanova:7.983085,Galeana:7.983084):1.883801):0.023774):0.312217,((((((((((Deinandra:3.130276,Holocarpha:3.130276):1.692552,((Calycadenia:3.713005,Hemizonia:3.713006):0.592151,Blepharizonia:4.305156):0.517672):0.068998,((Layia:4.216448,Lagophylla:4.216449):0.501969,(Raillardella:3.195296,Adenothamnus:3.195295):1.523123):0.173407):0.314151,(((((Dubautia:0.700088,Argyroxiphium:0.700087):0.391643,Wilkesia:1.091729):2.497274,(Madia:2.352029,Carlquistia:2.352029):1.236974):0.075471,Anisocarpus:3.664474):1.097675,((Kyhosia:3.064926,Hemizonella:3.064926):1.1923,Holozonia:4.257227):0.504922):0.443828):0.120953,(Osmadenia:4.740223,Harmonia:4.740223):0.586707):0.593008,Blepharipappus:5.919937):0.579442,Arnica:6.49938):1.966609,Venegasia:8.465988):0.61793,(((((Lasthenia:5.825958,(Amblyopappus:1.044584,Baeriopsis:1.044584):4.781373):0.715593,((Eriophyllum:2.823692,Pseudobahia:2.823691):0.73694,Syntrichopappus:3.560631):2.980919):0.197746,Constancea:6.739296):0.303514,Monolopia:7.04281):0.006387,(Hulsea:4.506539,Eatonella:4.50654):2.542658):2.03472):0.744691,Guardiola:9.82861):0.374267):0.625433,(((((((((Hymenothrix:2.054859,Amauriopsis:2.054859):2.242278,Palafoxia:4.297136):0.425899,Florestina:4.723036):2.435179,((Picradeniopsis:2.696993,Apostates:2.696993):3.379947,((Achyropappus:3.509648,Holoschkuhria:3.509648):2.004531,Nothoschkuhria:5.51418):0.562761):1.081275):0.699201,Schkuhria:7.857416):1.113167,(((Psathyrotopsis:6.805548,Thymopsis:6.805548):0.524319,Peucephyllum:7.329867):1.251774,(Bartlettia:7.175712,Chamaechaenactis:7.175712):1.405929):0.388942):0.207741,((Chaetymenia:5.2523,Hypericophyllum:5.2523):0.843049,Espejoa:6.095349):3.082975):0.816334,Loxothysanus:9.994658):0.596016,(Chaenactis:6.661004,(Dimeresia:5.802411,Orochaenactis:5.802411):0.858594):3.929669):0.237635):1.589986,(((((((Gaillardia:2.838022,Balduina:2.838022):1.946355,Helenium:4.784376):4.059462,(((Hymenoxys:5.189698,(Tetraneuris:4.279697,Amblyolepis:4.279697):0.910001):0.250265,Baileya:5.439962):0.496549,Psilostrophe:5.936512):2.907326):0.692691,Plateilema:9.536529):0.351409,Marshallia:9.887938):0.538476,((Psathyrotes:4.395599,Trichoptilium:4.395599):1.992123,Pelucha:6.387722):4.038692):1.64632,Neurolaena:12.072734):0.345561):0.461129,((((((((((Pectis:5.329107,Porophyllum:5.329106):2.646137,(Jamesianthus:7.483607,Boeberastrum:7.483607):0.491636):0.465748,Nicolletia:8.440991):0.535759,Chrysactinia:8.976749):1.069895,(((((Tagetes:3.315699,(Adenopappus:3.241184,Vilobia:3.241184):0.074515):3.552585,Hydropectis:6.868284):1.562092,((Urbinella:4.289579,Leucactinia:4.289579):2.65759,Bajacalia:6.947169):1.483207):0.216669,Clappia:8.647045):0.529683,((((Thymophylla:2.246898,Strotheria:2.246898):4.606423,Adenophyllum:6.853321):0.58653,Dysodiopsis:7.439852):1.085676,((((Gymnolaena:2.796831,Boeberoides:2.796831):0.775786,Dyssodia:3.572617):1.831682,Comaclinium:5.404299):0.2443,Schizotrichia:5.648599):2.876929):0.6512):0.869917):0.759335,Oxypappus:10.80598):0.556297,Pseudoclappia:11.362277):0.500577,((Flaveria:3.801626,Sartwellia:3.801626):0.556991,Haploesthes:4.358618):7.504236):0.284405,Jaumea:12.147259):0.388625,(Varilla:9.144279,Coulterella:9.144279):3.391605):0.34354):0.731639,(((((((((Espeletia:2.026826,Coespeletia:2.026828):0.282474,(((Ruilopezia:1.728609,Libanothamnus:1.72861):0.179982,Tamania:1.908592):0.174348,Carramboa:2.082941):0.22636):0.238081,(Espeletiopsis:2.316845,Paramiflos:2.316845):0.230537):2.160801,Ichthyothere:4.708182):0.751913,Smallanthus:5.460096):0.484741,(((Sigesbeckia:1.61654,Axiniphyllum:1.61654):1.522655,(Trigonospermum:1.03983,Milleria:1.03983):2.099365):2.025865,Rumfordia:5.165059):0.779778):2.260944,(Galinsoga:6.254867,Tridax:6.254867):1.950914):1.457648,(Melampodium:7.403887,(Acanthospermum:1.608355,Lecocarpus:1.608355):5.795534):2.25954):2.686576,Polymnia:12.350006):1.261058):4.084262,((((((((((((((Alvordia:1.577372,Aldama:1.577372):0.208153,Stuessya:1.785525):0.164314,(Tithonia:1.461297,Lagascea:1.461298):0.48854):0.096881,((Simsia:1.825826,Davilanthus:1.825826):0.161367,((Pappobolus:1.279716,Syncretocarpus:1.279717):0.182651,Scalesia:1.462367):0.524826):0.059527):0.533966,(Helianthus:1.917752,Phoebanthus:1.917753):0.662932):0.695276,Iostephane:3.275962):0.761315,Calanticaria:4.037277):2.164106,(Chromolepis:5.671751,Zaluzania:5.671751):0.529633):0.820647,((Ambrosia:5.123027,Xanthium:5.123027):0.833277,Parthenium:5.956304):1.065726):0.446691,((Encelia:3.353939,Helianthella:3.353939):0.054938,(Enceliopsis:2.52968,Geraea:2.52968):0.879197):4.059843):1.478471,((Echinacea:6.58335,(Spilanthes:0.736867,Acmella:0.736867):5.846483):0.92441,Trichocoryne:7.50776):1.439432):1.154087,(((((Balsamorhiza:2.224657,Wyethia:2.224656):0.542672,(Agnorhiza:2.524152,Scabrethia:2.524152):0.243177):2.861315,(Lindheimera:5.111727,Vigethia:5.111727):0.516917):0.242784,Borrichia:5.871428):1.321153,(Engelmannia:6.602277,Berlandiera:6.602277):0.590304):2.908699):0.242278,((((((((((((((Wedelia:0.733017,Lipochaeta:0.733016):0.057825,Melanthera:0.790841):0.116968,Wollastonia:0.907809):0.868235,Perymenium:1.776044):0.513949,(Baltimora:1.992043,Tilesia:1.992043):0.297949):0.26554,Perymeniopsis:2.555532):0.204272,(Clibadium:2.573087,Rensonia:2.573087):0.186716):0.336357,(Angelphytum:1.835603,Dimerostemma:1.835604):1.260558):0.037075,(Sphagneticola:1.394614,Trigonopterum:1.394614):1.738621):0.085853,((((Oyedaea:0.789451,Elaphandra:0.789451):0.023823,Steiractinia:0.813275):2.130274,Lundellianthus:2.943549):0.225604,(Pentalepis:1.85806,Eclipta:1.85806):1.311092):0.049936):0.010698,Wamalchitamia:3.229786):3.068887,(Otopappus:2.63774,Oblivia:2.63774):3.660934):0.004817,(((((Schizoptera:2.329399,Lasianthaea:2.329399):0.842103,Synedrella:3.171502):0.952033,(Damnxanthodium:1.911167,Calyptocarpus:1.911167):2.212368):0.667902,Delilia:4.791436):1.08886,(Jefea:5.413233,Blainvillea:5.413233):0.467064):0.423194):1.064547,(Kingianthus:1.402439,Monactis:1.402439):5.965598):2.97552):1.804366,Sabazia:12.147924):5.547401):0.462661,(((((((((Bidens:5.026302,(Coreopsis:4.909186,Thelesperma:4.909185):0.117118):1.405022,Coreocarpus:6.431325):1.914917,(((Fitchia:1.51904,Oparanthus:1.51904):2.017205,(Narvalina:2.399047,Selleophytum:2.399047):1.137198):4.158111,Petrobium:7.694356):0.651886):0.000406,Leptosyne:8.346647):1.011224,(((Glossogyne:0.097531,Glossocardia:0.097531):1.195563,(Diodontium:1.062956,Trioncinia:1.062956):0.230138):0.501608,Isostigma:1.794702):7.563169):0.603626,(Heterosperma:1.904409,Henricksonia:1.904409):8.057088):0.598112,((Dahlia:5.143939,Hidalgoa:5.14394):2.413032,Dicranocarpus:7.556972):3.002637):6.0871,Goldmanella:16.64671):1.220507,Ericentrodea:17.867215):0.29077):1.951761,((Centipeda:11.404879,Anisopappus:11.404879):2.496026,(Athroisma:4.672672,Blepharispermum:4.672672):9.228233):6.208841):0.793155,(((((((((((((((((Helichrysum:2.084633,(((Anaphalis:1.666315,(Achyrocline:1.165521,Humeocline:1.165521):0.500795):0.112798,Stenophalium:1.779114):0.003846,Pseudognaphalium:1.782957):0.301673):0.003204,Syncephalum:2.087836):0.5285,Galeomma:2.616337):1.355781,Tietkensia:3.972118):0.207685,(((Edmondia:1.409158,Anaxeton:1.409158):0.00632,Petalacte:1.415478):0.013725,(Anderbergia:0.92245,Langebergia:0.92245):0.506754):2.750599):0.044836,Syncarpha:4.22464):0.182949,((Raoulia:1.517334,(Rachelia:1.370904,Ewartiothamnus:1.370904):0.14643):0.008985,(Anaphalioides:1.075382,Leucogenes:1.075382):0.450937):2.881269):0.01304,((Euchiton:2.812016,Stuartina:2.812014):0.019908,((Ewartia:1.453751,Argyrotegium:1.453751):0.762112,Parantennaria:2.215863):0.616058):1.588706):0.143926,Pterygopappus:4.564554):1.873834,(((((((Ozothamnus:2.293863,((Cassinia:1.582922,Haeckeria:1.582923):0.679119,((Rhetinocarpha:1.972967,Cremnothamnus:1.972967):0.004523,Acanthocladium:1.977491):0.284552):0.03182):0.457435,(Ixodia:2.74333,Argyroglottis:2.74333):0.007968):0.006071,((Odixia:1.578695,Calomeria:1.578695):0.387147,Apalochlamys:1.965842):0.791526):1.397249,(Ammobium:2.883909,Nablonium:2.883909):1.270708):0.888027,(((Podolepis:4.225026,(((((Acomis:3.567896,Triptilodiscus:3.567896):0.221729,(Coronidium:2.777557,Xerochrysum:2.777557):1.012068):0.160646,(Leucochrysum:2.46001,Anemocarpa:2.46001):1.490262):0.072925,((Phacellothrix:2.920603,Haegiela:2.920603):0.448468,Leptorhynchos:3.36907):0.654126):0.185902,(Asteridea:3.781879,Pterochaeta:3.781879):0.427219):0.015927):0.050299,Chrysocephalum:4.275325):0.035691,Waitzia:4.311016):0.731628):0.214007,Argentipallium:5.256651):0.931947,((((((((((((Trichanthodium:3.27219,Sondottia:3.27219):0.760413,Blennospora:4.032603):0.728273,(Cephalosorus:4.310227,Gilruthia:4.310227):0.45065):0.164049,(((Pogonolepis:2.55737,Angianthus:2.55737):1.821268,Erymophyllum:4.378638):0.355757,Quinetia:4.734395):0.19053):0.047164,(Dithyrostegia:3.868921,Actinobole:3.868921):1.103168):0.112749,(Siloxerus:4.95772,Chthonocephalus:4.95772):0.127118):0.204053,((Lemooria:2.845055,Gnephosis:2.845055):0.013303,Dielitzia:2.858358):2.430533):0.083134,(Ixiolaena:5.343068,Podotheca:5.343068):0.028957):0.208228,(Rhodanthe:4.486053,Quinqueremulus:4.486053):1.0942):0.347386,(((((Polycalymma:4.311307,Hyalochlamys:4.311307):0.723541,Calocephalus:5.034848):0.510752,Taplinia:5.545599):0.154081,(Hyalosperma:5.092181,Gilberta:5.092181):0.607499):0.06263,((Helipterum:2.497245,Myriocephalus:2.497245):2.647938,Cephalipterum:5.145183):0.617128):0.165328):0.107823,(Craspedia:4.581974,Pycnosorus:4.581974):1.453488):0.104024,((Bellida:4.683277,Lawrencella:4.683277):0.221828,Schoenia:4.905106):1.23438):0.049113):0.24979):0.200862,(Troglophyton:4.495741,Vellereophyton:4.495741):2.143509):0.118979,((((((((((((Lucilia:1.186771,(Berroa:1.001404,Micropsis:1.001404):0.185369):0.177539,Facelis:1.364311):0.303333,Belloa:1.667642):0.190671,Loricaria:1.858314):0.264442,Jalcophila:2.122756):0.305036,(Chevreulia:1.329856,Cuatrecasasiella:1.329856):1.097937):0.567453,(Gamochaeta:2.891948,(Chionolaena:2.744428,Mexerion:2.744429):0.14752):0.103296):0.234584,Antennaria:3.22983):0.725549,(((Filago:2.91704,(Bombycilaena:2.693005,Omalotheca:2.693006):0.224034):0.88135,Castroviejoa:3.79839):0.064162,((((Micropus:1.242508,Psilocarphus:1.242508):0.002241,Hesperevax:1.244749):0.250557,Stylocline:1.495306):0.187922,Logfia:1.683228):2.179323):0.092827):0.184263,Leontopodium:4.139641):0.858019,Gnaphalium:4.997661):0.532508,Plecostachys:5.530169):1.22806):1.181208,((((Stoebe:1.981718,Elytropappus:1.98172):0.016116,Dicerothamnus:1.997835):0.518178,Amphiglossa:2.516014):3.215325,Disparago:5.731338):2.208099):0.611224,(((((Metalasia:2.337796,Lachnospermum:2.337795):0.017396,Planea:2.35519):0.115807,Phaenocoma:2.470997):0.175242,(((Calotesta:0.593764,Hydroidea:0.593764):0.230909,Atrichantha:0.824672):0.434252,Dolichothrix:1.258924):1.387315):4.109971,(Ifloga:4.512438,Trichogyne:4.512438):2.243772):1.794451):0.55358,Lasiopogon:9.104241):4.580683,(((((Phagnalon:2.062736,Aliella:2.062736):0.720086,Pentatrichia:2.782821):0.773608,Anisothrix:3.55643):3.765069,Athrixia:7.3215):1.838657,((((Relhania:3.323074,Rosenia:3.323074):0.381467,Oedera:3.704541):1.502725,((Leysera:2.687451,Rhynchopsidium:2.687451):0.724155,Nestlera:3.411606):1.79566):1.078479,(Macowania:4.100055,Arrowsmithia:4.100054):2.185691):2.874412):4.524767):6.429603,(((Cratystylis:5.189217,Epaltes:5.189217):9.54994,(Philyrophyllum:11.177622,Artemisiopsis:11.177621):3.561536):2.890278,Callilepis:17.629435):2.485092):0.788375):0.121349,Zoutpansbergia:21.024252):1.075434,((((((((((((((Geigeria:3.725468,Ondetia:3.725469):2.90803,Antiphiona:6.633499):0.15989,Stenachaenium:6.793389):0.98003,Perralderia:7.773418):0.211075,(Pegolettia:6.168446,(Calostephane:2.737937,Mollera:2.737938):3.430508):1.816049):2.190706,((Pterocaulon:4.942017,Pechuel-loeschea:4.942019):0.979986,((Sachsia:3.623844,Rhodogeron:3.623844):1.588526,Iphionopsis:5.212371):0.709635):4.253195):1.019199,((Pluchea:4.748389,((((Streptoglossa:2.51483,Coleocoma:2.514829):0.765658,Allopterigeron:3.280487):0.259898,Thespidium:3.540386):1.149679,(Tessaria:4.688591,Karelinia:4.688591):0.001473):0.058324):1.045172,Laggera:5.793561):5.400838):0.31774,Pseudoconyza:11.512138):0.006622,((Sphaeranthus:4.420693,Cylindrocline:4.420694):1.167113,(Doellia:4.578812,Porphyrostemma:4.578813):1.008995):5.930954):0.030336,(Monarrhenus:5.692428,Triplocephalum:5.692428):5.856668):0.036457,(Nicolasia:6.288496,Adelostigma:6.288497):5.297056):0.124467,Delamerea:11.710021):0.960143,Neojeffreya:12.670164):6.411522,((((((Pulicaria:5.355753,(Chiliadenus:2.278911,Dittrichia:2.278911):3.076841):0.310471,((Anvillea:3.990722,Allagopappus:3.990722):1.071309,Pallenis:5.062031):0.604193):0.083268,((((Limbarda:2.053648,Schizogyne:2.053648):1.337103,Lifago:3.390751):0.334223,(Rhanterium:3.288213,Francoeuria:3.288213):0.436762):0.470944,Iphiona:4.195919):1.553574):1.41827,Buphthalmum:7.167762):0.629055,((Inula:5.883649,(((Varthemia:3.803089,Pentanema:3.803088):1.046004,Rhanteriopsis:4.849093):0.412711,Chrysophthalmum:5.261803):0.621846):0.311206,(Carpesium:5.284444,Telekia:5.284444):0.910411):1.601962):5.068496,((((Blumea:7.065289,(Blumeopsis:7.045199,Merrittia:7.045199):0.02009):0.34958,Nanothamnus:7.41487):2.413019,Caesulia:9.827889):1.615704,Duhaldea:11.443593):1.42172):6.216372):3.018):0.889753,(((((((((((((((((((((((((((((((((((Grindelia:0.75194,((Lessingia:0.413679,Corethrogyne:0.413679):0.31364,Benitoa:0.727319):0.024623):0.04314,Pyrrocoma:0.795083):0.046004,Hazardia:0.841086):0.024075,(Haplopappus:0.864678,((Isocoma:0.618545,Rayjacksonia:0.618544):0.084316,Xanthocephalum:0.70286):0.161818):0.000483):0.135101,(((Xanthisma:0.737955,Machaeranthera:0.737957):0.064755,Dieteria:0.802711):0.032371,(Leucosyris:0.706079,Oonopsis:0.706079):0.129003):0.16518):0.031943,Xylorhiza:1.032206):0.165104,Triniteurybia:1.197309):0.144302,Eurybia:1.34161):0.176557,Herrickia:1.518168):0.007836,Oreostemma:1.526004):0.562708,(((Symphyotrichum:1.080426,(Psilactis:0.811805,Almutaster:0.811805):0.268621):0.171151,Ampelaster:1.251577):0.402825,Canadanthus:1.654401):0.43431):0.752803,((Batopilasia:1.002012,Chloracantha:1.002012):1.182522,Boltonia:2.184534):0.65698):0.324411,(((((Heterotheca:0.80796,Noticastrum:0.80796):0.003073,Croptilon:0.811033):0.107159,Pityopsis:0.918192):0.504123,Chrysopsis:1.422314):1.260551,Geissolepis:2.682866):0.48306):0.082669,Ionactis:3.248595):0.32078,((Astranthium:1.610575,Dichaetophora:1.610575):0.73606,Townsendia:2.346635):1.22274):0.029826,(((((((((Solidago:0.501422,Brintonia:0.501423):0.001895,Chrysoma:0.503318):0.132493,(((Stenotus:0.39437,Oreochrysum:0.39437):0.002422,(Petradoria:0.249267,Toiyabea:0.249267):0.147525):0.004091,Columbiadoria:0.400882):0.234929):0.003507,Acamptopappus:0.639318):0.107157,((Chrysothamnus:0.499419,(Tonestus:0.131443,Eastwoodia:0.131443):0.367976):0.196766,Nestotus:0.696185):0.05029):0.004481,Lorandersonia:0.750957):0.771846,Sericocarpus:1.522802):0.142509,Cuniculotinus:1.665311):1.266594,(((Xylothamia:1.334514,(((Gutierrezia:0.843517,Amphiachyris:0.843517):0.094004,Gymnosperma:0.937521):0.00334,Bigelowia:0.940861):0.393653):0.006134,(Euthamia:1.271199,Thurovia:1.271199):0.069449):1.049497,Gundlachia:2.390145):0.541759):0.667296):0.260621,(Chaetopappa:2.826681,Monoptilon:2.826681):1.03314):0.113882,(Ericameria:2.890451,(Pentachaeta:2.000755,(Rigiopappus:0.680141,Tracyina:0.680141):1.320614):0.889696):1.083252):0.319015,((((Erigeron:0.911976,Darwiniothamnus:0.911975):0.60528,((Neja:0.264614,Hysterionica:0.264614):0.939254,Apopyros:1.203868):0.313387):0.328134,Aphanostephus:1.845389):0.319239,Conyza:2.164627):2.128089):0.141257,Egletes:4.433974):0.162814,(Doellingeria:2.455627,Eucephalus:2.455627):2.141161):0.151839,(((((((((((Inulopsis:0.023529,Asteropsis:0.023529):0.674833,Sommerfeltia:0.698362):0.11082,Microgyne:0.809183):0.258786,(Archibaccharis:0.907209,Plagiocheilus:0.907209):0.160759):0.002516,Parastrephia:1.070485):0.275867,(Hinterhubera:1.116128,Laestadia:1.116128):0.230223):0.000996,Diplostephium:1.347348):0.005837,((((Westoniella:0.987787,Laennecia:0.987787):0.194835,Aztecaster:1.182622):0.114602,Exostigma:1.297225):0.052375,(Floscaldasia:1.239237,Blakiella:1.239237):0.110363):0.003585):0.633705,(Baccharis:1.787278,Heterothalamus:1.787277):0.199613):0.946751,Podocoma:2.933641):0.018453,(Kieslingia:0.992315,Guynesomia:0.992315):1.959778):1.796534):0.108969,(((((((Brachyscome:1.418985,((Roebuckiella:0.86273,Pembertonia:0.862729):0.532931,Allittia:1.395661):0.023324):0.604215,(Myriactis:0.776985,Keysseria:0.776986):1.246214):0.095456,(Solenogyne:1.767886,Remya:1.767887):0.35077):0.063207,(((Vittadinia:1.999968,Achnophora:1.999968):0.081188,((((Isoetopsis:1.09967,Elachanthus:1.09967):0.250707,(Kippistia:1.308625,Chondropyxis:1.308625):0.041752):0.493799,Minuria:1.844176):0.124232,Camptacra:1.968408):0.112747):0.091842,Lagenophora:2.172998):0.008866):0.046677,(((Calotis:1.887391,Erodiophyllum:1.887391):0.195892,Pappochroma:2.083282):0.008735,Hullsia:2.092017):0.136523):0.554216,(((((Galatella:1.578415,Tripolium:1.578416):0.4328,(Chamaegeron:1.805031,Lachnophyllum:1.80503):0.206186):0.144316,((Dichromochlamys:0.16614,Iotasperma:0.16614):1.902799,Ixiochlamys:2.068939):0.086593):0.049323,((Heteropappus:1.284708,Rhinactinidia:1.284709):0.097609,Sheareria:1.382317):0.822537):0.000945,(((((Psychrogeton:0.969018,Neobrachyactis:0.969018):0.302324,Kalimeris:1.271342):0.002466,Callistephus:1.273808):0.246539,(Asterothamnus:1.518021,Formania:1.518021):0.002327):0.005875,Tetramolopium:1.526223):0.679577):0.576957):0.426558,Ceratogyne:3.209314):1.648282):0.123888,(((Bellis:3.602763,Bellium:3.602762):0.819411,Crinitaria:4.422174):0.222371,(((Nidorella:2.602343,Grangea:2.602343):0.934061,(Welwitschiella:2.792008,Psiadiella:2.792008):0.744395):0.017615,Dichrocephala:3.554019):1.090527):0.336939):0.958645,(Psiadia:4.65413,Madagaster:4.65413):1.285999):0.933224,(((((((Felicia:1.579394,Chrysocoma:1.579392):0.003706,Nolletia:1.583098):1.138292,Poecilolepis:2.72139):2.792579,Amellus:5.51397):0.135361,(Zyrphelis:2.79879,Polyarrhena:2.79879):2.85054):0.559,(Commidendrum:1.264117,Melanodendron:1.264116):4.944214):0.508991,Pteronia:6.717322):0.15603):0.280094,(((((Nardophyllum:1.193707,(Chiliotrichiopsis:1.09757,Cabreraea:1.09757):0.096137):1.864605,((Chiliotrichum:1.374478,Chiliophyllum:1.374478):0.44005,Lepidophyllum:1.814528):1.243783):0.300485,Llerasia:3.358797):2.512496,(Novenia:3.811289,Oritrophium:3.811289):2.060005):0.200671,Mairia:6.071964):1.081483):0.186333,((Olearia:6.380336,(Pleurophyllum:1.057409,Damnamenia:1.057409):5.322927):0.002357,(Celmisia:3.24331,Pachystegia:3.243311):3.139382):0.957087):2.138984,Nannoglottis:9.478763):1.054922,Cicerbita:10.533686):2.418154,Printzia:12.95184):5.308035,Cyathocline:18.259874):0.683206,((((((((((((Artemisia:1.831482,Picrothamnus:1.831481):0.059236,Neopallasia:1.890717):0.450457,((Chrysanthemum:0.312719,Ajania:0.312721):0.216513,Arctanthemum:0.529234):1.811941):0.521766,((((Glebionis:2.301561,Hippolytia:2.301561):0.13866,Mausolea:2.440221):0.112785,Artemisiella:2.553006):0.307137,(Kaschgaria:2.055027,Leucanthemella:2.055027):0.805116):0.002797):0.009101,(Brachanthemum:1.51729,Nipponanthemum:1.51729):1.354751):0.002873,Opisthopappus:2.874915):2.319657,(((Pentzia:2.522398,(Marasmodes:2.407608,Cymbopappus:2.407608):0.114791):1.434687,(Oncosiphon:3.536536,Foveolina:3.536536):0.420549):0.818309,Myxopappus:4.775394):0.419178):0.525896,((((Achillea:3.353739,(Otanthus:2.799285,Matricaria:2.799285):0.554453):0.001408,Anacyclus:3.355146):0.515309,((Tanacetum:3.105708,(Anthemis:2.573662,Tripleurospermum:2.573661):0.532047):0.003598,((((Sclerorhachis:1.321385,Tanacetopsis:1.321385):0.092669,Richteria:1.414054):0.035267,Trichanthemis:1.44932):1.656462,Xylanthemum:3.105783):0.003524):0.761149):0.805171,(((Argyranthemum:2.568895,Aaronsohnia:2.568895):1.089314,(Santolina:3.060527,Chamaemelum:3.060527):0.597682):0.545648,Leucanthemum:4.203858):0.471768):1.044842):1.460601,(((Athanasia:3.653069,Hymenolepis:3.653069):1.091846,(Eriocephalus:4.129355,Leucoptera:4.129355):0.61556):0.001607,((Phymaspermum:0.569273,Gymnopentzia:0.569273):0.459275,Eumorphia:1.028548):3.717974):2.434547):2.381207,(Ursinia:8.308605,Inulanthera:8.308604):1.253671):3.027613,((((Cotula:7.459257,Leptinella:7.459257):0.715223,Soliva:8.17448):0.557212,(((Lidbeckia:2.962868,Thaminophyllum:2.962868):1.990683,Adenanthellum:4.95355):0.212769,(Inezia:3.052324,Schistostephium:3.052324):2.113995):3.565374):2.930146,Osmitopsis:11.661838):0.92805):4.776048,Doronicum:17.365937):1.577144):0.231742,((((Chrysanthemoides:0.640097,Osteospermum:0.640097):8.315809,(Calendula:6.795074,Tripteris:6.795074):2.160832):3.759306,Dimorphotheca:12.715213):1.21985,Garuleum:13.935062):5.23976):2.273935,((((((((((((((Senecio:5.422669,((((((Emilia:3.74533,Faujasia:3.745331):0.092504,Bethencourtia:3.837835):0.044397,Cabreriella:3.882232):0.078293,Monticalia:3.960525):0.185253,(((((((Pseudogynoxys:1.502799,Caxamarca:1.502799):0.569327,((Charadranaetes:0.241057,Jessea:0.241057):1.034887,Talamancalia:1.275944):0.796182):0.398046,Dorobaea:2.470171):0.827797,(Xenophyllum:1.898391,Misbrookea:1.898391):1.399578):0.161768,Lomanthus:3.459737):0.387793,Scrobicaria:3.84753):0.131238,Pentacalia:3.978768):0.16701):0.134114,(Hubertia:2.126645,((Faujasiopsis:1.292617,Parafaujasia:1.292617):0.188872,Eriothrix:1.481489):0.645156):2.153247):1.142781):0.076679,Pericallis:5.499352):0.126296,((Cineraria:4.079655,Steirodiscus:4.079654):0.689542,((Bolandia:1.349709,Bertilia:1.349709):0.925577,Stilpnogyne:2.275286):2.49391):0.856451):0.375294,(((((Iranecio:2.185917,Pojarkovia:2.185918):0.126618,Dolichorrhiza:2.312536):0.397481,Caucasalia:2.710017):0.016193,Adenostyles:2.72621):1.186994,Lordhowea:3.913204):2.087737):0.526513,Dendrosenecio:6.527454):0.427854,(((((Jacobaea:6.108631,(((((Lasiocephalus:0.610674,Culcitium:0.610674):1.21399,Hasteola:1.824664):0.004727,Iocenes:1.829391):2.950448,(((Pladaroxylon:2.149849,Lachanodes:2.149849):0.542294,Dendrocacalia:2.692142):0.002919,Arrhenechthites:2.695061):2.084777):0.541574,(Crassocephalum:1.480494,Erechtites:1.480494):3.840919):0.787217):0.219622,(((((Dendrophorbium:2.922561,(Arbelaezaster:2.570062,Hoehnephytum:2.570062):0.352498):0.260788,Graphistylis:3.183348):0.70855,(((Elekmania:2.728116,Mattfeldia:2.728116):0.43448,Leonis:3.162596):0.147897,((Herreranthus:2.098337,Oldfeltia:2.098337):0.662593,Ekmaniopappus:2.76093):0.549563):0.581404):0.146767,(((Antillanthus:1.870328,Shafera:1.870328):1.113627,Herodotia:2.983955):0.49863,(Zemisia:2.437006,Nesampelos:2.437006):1.045578):0.55608):1.468391,Packera:5.507056):0.821195):0.127699,((((Kleinia:2.877036,Solanecio:2.877035):0.346225,Gynura:3.22326):0.553801,Curio:3.777061):0.026102,Delairea:3.803163):2.652788):0.104783,(Lamprocephalus:3.205541,Oresbia:3.205541):3.355193):0.113749,Phaneroglossa:6.674483):0.280826):0.190929,Dauresia:7.146238):0.226766,((Synotis:2.996713,Parasenecio:2.996713):0.682937,Mikaniopsis:3.679649):3.693355):2.095539,Caputia:9.468543):0.506031,(((((Psacaliopsis:4.461867,(Yermo:3.869437,Pippenalia:3.869437):0.59243):0.350669,(Digitacalia:3.882249,Villasenoria:3.882249):0.930287):2.003735,Paracalia:6.816271):1.001835,Rugelia:7.818105):0.474925,Cacalia:8.29303):1.681543):2.937239,((((((((((Tephroseris:0.14663,Sinosenecio:0.14663):2.385489,Nemosenecio:2.532118):1.63745,Miricacalia:4.169569):0.039451,Syneilesis:4.20902):0.002581,Farfugium:4.2116):0.066701,Ligularia:4.278302):0.095044,Cremanthodium:4.373346):0.007822,(Sinacalia:3.391713,Ligulariopsis:3.391713):0.989455):7.660939,((((((((Roldana:2.672419,Telanthophora:2.672419):0.602198,Pittocaulon:3.274617):2.235755,((Arnoglossum:2.998216,Barkleyanthus:2.998216):1.993052,Psacalium:4.991268):0.519103):0.660314,Robinsonecio:6.170686):1.643182,(((Gynoxys:1.690146,Nordenstamia:1.690146):1.312547,Aequatorium:3.002693):0.015213,Paragynoxys:3.017907):4.795961):2.62572,((Tetradymia:1.489467,Lepidospartum:1.489467):1.863871,((Cacaliopsis:2.20393,Rainiera:2.20393):0.618733,Luina:2.822663):0.530675):7.08625):0.004868,(((Petasites:4.595319,Endocellion:4.595318):0.419663,Homogyne:5.014981):0.462501,Tussilago:5.477483):4.966972):1.282225,(((Ischnea:5.626577,Blennosperma:5.626577):3.568997,Crocidium:9.195574):2.069144,Robinsonia:11.264718):0.461962):0.315426):0.795713,(Chersodoma:7.971966,Capelio:7.971966):4.865853):0.073994):0.401197,(((((Brachyglottis:2.662152,Haastia:2.662152):0.00615,Traversia:2.668302):0.111141,(Acrisione:1.917673,Urostemon:1.917673):0.86177):0.011981,((Bedfordia:1.057693,Centropappus:1.057693):0.938402,Papuacalia:1.996095):0.79533):0.640653,Dolichoglottis:3.432078):9.880933):0.128003,(((Euryops:9.005855,(Hertia:3.03807,Lopholaena:3.03807):5.967788):2.713156,Othonna:11.719013):0.635311,Gymnodiscus:12.354325):1.086688):6.223095,Abrotanella:19.664107):1.78465):1.540681):6.101399,Gymnarrhena:29.090836):1.58328,((((((((((((((Crepis:5.978884,(Rhagadiolus:4.710881,Lapsana:4.710881):1.268002):2.470744,((Youngia:5.981482,((Paraixeris:0.331613,Crepidiastrum:0.331613):0.246672,Crepidiastrixeris:0.578284):5.403197):0.313489,Lapsanastrum:6.29497):2.154657):0.796877,(((((Soroseris:0.88709,Stebbinsia:0.88709):2.471884,Dubyaea:3.358975):0.945056,Syncalathium:4.30403):2.675799,(Heteracia:3.579525,Garhadiolus:3.579525):3.400304):1.724394,((Ixeridium:4.738119,Ixeris:4.738119):1.913863,Askellia:6.651983):2.052241):0.542281):1.335822,Taraxacum:10.582326):0.013277,((((((Picris:5.105215,Helminthotheca:5.105216):0.444688,(Leontodon:3.580557,Hedypnois:3.580558):1.969346):0.687489,Scorzoneroides:6.23739):0.369057,Hypochaeris:6.606448):2.987802,Urospermum:9.594251):0.872946,(Nabalus:7.637559,Prenanthes:7.637558):2.829639):0.128405):0.870698,((Chondrilla:5.689784,Willemetia:5.689784):3.401608,Phitosia:9.091392):2.374909):1.074938,(((((Sonchus:3.359795,Dendroseris:3.359795):3.790494,Launaea:7.150289):0.547799,Reichardia:7.698087):0.452945,Hexinia:8.151032):1.914547,(Hyoseris:8.581034,Aposeris:8.581034):1.484545):2.475659):0.355331,((((Lactuca:4.633648,Pterocypsela:4.633648):2.867367,(Melanoseris:4.60588,Chaetoseris:4.605879):2.895135):0.272402,(Paraprenanthes:5.04525,Notoseris:5.045251):2.728167):2.360795,Faberia:10.134213):2.762358):3.677891,((((Hieracium:0.37404,Pilosella:0.37404):3.68217,Hispidella:4.056211):1.319952,Andryala:5.376161):9.38948,(((((((Malacothrix:3.74886,Anisocoma:3.748859):0.00637,Calycoseris:3.755228):1.683057,Atrichoseris:5.438286):1.328142,(((Stephanomeria:3.57539,Rafinesquia:3.575391):0.450608,((Tolpis:2.009216,Pleiacanthus:2.009216):1.450777,Prenanthella:3.459993):0.566006):0.266344,Munzothamnus:4.292342):2.474086):1.011631,(((Pyrrhopappus:5.898764,(Shinnersoseris:5.035237,Picrosia:5.035237):0.863526):0.460123,((Lygodesmia:3.586646,Chaetadelpha:3.586646):2.067246,(Pinaropappus:4.571528,Marshalljohnstonia:4.571528):1.082364):0.704995):0.249749,Krigia:6.608636):1.169423):1.1974,(((((Microseris:2.980805,Uropappus:2.980805):1.441126,Stebbinsoseris:4.421931):0.988028,Nothocalais:5.409959):1.092215,Agoseris:6.502175):2.467821,Glyptopleura:8.969996):0.005464):1.420816,((Chlorocrepis:5.585894,Arnoseris:5.585894):3.401295,(Cichorium:6.307916,Erythroseris:6.307916):2.679274):1.409087):4.369368):1.808818):9.204894,(((Tragopogon:9.622619,Epilasia:9.622618):1.707282,((Scorzonera:8.927417,Podospermum:8.927418):0.579247,Koelpinia:9.506665):1.823236):3.582731,Geropogon:14.912632):10.866723):0.237861,(Catananche:14.424273,(Scolymus:7.405255,Hymenonema:7.405256):7.019017):11.592943):0.286704,Warionia:26.30392):0.1065,Gundelia:26.410422):1.420948,((((((((((((((((Lychnophora:1.729606,Lychnophoriopsis:1.729605):0.038525,(Eremanthus:1.567441,Piptolepis:1.567441):0.20069):0.292021,Prestelia:2.060152):0.748908,(((Paralychnophora:2.027104,Minasia:2.027103):0.2189,Heterocoma:2.246003):0.555829,Proteopsis:2.801833):0.007227):0.956029,(((Blanchetia:1.726109,Gorceixia:1.726109):1.504673,Hololepis:3.230782):0.283705,(Chronopappus:3.115891,Anteremanthus:3.115891):0.398596):0.250601):3.162583,Centratherum:6.927671):2.428314,(((((Lepidaploa:3.965246,Chrysolaena:3.965247):1.059945,Lessingianthus:5.025191):1.655114,Echinocoryne:6.680306):2.034198,(((((Elephantopus:1.816171,Orthopappus:1.816172):3.944197,Soaresia:5.760369):1.963893,(Rolandra:5.414778,Stenocephalum:5.414778):2.309484):0.476849,Strophopappus:8.201111):0.351086,(Critoniopsis:8.200097,Piptocarpha:8.200098):0.352099):0.162307):0.621285,(Chresta:8.680592,(Heterocypsela:7.362945,Tephrothamnus:7.362945):1.317648):0.655195):0.020198):0.23065,Stokesia:9.586636):0.00135,(((Lepidonia:2.457014,Stramentopappus:2.457014):2.456886,Eremosis:4.9139):3.153394,Strobocalyx:8.067295):1.520691):2.295079,((Vernonia:11.837591,((Acilepis:5.265939,Koyamasia:5.26594):6.271196,(((Camchaya:5.12928,Iodocephalopsis:5.12928):5.021722,Monosis:10.151002):1.136729,(Decaneuropsis:9.35446,Kurziella:9.35446):1.933271):0.249405):0.300453):0.039795,((((Vernonanthura:7.029712,Eirmocephala:7.029712):2.611572,(Cyrtocymura:8.218953,Pseudelephantopus:8.218953):1.422331):0.314095,Albertinia:9.955379):0.404128,Tarlmounia:10.359507):1.517877):0.00568):0.002314,(((((Bothriocline:3.05877,Ethulia:3.05877):3.455639,((Vernoniastrum:2.731729,Erlangea:2.731729):1.262521,Orbivestus:3.99425):2.520159):0.994381,Brachythrix:7.50879):2.895116,(Cyanthillium:5.435716,(Polydora:0.272552,Parapolydora:0.272552):5.163164):4.96819):0.72288,(((Centrapalus:8.808672,Cabobanthus:8.808672):1.046947,Centauropsis:9.855618):1.267262,Hilliardiella:11.12288):0.003904):0.758593):2.431942,(((Hesperomannia:5.175484,Pleurocarpaea:5.175484):0.370211,Gymnanthemum:5.545695):6.491744,(Linzia:11.588322,Baccharoides:11.588323):0.449117):2.27988):2.154647,Distephanus:16.471967):0.132238,(Pseudostifftia:2.492562,Moquinia:2.492562):14.111643):2.863885,(((((Munnozia:4.851789,Chrysactinium:4.85179):1.586895,((Paranephelius:1.075419,Pseudonoseris:1.07542):5.040701,(Microliabum:3.133286,Stephanbeckia:3.133286):2.982835):0.322564):0.058921,((Erato:3.610357,Philoglossa:3.610357):1.964516,Chionopappus:5.574873):0.922731):1.271291,(((Sinclairia:4.068798,Megaliabum:4.068798):0.00816,Liabellum:4.076958):2.049488,Sinclairiopsis:6.126445):1.642451):0.586848,(((((Liabum:2.054184,Sampera:2.054184):1.565558,Oligactis:3.619741):0.330768,Dillandia:3.950509):2.070977,Ferreyranthus:6.021486):0.536158,Cacosmia:6.557645):1.7981):11.112346):2.107832,(((((((Berkheya:3.468935,(Cullumia:3.345112,Heterorhachis:3.345112):0.123822):0.076756,Cuspidia:3.545689):2.056022,Didelta:5.601712):6.068686,((Gazania:5.69979,(Hirpicium:4.110183,Berkheyopsis:4.110182):1.589607):0.431465,Gorteria:6.131254):5.539143):2.171445,(((((Arctotis:3.437287,Cymbonotus:3.437289):1.314601,Arctotheca:4.751889):3.269286,Haplocarpha:8.021177):0.33698,Dymondia:8.358156):5.203484,(Hoplophyllum:0.557476,Eremothamnus:0.557476):13.004164):0.280201):0.713063,Heterolepis:14.554905):4.081407,Platycarphella:18.63631):2.939611):6.255446):2.842748):1.163867,(Ainsliaea:8.156938,((Pertya:4.995106,Myripnois:4.995106):0.014842,Macroclinidium:5.009948):3.14699):23.681046):2.442218,((((((((((((Centaurea:6.264273,((Carthamus:4.084094,(Phonus:3.567069,Femeniasia:3.567068):0.517027):1.899309,Crupina:5.983405):0.280868):0.045468,Phalacrachena:6.30974):0.088981,Rhaponticoides:6.398722):0.137115,(Psephellus:4.79793,Zoegea:4.79793):1.737907):0.200406,((((((Rhaponticum:2.582446,Acroptilon:2.582446):1.766784,(Myopordon:2.967014,Oligochaeta:2.967014):1.382216):1.21395,(((Volutaria:4.427064,(Plagiobasis:3.483054,Russowia:3.483054):0.944012):0.33281,(Goniocaulon:3.742405,Tricholepis:3.742405):1.017471):0.629904,Mantisalca:5.389779):0.1734):0.144658,(Ochrocephala:2.832245,Centaurothamnus:2.832245):2.875593):0.402487,((Klasea:3.284003,Serratula:3.284003):2.820658,((Callicephalus:4.450374,Karvandarina:4.450374):1.067944,Cheirolophus:5.518318):0.586344):0.005664):0.233851,(Plectocephalus:3.422935,Centaurodendron:3.422934):2.921242):0.392066):0.590235,Stizolophus:7.326477):1.511007,Schischkinia:8.837484):3.292587,(((((((((Saussurea:3.586929,Frolovia:3.586929):0.536554,Dolomiaea:4.123484):1.932429,(((Jurinea:3.195962,(Outreya:1.360212,Aegopordon:1.360212):1.835749):0.00149,Jurinella:3.19745):1.160164,((Himalaiella:2.172296,Diplazoptilon:2.172296):0.004775,Lipschitziella:2.177071):2.180544):1.698298):0.522226,Hemisteptia:6.578139):0.313822,(Arctium:6.079309,Polytaxis:6.079308):0.812652):0.480222,Cousinia:7.372183):2.052894,((((((Cirsium:3.523099,Silybum:3.523101):0.764502,(Notobasis:3.894806,Picnomon:3.894806):0.392796):0.440823,(Carduus:4.428835,Tyrimnus:4.428834):0.299592):3.083058,(Ptilostemon:7.261735,Lamyropsis:7.261735):0.549749):0.233826,Cynara:8.04531):0.159776,Galactites:8.205086):1.219991):0.68183,((((Olgaea:2.862389,((Alfredia:2.494124,Synurus:2.494125):0.105347,(Ancathia:1.963648,Xanthopappus:1.963648):0.635824):0.262918):0.047807,Lamyropappus:2.910196):0.151945,Syreitschikovia:3.06214):3.051705,Onopordum:6.113847):3.993061):1.748751,((((((Xeranthemum:4.369542,Siebera:4.369541):3.32705,Chardinia:7.696591):0.39017,Amphoricarpos:8.086761):2.085334,Dipterocome:10.172096):0.526901,Cousiniopsis:10.698996):0.651376,(Staehelina:10.638204,Berardia:10.638204):0.712169):0.505285):0.274414):3.708132,(((Carlina:8.687496,Atractylis:8.687496):2.517654,Atractylodes:11.20515):2.268577,Tugarinovia:13.473727):2.364476):0.131473,((Echinops:6.504893,Acantholepis:6.504892):8.944845,Cardopatium:15.449737):0.519939):1.317584,((Brachylaena:4.367533,Tarchonanthus:4.367532):1.482151,Oldenburgia:5.849683):11.437576):2.682754,((Dicoma:6.875333,Pasaccardoa:6.875333):4.113628,Macledium:10.988961):8.981053):14.310187):4.014047,(((((((((((Chaptalia:4.497293,(Gerbera:3.35271,Amblysperma:3.35271):1.144583):0.529627,Leibnitzia:5.026921):5.478756,((Trichocline:5.676186,Brachyclados:5.676186):1.53243,Lulia:7.208616):3.29706):3.396398,(Adenocaulon:6.115605,Eriachaenium:6.115605):7.786469):1.480645,Chaetanthera:15.38272):0.315679,(Mutisia:11.890215,Pachylaena:11.890216):3.808182):1.398383,(((((((Perezia:9.281814,Pamphalea:9.281814):0.644097,((Nassauvia:4.390609,Triptilion:4.390609):1.936433,Calopappus:6.327042):3.598869):0.805913,Calorezia:10.731825):2.215959,(Acourtia:9.2372,Holocheilus:9.2372):3.710585):1.301743,(((Dolichlasium:3.047747,Ameghinoa:3.047747):5.691334,Trixis:8.739081):2.060526,Jungia:10.799608):3.44992):0.978529,(((Polyachyrus:5.708613,Leucheria:5.708613):0.167811,Oxyphyllum:5.876424):2.41818,Moscharia:8.294604):6.933453):1.174723,Proustia:16.402779):0.694003):0.405874,(((Onoseris:11.564533,Urmenetea:11.564533):0.822975,Lycoseris:12.387508):1.945831,((Aphyllocladus:1.892799,Gypothamnium:1.892799):1.286135,Plazia:3.178934):11.154406):3.169316):0.678037,(((Wunderlichia:5.519082,((Stenopadus:1.225002,Stomatochaeta:1.225002):1.408831,Chimantaea:2.633833):2.88525):5.75816,((Nouelia:4.043893,Leucomeris:4.043893):2.599949,(Ianthopappus:2.294425,Hyalis:2.294425):4.349418):4.6334):0.635079,(((Hyaloseris:1.70874,Dinoseris:1.70874):6.507555,(Gongylolepis:1.693172,Duidaea:1.693173):6.523122):0.850948,Stifftia:9.067243):2.845078):6.268371):2.380792,Hecastocleis:20.561483):0.581645,(((((Richterago:6.180499,Cnicothamnus:6.180498):0.789925,Gochnatia:6.970424):0.079683,(Moquiniastrum:3.683106,Pentaphorus:3.683105):3.367001):0.475103,Anastraphia:7.525209):6.015393,Cyclolepis:13.540602):7.602528):17.151117):6.965364,((((Dasyphyllum:9.720118,(Fulcaldea:2.423075,Arnaldoa:2.423075):7.297043):7.377784,(Barnadesia:11.854625,Huarpea:11.854626):5.243276):1.332898,Schlechtendalia:18.4308):1.437386,((Chuquiraga:4.372993,Duseniella:4.372995):3.138474,Doniophyton:7.511468):12.356718):25.391426):4.078285,((((Boopis:3.560721,Gamocarpha:3.560721):0.327334,Nastanthus:3.888056):2.814266,Calycera:6.702322):6.253465,(Moschopsis:10.024576,Acicarpha:10.024576):2.93121):36.38211):7.711091,(((((Goodenia:6.493205,(Verreauxia:2.746209,Pentaptilon:2.746209):3.746997):2.61853,Velleia:9.111735):2.081908,(Coopernookia:9.123597,Selliera:9.123597):2.070046):3.157877,(Scaevola:11.052885,Diaspasis:11.052886):3.298634):18.341705,(Lechenaultia:30.719033,Dampiera:30.719032):1.974193):24.355762):11.220339,(((Nymphoides:17.886035,Villarsia:17.886035):0.082863,Liparophyllum:17.968899):21.28942,(Nephrophyllidium:15.468278,Menyanthes:15.468278):23.790041):29.011007):8.210243,((Alseuosmia:18.60149,Crispiloba:18.60149):34.899822,(Phelline:31.42941,Donatia:31.429411):22.071901):22.978258):1.633651,Pentaphragma:78.11322):5.089522,((Corokia:64.918169,((((((((Campanula:13.529322,(((((Phyteuma:6.680718,Physoplexis:6.680717):2.217557,(Asyneuma:7.313268,Petromarula:7.313268):1.585005):2.332454,Legousia:11.230727):1.715508,Heterocodon:12.946235):0.453437,((Adenophora:3.016269,Hanabusaya:3.016269):9.143405,Homocodon:12.159675):1.239998):0.129648):4.060835,(((Edraianthus:7.143383,Zeugandra:7.143383):6.127315,(Azorina:10.251303,Feeria:10.251303):3.019395):2.098039,Trachelium:15.368737):2.221419):3.758559,Musschia:21.348715):1.443441,Jasione:22.792155):3.069131,((((Wahlenbergia:18.995512,((Prismatocarpus:7.611669,Merciera:7.611669):0.210744,Roella:7.822413):11.173099):0.004494,(Craterocapsa:11.566517,Theilera:11.566517):7.433489):3.163146,(Nesocodon:7.635407,Heterochaenia:7.635407):14.527744):0.346639,(Siphocodon:9.197711,Rhigiophyllum:9.197712):13.312078):3.351498):10.121879,(((((Codonopsis:8.98947,Pseudocodon:8.989468):4.720362,(Pankycodon:3.900771,Himalacodon:3.900771):9.809059):4.917023,Leptocodon:18.626852):1.184816,Cyananthus:19.811668):2.998182,(((Canarina:8.521326,Ostrowskia:8.521325):11.387521,Cyclocodon:19.908844):0.221505,Platycodon:20.130352):2.6795):13.173316):3.448858,(Cyphia:25.845308,Pseudonemacladus:25.845308):13.586716):6.158023,(((Lysipomia:15.285309,(Downingia:13.383174,Palmerella:13.383174):1.902134):0.817856,((Lobelia:13.208569,Hippobroma:13.208567):1.598266,Heterotoma:14.806834):1.29633):1.143339,((Clermontia:3.536384,Trematolobelia:3.536386):1.951523,(Cyanea:4.425657,(Delissea:2.530609,Brighamia:2.530609):1.895047):1.062252):11.758594):28.343546):19.32812):11.12723,(Carpodetus:40.988194,Cuttsia:40.988194):35.057201):7.157346)Asterales.rn.d8s.tre:9.528871,(((Forgesia:9.763002,Valdivia:9.763002):3.949866,Escallonia:13.71286764):78.01875,Tribeles:91.73162)Escalloniales.rn.d8s.tre:1)mrcaott320ott77310:0.998575,((((((Sambucus:22.02778,(Sinadoxa:8.820647,(Tetradoxa:6.735345,Adoxa:6.735345):2.085302):13.207134):36.825485,Viburnum:58.853267):12.084684,((Diervilla:30.171546,Weigela:30.171546):22.426899,((Heptacodium:44.77375,((Leycesteria:20.211336,Symphoricarpos:20.211337):4.164933,(Lonicera:23.764714,Triosteum:23.764713):0.611556):20.397484):5.977907,(((Patrinia:30.906668,((Valeriana:20.272819,((Fedia:13.231131,Valerianella:13.231132):3.508091,(Centranthus:11.677546,Plectritis:11.677545):5.061677):3.533596):6.541396,Nardostachys:26.814215):4.092454):5.868025,(Triplostegia:31.61267,(((Scabiosa:11.294106,Sixalix:11.294106):2.732945,Pterocephalus:14.027051):7.762411,(((Lomelosia:10.403788,Pycnocomon:10.403788):7.287218,Bassecoia:17.691007):1.551725,((Succisa:14.683705,(Pseudoscabiosa:12.016923,Succisella:12.016923):2.666783):3.142444,((Pterocephalidium:15.716803,Knautia:15.716803):1.503948,(Dipsacus:16.224116,Cephalaria:16.224115):0.996634):0.605399):1.416581):2.546731):9.823209):5.162023):4.432354,(((Linnaea:35.794829,(Abelia:34.439537,(Kolkwitzia:33.30046,(Diabelia:23.65276,Dipelta:23.652761):9.647699):1.139079):1.355291):0.687379,Vesalea:36.482209):3.64051,((Acanthocalyx:26.426446,Morina:26.426446):9.093595,Zabelia:35.520043):4.602676):1.08433):9.544611):1.846787):18.339504)Dipsacales.rn.d8s.tre:10.907466,(Quintinia:53.102216,(Paracryphia:32.628757,Sphenostemon:32.628757):20.47346)Paracryphiales.rn.d8s.tre:28.743202)mrcaott2128ott128307:3.795224,(Pennantia:80.813944,(Melanophylla:75.51956,((Aralidium:57.764787,Torricellia:57.76479):14.478364,(Griselinia:70.532004,((((((((((((((((((((((((((((((((((((((((((Rhodosciadium:1.892443,Prionosciadium:1.892442):0.166975,Arracacia:2.059417):0.068335,Coulterophytum:2.127753):0.219557,((Enantiophylla:2.264951,Dahliaphyllum:2.264951):0.003825,Neonelsonia:2.268776):0.078534):2.368611,Donnellsmithia:4.715922):0.09528,Coaxana:4.811201):0.020208,Myrrhidendron:4.831409):0.001541,(Mathiasella:4.609018,Ottoa:4.609018):0.223933):0.07836,Spermolepis:4.911311):0.008745,Perissocoeleum:4.920056):0.001727,(Niphogeton:2.398872,Cotopaxia:2.398871):2.522912):0.185708,((((((((Oreoxis:2.258568,Musineon:2.258568):0.199708,Cymopterus:2.458276):0.315218,(Tauschia:2.619534,Lomatium:2.619534):0.153959):0.004198,Pteryxia:2.777691):0.261999,Aletes:3.039691):0.058422,Harbouria:3.098113):0.260111,Vesper:3.358224):0.598919,(((((Thaspium:1.751934,Zizia:1.751933):1.413752,(Rivasmartinezia:1.161792,Dethawia:1.161792):2.003893):0.424706,Polytaenia:3.590392):0.27242,Villarrealia:3.862812):0.004793,(Podistera:2.282432,Taenidia:2.282432):1.585173):0.089538):1.150349):0.188507,(Oreonana:4.188115,((Neoparrya:1.888285,Shoshonea:1.888285):1.638428,((Rughidia:1.623002,Nirarathamnos:1.623002):0.963448,Echinophora:2.58645):0.940264):0.6614):1.107884):0.460621,(((((((Angelica:0.485502,Coelopleurum:0.485502):1.626291,(Glehnia:1.842443,Peucedanum:1.842443):0.26935):1.087293,(Kozlovia:3.014052,(Pimpinella:2.024795,Ostericum:2.024794):0.989258):0.185034):0.403392,Melanosciadium:3.602478):0.220931,((Selinum:2.718146,Cnidium:2.718145):0.117237,Magadania:2.835383):0.988027):0.13326,Ligusticum:3.956669):1.356745,(Pachypleurum:5.138661,Carlesia:5.138661):0.174752):0.443205):0.056547,(((((((((Eriocycla:2.535813,Libanotis:2.535813):0.385427,(Seseli:2.268608,Rumia:2.268608):0.652632):0.143369,(Heracleum:1.752596,Xyloselinum:1.752596):1.312012):0.150732,Pilopleura:3.215341):0.081834,(Ferulopsis:3.0408,Stenocoelium:3.0408):0.256374):0.085094,((Oreocome:2.026159,Ligusticopsis:2.026159):0.304273,(Endressia:1.643877,Dimorphosciadium:1.643877):0.686556):1.051835):0.353858,Cortia:3.736125):0.007355,Cortiella:3.743481):0.827783,((((Physospermopsis:0.871419,Chymsydia:0.871419):1.789034,Thysselinum:2.660452):1.106612,(((Dystaenia:2.621625,Karatavia:2.621625):0.284804,((Sajanella:2.206782,Paraligusticum:2.206782):0.541109,Cervaria:2.747891):0.158538):0.610628,Tommasinia:3.517057):0.250008):0.491706,Thecocarpus:4.25877):0.312494):1.241902):0.146462,Lomatocarpa:5.959627):1.483813,((Cnidiocarpa:2.609295,Carum:2.609295):1.262111,Vicatia:3.871407):3.572033):0.014569,(((Dichoropetalum:3.030296,Ormosolenia:3.030295):1.800763,Exoacantha:4.831059):0.434972,Aethusa:5.266032):2.191977):1.914831,((((((((Symphyoloma:3.474759,Mandenovia:3.474759):1.718146,(((Malabaila:0.509151,Trigonosciadium:0.509151):0.409291,Leiotulus:0.918441):2.528848,Pastinaca:3.447289):1.745615):0.433474,Tordylium:5.626378):2.031495,((((((Tetrataenium:3.684198,Vanasushava:3.684198):1.1624,Lalldhwojia:4.846598):0.590459,((Pinda:4.176124,Zosima:4.176124):0.45311,Semenovia:4.629234):0.807823):0.009993,Pastinacopsis:5.44705):0.080221,Tordyliopsis:5.52727):0.003389,Kandaharia:5.53066):2.127214):0.529137,(Synelcosciadium:7.468024,Ainsworthia:7.468024):0.718986):0.668047,(((((Notobubon:4.564378,(Capnophyllum:3.407824,(Dasispermum:2.720636,Scaraboides:2.720636):0.687188):1.156553):1.290369,(Afroligusticum:5.573994,Cynorhiza:5.573994):0.280753):0.889693,Lefebvrea:6.74444):0.006522,Stenosemis:6.750962):1.8515,((Cymbocarpum:2.392632,Kalakia:2.392632):4.636637,(Ducrosia:5.314399,Polyzygus:5.314399):1.714871):1.573193):0.252595):0.192115,Ormosciadium:9.047172):0.283548,(((Anisosciadium:4.980135,(Pycnocycla:4.044833,Dicyclophora:4.044833):0.935302):3.098028,Mediasia:8.078162):0.228715,Trachyspermum:8.306878):1.023843):0.04212):0.01924,((((((Prangos:2.477763,(Alococarpum:2.473264,Pseudopimpinella:2.473263):0.004499):3.333881,(Cachrys:5.435663,Bilacunaria:5.435663):0.375981):0.592303,Ferulago:6.403947):0.723528,(Diplotaenia:4.42913,Azilia:4.42913):2.698344):1.496261,(Coriandrum:6.91747,Bifora:6.917471):1.706265):0.240904,(((Opopanax:2.90594,Smyrniopsis:2.90594):2.080298,Magydaris:4.986238):0.396467,((Petroedmondia:4.653634,Stefanoffia:4.653634):0.123352,Crenosciadium:4.776986):0.605719):3.481935):0.527441):0.425006,(((((((Hymenidium:4.016929,Trachydium:4.016929):1.262124,Pleurospermum:5.279052):1.297328,(Sinodielsia:2.600476,Seselopsis:2.600476):3.975905):0.005175,Paulita:6.581556):0.215777,(Sphaenolobium:2.895614,Kuramosciadium:2.895614):3.901719):0.701068,((Anthriscus:0.006695,Levisticum:0.006695):5.362268,Conioselinum:5.368964):2.129437):1.21213,((Silaum:4.107674,Cenolophium:4.107674):3.14544,Lithosciadium:7.253113):1.457418):1.106554):3.208199,Nothosmyrnium:13.025285):3.477017,((((((((((((((((Elaeosticta:4.122672,Hyalolaena:4.12267):0.573059,Muretia:4.69573):1.712814,(Gongylotaxis:1.423409,Ormopterum:1.423409):4.985136):0.392415,(Galagania:1.095164,Indoschulzia:1.095164):5.705796):0.544528,(Oedibasis:3.669607,Mogoltavia:3.669607):3.675881):0.801585,(Bunium:7.720672,Scaligeria:7.720673):0.426401):0.386349,Pyramidoptera:8.533423):0.522505,(((Schrenkia:0.77171,Kosopoljanskia:0.77171):3.680131,(Schtschurowskia:3.664974,Sclerotiaria:3.664975):0.786866):3.444047,Lipskya:7.895888):1.160041):0.483266,Schulzia:9.539194):1.190806,(Postiella:5.91252,(Hellenocarum:3.522376,Astomaea:3.522375):2.390145):4.817481):1.444672,((Lagoecia:6.5068,Oreoschimperella:6.5068):4.097061,Crithmum:10.603861):1.570812):1.205856,Cyclospermum:13.380529):0.274991,Ammoides:13.65552):1.07859,(((((Grammosciadium:3.961949,Fuernrohria:3.96195):0.228237,Chamaesciadium:4.190187):6.066835,((((Falcaria:2.75391,Gongylosciadium:2.75391):2.044401,Aegokeras:4.798311):2.608338,Kundmannia:7.406649):0.613975,Hladnikia:8.020624):2.236398):0.068864,Rhabdosciadium:10.325887):1.111381,Aegopodium:11.437268):3.296842):0.00339,Notiosciadium:14.737499):1.55866,((((Opsicarpium:9.068296,((Frommia:6.406082,Phellolophium:6.406082):0.552065,Cryptotaenia:6.958148):2.110148):0.899628,(Athamanta:7.089524,Arafoe:7.089524):2.878399):2.281074,(Zeravschania:3.905648,(Demavendia:1.35271,Haussknechtia:1.35271):2.552937):8.343349):3.179419,(((((Deverra:7.575821,(((Petroselinum:3.480995,Sclerosciadium:3.480995):0.480695,Ammi:3.96169):3.065225,Billburttia:7.026915):0.548906):1.326941,((Foeniculum:3.071944,Pseudoridolfia:3.071944):0.009146,Ridolfia:3.08109):5.821671):0.150892,(Apium:6.368807,Naufraga:6.368807):2.684846):1.617349,Stoibrax:10.671001):2.871757,Conium:13.542759):1.885658):0.867743):0.206142):1.829397,Meeboldia:18.331698):3.13047,Arcuatopterus:21.462168):1.070157,(((((((((Dorema:1.594432,Fergania:1.594433):0.007611,Eriosynaphe:1.602043):1.548547,((Leutea:2.319808,Autumnalia:2.319807):0.812412,Kafirnigania:3.132219):0.018371):0.265839,Schumannia:3.416429):12.259527,((((((((Daucus:0.910195,Tornabenea:0.910196):7.175595,(Acronema:5.746918,Agrocharis:5.746917):2.338873):1.025879,(Laserpitium:2.800491,Silphiodaucus:2.800491):6.311179):2.730022,Orlaya:11.841692):0.733638,(Cuminum:4.856507,Keraymonia:4.856507):7.718823):0.274665,(Thapsia:11.887228,Ekimia:11.887227):0.962768):0.260163,Ammodaucus:13.110158):1.948952,(Sphallerocarpus:12.950323,((((Torilis:3.399685,Chaetosciadium:3.399686):7.261288,((Lisaea:3.4978,Turgenia:3.497801):4.853832,Caucalis:8.351633):2.309342):0.005419,((Astrodaucus:5.026293,Szovitsia:5.026293):3.585638,Glochidotheca:8.611931):2.054463):0.76583,Yabea:11.432224):1.5181):2.108787):0.616845):1.262393,((((Chaerophyllum:3.386933,Chaerophyllopsis:3.386933):9.688831,((Osmorhiza:8.967006,Myrrhis:8.967006):2.820244,Scandix:11.787251):1.288512):1.29527,(Todaroa:2.928579,Conopodium:2.928579):11.442455):2.002499,Glaucosciadium:16.373532):0.564817):1.322549,(((((Rupiphila:7.564136,Tilingia:7.564137):2.257096,(Pterygopleurum:5.73883,Halosciastrum:5.738829):4.082404):0.681667,Harrysmithia:10.5029):0.510263,(Pternopetalum:8.041458,Spuriopimpinella:8.041458):2.971706):2.969912,Oreocomopsis:13.983075):4.277822):2.112423,(((Aciphylla:3.55031,(Anisotome:1.502028,Gingidia:1.502028):2.04828):1.582364,Lignocarpa:5.132673):10.024988,(Smyrnium:8.630701,Lecokia:8.6307):6.526961):5.21566):2.001015,(Trochiscanthes:1.915245,Mutellina:1.915245):20.459091):0.157989):1.071837,((((((Lilaeopsis:10.611291,(((Ptilimnium:8.222661,Tiedemannia:8.222661):0.597726,Harperella:8.820387):0.664523,(Limnosciadium:8.77198,Cynosciadium:8.77198):0.71293):1.126381):0.495373,(Neogoezia:9.974742,Trepocarpus:9.974742):1.131921):0.694339,Oxypolis:11.801001):0.498754,(((((Sium:2.312877,Berula:2.312877):0.694507,Afrocarum:3.007385):4.378506,Helosciadium:7.38589):0.476922,Lereschia:7.862812):3.960057,Caropsis:11.82287):0.476887):1.014773,(Oenanthe:9.759856,Cicuta:9.759855):3.554675):0.879647,(Perideridia:13.051318,Trocdaris:13.051318):1.142858):9.409986):1.394714,Erigenia:24.998877):0.805432,(((((Sinocarum:3.977556,Tongoloa:3.977556):5.020035,(Sinolimprichtia:0.486776,Heptaptera:0.486776):8.510815):1.518069,Hymenolaena:10.51566):7.512979,(((Cyclorhiza:8.570498,Calyptrosciadium:8.570499):2.787173,(Hansenia:7.332699,Pterocyclus:7.332699):4.024972):2.00057,(((Changium:5.46463,Chuanminshen:5.46463):4.607716,Parasilaus:10.072346):2.51996,(Sphaerosciadium:9.112733,Komarovia:9.112733):3.479573):0.765936):4.670398):0.516325,Haplosphaera:18.544965):7.259343):2.355126,(((Korshinskya:9.27151,(Aulacospermum:4.20697,Pseudotrachydium:4.20697):5.064539):2.874878,Eremodaucus:12.146388):4.346578,(Physospermum:10.364838,Eleutherospermum:10.364838):6.128127):11.66647):0.006003,Diplolophium:28.165438):3.307477,((Bupleurum:12.197724,Hohenackeria:12.197724):18.719925,Pleurospermopsis:30.91765):0.555266):1.33036,Chamaesium:32.803274):2.96191,(((((Anginon:1.064232,Glia:1.064232):3.786544,Polemannia:4.850777):0.462555,Heteromorpha:5.313331):7.02337,((((Anisopoda:1.741032,Cannaboides:1.741032):0.527464,Pseudocannaboides:2.268496):1.59955,Andriana:3.868046):0.72278,Dracosciadium:4.590827):7.745874):23.39946,((((Chamarea:4.139801,Annesorhiza:4.139802):1.962105,Itasina:6.101907):14.761407,Astydamia:20.863314):2.415905,(Molopospermum:22.450068,Ezosciadium:22.450068):0.829151):12.456942):0.029024):3.623054,((Lichtensteinia:24.491364,(Choritaenia:11.651861,Marlothiella:11.651861):12.839501):8.226567,Phlyctidocarpa:32.71793):6.67031):4.079576,(((((Eryngium:17.524376,Petagnaea:17.524374):0.342835,Sanicula:17.867211):9.706587,(Astrantia:9.935361,Actinolema:9.935361):17.638437):5.262496,(Alepidea:26.487041,Arctopus:26.487039):6.349254):3.94232,(Polemanniopsis:8.638382,Steganotaenia:8.638381):28.14023):6.689202):5.305632,Hermas:48.773448):1.151518,(((((((((Mulinum:1.300182,Azorella:1.300182):11.380565,Laretia:12.680747):8.462969,((Schizeilema:11.287788,Stilbocarpa:11.287787):1.279718,Huanaca:12.567506):8.576209):6.039129,Hydrocotyle:27.182842):2.151863,Diplaspis:29.334707):7.151784,Dickinsia:36.48649):4.494535,Spananthe:40.981026):5.278971,((((((Gymnophyton:4.277742,Asteriscium:4.277743):3.982923,Pozoa:8.260665):16.825975,Oschatzia:25.086641):3.738767,(Eremocharis:5.176619,Domeykoa:5.176619):23.648788):11.357795,Diposis:40.1832):5.503537,((Bowlesia:34.209845,(Bolax:10.867017,Dichosciadium:10.867017):23.342829):1.179589,(Homalocarpus:33.243416,Drusa:33.243416):2.146018):10.297304):0.573258):2.314128,Klotzschia:48.574122):1.350841):6.052178,((((((Centella:10.810523,(Micropleura:10.800621,Schoenolaena:10.800621):0.009902):13.501883,Pentapeltis:24.312406):10.754853,(Xanthosia:32.613277,Chlaenosciadium:32.613277):2.453982):4.306011,Mackinlaya:39.373269):3.091698,(Actinotus:41.437994,Apiopetalum:41.437993):1.026975):6.094462,(Platysace:8.527554,Homalosciadium:8.527554):40.031875):7.417713):2.024678,(Delarbrea:28.298876,Myodocarpus:28.298875):29.702946):2.186327,((((((((((((Schefflera:11.612897,Dendropanax:11.612898):0.695811,(Oreopanax:10.04815,Sinopanax:10.04815):2.260559):0.02939,(Gamblea:8.524901,Chengiopanax:8.524901):3.813197):0.682634,((Eleutherococcus:11.328949,(Macropanax:7.793544,Metapanax:7.793544):3.535404):1.44316,(Hedera:12.004912,Kalopanax:12.004912):0.767197):0.248622):0.40374,(Brassaiopsis:6.660814,Trevesia:6.660813):6.763658):0.98063,((Merrilliopanax:10.572166,Fatsia:10.572166):0.030745,Oplopanax:10.602911):3.802192):4.456991,((Tupidanthus:12.311838,Heteropanax:12.311838):5.706379,Tetrapanax:18.018217):0.843876):5.438227,(Osmoxylon:22.753122,Astrotricha:22.75312):1.5472):0.215525,(Cussonia:10.831364,Seemannaralia:10.831362):13.684483):0.038386,((Polyscias:17.239524,((Plerandra:9.15028,Meryta:9.15028):2.040075,(Neopanax:1.268046,Pseudopanax:1.268046):9.922308):6.049168):5.318928,(Aralia:12.888663,Panax:12.888662):9.66979):1.995781):0.591404,((Cheirodendron:8.465624,Raukaua:8.465625):8.769269,(Cephalaralia:15.842078,Motherwellia:15.842078):1.392814):7.910743):14.59892,((Neosciadium:36.497991,Trachymene:36.49799):2.318174,Harmsiopanax:38.816163):0.928392):20.443592):3.181033,(((Billardiera:7.873596,Bentleya:7.873595):6.094205,Cheiranthera:13.967801):5.152894,(Hymenosporum:17.953339,(((Bursaria:9.208657,Auranticarpa:9.208658):5.153184,Rhytidosporum:14.361843):2.695574,Pittosporum:17.057417):0.895921):1.167357):44.248486):7.162826):1.711146):3.276407):5.294383)Apiales.rn.d8s.tre:4.826694)mrcaott1673ott2128:1.193462,((Desfontainia:33.569378,Columellia:33.569378):44.69793,(((Thamnea:12.280968,Audouinia:12.280967):16.486155,(Staavia:12.476307,(Berzelia:6.253446,Brunia:6.253446):6.222861):16.290815):16.690495,Linconia:45.457617):32.809692)Bruniales.rn.d8s.tre:8.566789)mrcaott1673ott94529:6.896095)mrcaott320ott1673:8.962629,(((Nemopanthus:43.234474,Ilex:43.234473):20.937572,(Phyllonoma:56.547514,Helwingia:56.547514):7.62453):27.801855,((Lasianthera:25.301708,(Gomphandra:13.484169,((Discophora:5.833669,Irvingbaileya:5.833669):0.173201,Medusanthera:6.00687):7.477299):11.817539):48.84059,(Citronella:65.850178,(Cardiopteris:58.475961,(Leptaulus:52.619743,Gonocaryum:52.619745):5.856219):7.374216):8.292122):17.831598)Aquifoliales.rn.d8s.tre:10.718927)campanulids:4.04857)mrcaott248ott320:5.599318,((((((((((((((Primula:15.021151,Dionysia:15.021149):1.060681,Sredinskya:16.081831):10.783242,Cortusa:26.865073):2.309097,((Soldanella:18.31742,Hottonia:18.317421):2.079068,Omphalogramma:20.396489):8.777681):3.039251,((Douglasia:2.250918,Androsace:2.250917):21.401966,Pomatosace:23.652884):8.560537):8.392698,((((((Lysimachia:16.958373,Glaux:16.958372):5.128127,Anagallis:22.0865):5.312451,Trientalis:27.398951):6.276921,Cyclamen:33.675872):0.510685,((((((Badula:3.698815,Oncostemum:3.698814):3.289437,Ardisia:6.988252):5.232719,Embelia:12.220971):1.315892,(((Myrsine:3.337484,Rapanea:3.337482):3.661582,Cybianthus:6.999064):1.727347,(Pleiomeris:4.767003,Heberdenia:4.767003):3.959408):4.810451):4.526624,Monoporus:18.063486):4.925978,Aegiceras:22.989464):11.197093):2.958827,Coris:37.145386):3.460735):11.444824,(Samolus:49.723841,(((Bonellia:11.101746,Jacquinia:11.101745):2.352367,Clavija:13.454113):2.576227,Theophrasta:16.030338):33.6935):2.327102):8.674001,Maesa:60.724944):26.229643,(((((Diospyros:8.239692,Maba:8.239691):1.845379,Tetraclis:10.085071):10.817951,(Euclea:14.637668,Royena:14.637668):6.265354):17.47224,Lissocarpa:38.375262):34.134045,((((((((Eschweilera:13.02376,Lecythis:13.02376):2.574042,(Corythophora:13.573774,Bertholletia:13.573775):2.024028):1.495351,(Couratari:13.918654,Allantoma:13.918653):3.174501):5.689661,Couroupita:22.782814):9.170598,(Gustavia:18.389182,Grias:18.389181):13.56423):6.137557,((Barringtonia:10.204074,(Chydenanthus:7.862225,Petersianthus:7.862225):2.341848):1.157219,Careya:11.361293):26.729675):1.83689,(Oubanguia:5.603941,Scytopetalum:5.603942):34.323917):11.778971,Napoleonaea:51.706829):20.802477):14.445281):7.403593,((((((((((((((((((Pouteria:6.448594,Chromolucuma:6.448595):1.837762,Chrysophyllum:8.286357):0.094325,Pradosia:8.380682):0.350643,Diploon:8.731325):0.229692,Sarcaulus:8.961017):0.394473,(((Elaeoluma:6.938322,Aubregrinia:6.938323):0.816123,(Ecclinusa:4.196878,Synsepalum:4.196878):3.557567):1.032101,Micropholis:8.786545):0.568944):0.151645,(Pleioluma:1.826623,Beccariella:1.826623):7.680514):0.789975,(((((Pycnandra:3.526964,Sebertia:3.526963):0.020429,Leptostylis:3.547393):3.174016,Niemeyera:6.721408):0.528323,Amorphospermum:7.249732):1.927736,(Pichonia:4.365768,Sersalisia:4.365769):4.811699):1.119643):0.330584,Van-royena:10.627695):0.922377,((Planchonella:4.252698,Madhuca:4.252698):6.949943,(Magodendron:10.736543,Breviea:10.736543):0.466099):0.34743):2.920042,Delpydora:14.470114):0.48707,Neohemsleya:14.957184):0.969461,(Englerophytum:15.302996,Omphalocarpum:15.302996):0.623649):1.563089,(Xantolis:8.738459,Sideroxylon:8.73846):8.751275):1.881053,(((((((((((Manilkara:2.335986,Letestua:2.335987):5.729881,((Faucherea:0.622696,Labourdonnaisia:0.622696):7.259462,Labramia:7.882157):0.183711):0.529747,Autranella:8.595615):0.229449,(Mimusops:8.814355,Tieghemella:8.814355):0.010708):0.654039,((Vitellariopsis:7.678362,Vitellaria:7.678362):1.256495,Baillonella:8.934857):0.544246):2.995007,Inhambanella:12.47411):0.128598,((((Burckella:8.666755,Diploknema:8.666756):0.005262,Payena:8.672018):2.529024,Isonandra:11.20104):0.81535,(Palaquium:1.855986,Aulandra:1.855985):10.160406):0.586317):1.42008,((Capurodendron:9.73392,Bemangidia:9.73392):4.039312,Northia:13.773232):0.249556):1.23925,Tsebona:15.262039):0.592309,(Lecomtedoxa:12.935693,Neolemonniera:12.935693):2.918655):2.750999,(Nesoluma:15.656021,(Argania:14.614009,Sinosideroxylon:14.614008):1.042014):2.949325):0.76544):8.847212,Eberhardtia:28.218):10.772192,Sarcosperma:38.990193):22.921597,((((((Camellia:6.942709,Glyptocarpa:6.942707):3.743341,Polyspora:10.686047):0.990977,Apterosperma:11.677024):1.557417,(((Pyrenaria:4.433611,Tutcheria:4.43361):2.971409,Sinopyrenaria:7.405019):2.398324,(Laplacea:0.018815,Gordonia:0.018815):9.784528):3.431099):17.00637,(Schima:6.49832,Franklinia:6.498318):23.742494):3.06293,Stewartia:33.303743):28.608046):32.446392):0.303659,(((((((((Navarretia:9.880374,Collomia:9.880373):4.236342,Allophyllum:14.116716):4.964958,((Gilia:4.838426,Phlox:4.838426):12.755374,Lathrocasis:17.5938):1.487873):7.302604,Saltugilia:26.384278):9.169455,(((Microsteris:19.178311,(Leptosiphon:2.590405,Linanthus:2.590405):16.587906):1.553298,Gymnosteris:20.731609):9.072657,Polemonium:29.804267):5.749465):0.69942,(((((Ipomopsis:17.815133,Bryantiella:17.815134):0.747433,((Eriastrum:12.160747,(Langloisia:1.820319,Loeseliastrum:1.820319):10.340426):1.203398,Microgilia:13.364144):5.198423):4.696819,Dayia:23.259387):3.965014,Aliciella:27.224401):2.594825,Giliastrum:29.819226):6.433926):4.068179,(Cantua:34.80545,(Cobaea:33.09259,Bonplandia:33.09259):1.712861):5.515881):0.181956,Acanthogilia:40.50329):42.486566,Fouquieria:82.989852):11.671986):0.221443,((((((((((((Bruckenthalia:18.696209,Calluna:18.696209):1.449781,Daboecia:20.145991):1.700393,((((Rhododendron:5.538466,Diplarche:5.538466):0.244293,Menziesia:5.782759):11.099623,Ledothamnus:16.882382):3.468052,(Empetrum:6.807267,(Corema:5.72246,Ceratiola:5.72246):1.084808):13.543166):1.495949):0.047645,Bryanthus:21.89403):0.195189,((Kalmia:19.387414,(Elliottia:18.410697,Bejaria:18.410697):0.976717):0.468472,(((Phyllodoce:6.72365,Kalmiopsis:6.723649):2.137532,Epigaea:8.861181):2.559196,Rhodothamnus:11.420377):8.435508):2.233332):3.522109,Cassiope:25.611328):1.237646,((((((((((((Disterigma:2.687168,Sphyrospermum:2.687167):3.753137,Oreanthes:6.440304):0.160162,(((Ceratostema:1.849191,Macleania:1.849191):1.925572,(Psammisia:0.948634,Thibaudia:0.948634):2.82613):1.966059,Siphonandra:5.740822):0.859643):0.133027,(((Satyria:1.75352,Orthaea:1.753518):0.979307,Semiramisia:2.732826):0.375483,(Plutarchia:2.439416,Polyclita:2.439415):0.668894):3.625183):0.220561,(Cavendishia:6.738119,((((Demosthenesia:3.134723,Diogenesia:3.134723):0.362451,Pellegrinia:3.497174):0.74967,Themistoclesia:4.246844):1.234268,Anthopterus:5.481111):1.257007):0.215935):1.996444,(((Gonocalyx:5.289098,Vaccinium:5.289098):0.548399,Utleya:5.837497):0.969163,Symphysia:6.80666):2.143837):0.606946,Costera:9.557444):0.470414,(((Gaultheria:4.724678,Agapetes:4.724677):3.920482,((Dimorphanthera:4.645479,Paphia:4.645478):3.045184,Notopora:7.690662):0.954496):0.133136,Gaylussacia:8.778295):1.249563):5.069868,((((Pernettya:8.362736,(Diplycosia:7.844325,Tepuia:7.844323):0.518414):4.380313,(Eubotrys:9.387461,Chamaedaphne:9.387462):3.355589):1.13236,(Leucothoe:6.383127,Eubotryoides:6.383127):7.492283):0.89688,(Andromeda:5.803565,Zenobia:5.803565):8.968726):0.325435):4.346645,(((Pieris:15.14933,Agarista:15.149329):0.553769,Craibiodendron:15.703097):1.816056,Lyonia:17.519153):1.925217):0.436472,Oxydendrum:19.880842):3.697266,(((((((((Astroloma:2.986962,(Leucopogon:2.139252,(Styphelia:0.960854,Coleanthera:0.960854):1.178399):0.847711):6.161678,Brachyloma:9.148642):0.846605,Croninia:9.995246):1.156962,(((Conostephium:7.144603,Melichrus:7.144603):0.813345,Monotoca:7.957948):2.918237,Pentachondra:10.876185):0.276022):0.344382,((((Leptecophylla:6.018837,Agiortia:6.018838):0.0399,Acrothamnus:6.058738):2.640433,(Lissanthe:7.94496,Cyathopsis:7.944959):0.754212):1.117765,(Acrotriche:8.996187,Cyathodes:8.996187):0.820749):1.679653):6.541028,Lysinema:18.037617):0.4351,((Dracophyllum:4.319873,Richea:4.319873):11.248419,Sphenotoma:15.568293):2.904424):0.132659,((Sprengelia:7.586613,Cosmelia:7.586613):4.464651,Andersonia:12.051264):6.554112):1.545216,(Lebetanthus:9.427635,Prionotes:9.427635):10.722957):3.427517):3.270864):19.294533,(((Pyrola:18.911133,Orthilia:18.911135):2.230919,(Chimaphila:14.890727,(Moneses:0.244833,Monotropa:0.244833):14.645894):6.251326):24.395134,((((((Arctostaphylos:6.147724,Arctous:6.147724):1.742144,(Comarostaphylis:7.493047,Ornithostaphylos:7.493048):0.39682):0.69999,Xylococcus:8.589858):1.275057,Arbutus:9.864915):30.136015,Pleuricospora:40.00093):3.96463,((Cheilotheca:16.568031,Monotropastrum:16.568031):3.849498,Monotropsis:20.41753):23.548033):1.571626):0.606318):12.957478,Enkianthus:59.100984):20.125101,((Clethra:50.59638,Purdiaea:50.59638):11.250029,(Cyrilla:8.946111,Cliftonia:8.946111):52.9003):17.379675):11.136543,((((Actinidia:18.218087,Clematoclethra:18.218089):17.119648,Saurauia:35.337735):49.4762,Roridula:84.813934):3.274777,((Sarracenia:22.333388,Heliamphora:22.333387):18.917164,Darlingtonia:41.25055):46.838165):2.273913):2.87081,((Symplocos:23.553141,Cordyloblaste:23.553141):57.632084,((Styrax:40.989385,(((((((Rehderodendron:3.31364,Perkinsiodendron:3.31364):2.036116,(Pterostyrax:3.137375,Halesia:3.137375):2.212381):2.384473,Changiostyrax:7.734229):1.779232,Melliodendron:9.513461):0.540814,Sinojackia:10.054276):10.698163,(Bruinsmia:10.1793,Alniphyllum:10.1793):10.573138):12.31626,Huodendron:33.068699):7.920686):11.709562,(((((Diapensia:8.500675,Schizocodon:8.500674):2.993348,Shortia:11.494022):0.736999,Berneuxia:12.23102):5.817403,Pyxidanthera:18.048424):10.012491,Galax:28.060913):24.638033):28.486277):12.048214):1.649845):4.822744,(((((((Eurya:15.479573,Freziera:15.479573):5.627105,(Symplococarpon:20.042543,Euryodendron:20.042542):1.064136):5.812994,(Adinandra:6.295442,Cleyera:6.295442):20.624229):3.052727,Visnea:29.972399):18.081873,(Ternstroemia:6.627739,Anneslea:6.62774):41.426531):8.943011,Pentaphylax:56.997284):18.90281,Sladenia:75.900091):23.805933):3.871159,((Impatiens:50.464188,Pelliciera:50.464188):4.973914,(((((Ruyschia:1.622456,Schwartzia:1.622456):1.474234,Norantea:3.09669):0.009607,Sarcopera:3.106297):0.004916,Souroubea:3.111213):0.496693,Marcgraviastrum:3.607906):51.830196):48.139084)Ericales.rn.d8s.tre:8.763533)mrcaott248ott650:2.225571,((((((Nyssa:38.465941,Camptotheca:38.465942):12.270321,Davidia:50.736263):20.386543,(Diplopanax:45.42791,Mastixia:45.427912):25.694895):21.478518,((Grubbia:59.397578,Curtisia:59.39758):25.1227,(Alangium:68.09275,Cornus:68.092747):16.427532):8.081045):5.386229,((Eucnide:53.905631,(((Mentzelia:37.010158,((Cevallia:26.173155,(Fuertesia:17.25906,Gronovia:17.25906):8.914095):6.346034,Petalonyx:32.519187):4.490972):10.083463,(Huidobria:30.836719,((Nasa:28.773579,((((Presliophytum:18.947701,Blumenbachia:18.9477):1.46707,(Scyphanthus:15.012634,Caiophora:15.012634):5.402138):1.820824,Loasa:22.235595):4.46785,(Chichicaste:5.014332,Aosa:5.014332):21.689114):2.070134):1.323885,((Xylopodia:16.003042,(Plakothira:6.185201,Klaprothia:6.185201):9.817841):12.549008,Kissenia:28.55205):1.545414):0.739254):16.256905):3.37466,Schismocarpus:50.46828):3.43735):36.61575,(((Dichroa:27.528088,Broussaisia:27.528088):1.540895,((Cardiandra:14.837232,Deinanthe:14.837231):11.68238,(Hydrangea:25.932922,((Schizophragma:16.467476,(Pileostegia:14.188164,Decumaria:14.188164):2.279312):7.208322,Platycrater:23.675798):2.257125):0.586689):2.54937):19.57652,((Whipplea:7.846534,Fendlerella:7.846534):31.015121,(Kirengeshoma:35.466731,(Carpenteria:20.543509,Philadelphus:20.54351):14.923221):3.394925):9.783848):41.875878):7.466171):6.072107,Hydrostachys:104.059658)Cornales.rn.d8s.tre:10.506628)mrcaott248ott27233:5.307934,(((Berberidopsis:18.087734,Streptothamnus:18.087734)Berberidopsidaceae:9.043867,Aextoxicon:27.131601)Berberidopsidales:90.7816,((Rhabdodendron:103.945338,(Simmondsia:100.8729,(Asteropeia:96.24408,(Microtea:90.439443,(Stegnosperma:89.49403,((Limeum:85.044057,(((Kewa:77.7653,(Barbeuia:77.76178,((((((Andradea:14.446255,Ramisia:14.446255):4.199944,Reichenbachia:18.646198):37.433662,(((((((Mirabilis:14.810301,(Commicarpus:14.357158,((((Nyctaginia:6.395198,Anulocaulis:6.395199):3.212781,(Boerhavia:4.611093,Okenia:4.611093):4.996887):2.879479,Cyphomeris:12.487459):1.321056,Allionia:13.808516):0.548642):0.453143):1.553163,(Abronia:13.543893,Tripterocalyx:13.543892):2.819571):0.646594,Acleisanthes:17.010057):25.022263,Colignonia:42.032322):0.977803,(Bougainvillea:33.444794,(Pisoniella:21.172321,((Guapira:3.667325,Neea:3.667325):9.771355,Pisonia:13.43868):7.733642):12.272472):9.565329):1.56937,Phaeoptilum:44.57949):1.1377,Salpianthus:45.717194):10.362668):15.360937,((Ercilla:18.96875,Phytolacca:18.968751):51.364555,((Agdestis:52.008457,Sarcobatus:52.008457):6.894171,(Seguieria:33.9688,(Gallesia:33.766357,(Petiveria:31.50236,(((Rivina:12.813864,Hilleria:12.813864):2.047476,Trichostigma:14.86134):0.71719,Ledenbergia:15.57853):15.923829):2.264):0.202442):24.933828):11.430676):1.107491):2.257513,Gisekia:73.698309):1.177829,((Tribulocarpus:49.14105,(Trianthema:36.839091,(Zaleya:34.368037,(Sesuvium:18.546576,Cypselea:18.546577):15.821461):2.471054):12.301955):18.747887,((((Cleretum:38.757249,(Drosanthemum:27.101858,(((Didymaotus:7.434637,((Rhombophyllum:3.443413,Hereroa:3.443413):2.782481,(Machairophyllum:4.928974,(Faucaria:3.435882,(((Rhinephyllum:2.588888,((Antimima:1.589001,(Khadia:1.585686,Orthopterum:1.585686):0.003315):0.558171,Peersia:2.147171):0.441716):0.206893,Neohenricia:2.795781):0.235753,Mossia:3.031535):0.404348):1.493091):1.29692):1.208743):17.721634,((((Argyroderma:4.123446,(Lapidaria:3.803545,(Scopelogena:3.532988,((Juttadinteria:3.443102,Fenestraria:3.443102):0.082753,(Erepsia:2.769228,Carpobrotus:2.769227):0.756628):0.007133):0.270556):0.319901):0.993239,((Lithops:3.750276,(((Cephalophyllum:2.161993,((Hallianthus:1.139523,Leipoldtia:1.139523):0.005533,Vanzijlia:1.145056):1.016936):0.539797,((Ruschia:2.215569,Ottosonderia:2.215568):0.232162,Ruschiella:2.44773):0.254059):0.527237,Jordaaniella:3.229026):0.521251):0.016406,Nelia:3.766682):1.350002):1.486725,Psammophora:6.603411):16.766464,((Zeuktophyllum:5.566773,Hammeria:5.566773):17.79174,(Vlokia:22.331602,((Lampranthus:21.65665,(((Diplosoma:12.958871,((Monilaria:9.214182,Oophytum:9.214182):2.725332,Dicrocaulon:11.939514):1.019356):1.542677,((Mitrophyllum:5.85465,Meyerophytum:5.85465):5.103546,(((Delosperma:4.133901,(Gibbaeum:3.018576,Disphyma:3.018576):1.115326):4.482564,(Glottiphyllum:6.761675,(Frithia:6.411041,Malephora:6.41104):0.350635):1.85479):1.403412,(Mestoklema:3.384412,(Trichodiadema:2.300338,Corpuscularia:2.300338):1.084073):6.635465):0.938319):3.543352):6.980561,(Ruschianthus:14.310592,(((Cheiridopsis:11.400874,Enarganthe:11.400875):0.395607,((Ihlenfeldtia:5.882721,Conophytum:5.882722):0.610086,(Jensenobotrya:6.415438,((((Jacobsenia:4.171444,((Oscularia:2.219504,Deilanthe:2.219504):1.675366,(Esterhuysenia:2.735184,Braunsia:2.735185):1.159685):0.276574):0.256203,Amphibolia:4.427647):0.568216,((Ebracteola:3.613614,Namibia:3.613614):0.02843,Stayneria:3.642043):1.35382):0.406822,Hartmanthus:5.402685):1.012752):0.07737):5.303674):1.273803,(Namaquanthus:7.677251,(Polymita:2.133843,Schlechteranthus:2.133843):5.543408):5.393034):1.240307):7.171517):0.174542):0.664232,(((Dinteranthus:2.777022,Schwantesia:2.777022):2.081646,((Rabiea:3.778031,((Nananthus:2.376113,Prepodesma:2.376113):0.31324,Tanquana:2.689353):1.088679):0.437443,Pleiospilos:4.215474):0.643193):2.698761,((((Wooleya:3.822676,(((Dracophilus:2.457135,Stoeberia:2.457136):0.857595,Marlothistella:3.314731):0.340377,Astridia:3.655108):0.167567):0.011664,((Phiambolia:2.888401,Titanopsis:2.888401):0.924861,Vanheerdea:3.813262):0.021077):2.386765,(Cerochlamys:5.702536,(Cylindrophyllum:4.396407,Odontophorus:4.396406):1.306129):0.518568):1.193987,(Arenifera:7.237942,(Smicrostigma:6.56566,Octopoma:6.56566):0.672283):0.177148):0.142337):14.763454):0.010719):1.026911):0.011362):1.786396):0.012286,((((Bijlia:5.147184,Carruanthus:5.147184):0.281458,Bergeranthus:5.428641):0.306036,Antegibbaeum:5.734677):0.043003,(Brianhuntleya:5.099502,Acrodon:5.099502):0.678178):19.390877):1.9333):11.65539):3.363447,((Hymenogyne:7.006066,(Saphesia:2.879434,Skiatophytum:2.879434):4.126632):1.4781,(Carpanthea:8.135491,(Apatesia:4.644848,Conicosia:4.644849):3.490642):0.348676):33.636528):8.500837,Mesembryanthemum:50.621531):9.801816,(Acrosanthes:56.071442,((Gunniopsis:22.081615,Tetragonia:22.081616):22.943378,(Aizoanthemum:16.979801,(Plinthus:11.517359,(Aizoon:10.75552,Galenia:10.755521):0.761838):5.462442):28.045193):11.04645):4.351904):7.465587):6.987205):2.885637):0.003519):1.793256,(Lophiocarpus:50.111793,Corbichonia:50.111797):29.446754):3.39687,((Mollugo:69.79886,((Phemeranthus:28.035358,((Calandrinia:19.664052,(Hectorella:17.539665,(Lewisia:17.357109,(Claytonia:14.493994,Montia:14.493994):2.863115):0.182557):2.124386):0.417431,(Calyptridium:14.255272,(Montiopsis:13.545301,Cistanthe:13.545301):0.709971):5.82621):7.953876):14.769145,((Halophytum:38.133648,(((Anredera:12.626547,Ullucus:12.626548):5.859098,Basella:18.485645):18.296486,(Portulacaria:30.128189,((((Decarya:2.32219,Alluaudia:2.32219):0.010608,Didierea:2.332798):1.788829,Alluaudiopsis:4.121627):11.138978,Calyptrotheca:15.260605):14.867584):6.653942):1.351518):1.381717,((Talinum:15.841239,Talinella:15.841239):17.475426,((((((Pterocactus:7.71242,(Maihueniopsis:6.606887,((Punotia:4.841971,(Cumulopuntia:4.344257,Austrocylindropuntia:4.344257):0.497714):1.566258,(Tephrocactus:5.388211,Opuntia:5.38821):1.020019):0.198658):1.105533):3.843589,(Quiabentia:8.830874,(Pereskiopsis:8.386183,(Cylindropuntia:6.325253,Grusonia:6.325253):2.06093):0.44469):2.725136):0.00411,(Consolea:6.37814,((Miqueliopuntia:3.304768,Tunilla:3.304767):2.994987,(Nopalea:5.911009,(Brasiliopuntia:1.98468,Tacinga:1.98468):3.926329):0.388746):0.078384):5.181981):9.84784,Pereskia:21.407959):0.161208,(Maihuenia:20.598064,((((((Lasiocereus:7.027301,((((Browningia:3.730887,((Pilosocereus:3.395541,((Brasilicereus:2.439541,((Melocactus:1.93574,Arrojadoa:1.93574):0.177618,Coleocephalocereus:2.113358):0.326184):0.004474,((Cereus:1.868426,(Cipocereus:1.400552,Monvillea:1.400552):0.467874):0.298183,Praecereus:2.16661):0.277405):0.951526):0.006943,Stetsonia:3.402484):0.328404):1.734193,Uebelmannia:5.465081):1.215204,((Rebutia:6.489882,Discocactus:6.489882):0.089435,(Echinopsis:5.304121,(((((Rauhocereus:1.098027,Espostoa:1.098027):0.80487,(((Matucana:0.10999,Oreocereus:0.10999):0.719533,Oroya:0.829523):0.477378,(Mila:1.218813,(Pygmaeocereus:1.034637,(Cleistocactus:0.382052,Haageocereus:0.382051):0.652586):0.184175):0.088088):0.595997):1.85549,Gymnocalycium:3.758388):0.087535,Espostoopsis:3.845923):1.038898,(((Harrisia:3.493388,((Yungasocereus:1.761446,Samaipaticereus:1.761447):0.913023,Weberbauerocereus:2.674469):0.818921):0.250242,Denmoza:3.743631):0.006827,Arthrocereus:3.750458):1.134362):0.4193):1.275196):0.100969):0.101705,(Facheiroa:4.297749,Leocereus:4.297749):2.484241):0.245311):4.684822,(Copiapoa:11.112994,((Neowerdermannia:7.142019,Eriosyce:7.142019):3.753747,Frailea:10.895767):0.217228):0.599129):0.117121,(((Schlumbergera:5.673091,Rhipsalis:5.673092):0.875086,(Hatiora:6.475851,Lepismium:6.475851):0.072326):5.23119,(((Eulychnia:6.90338,(Corryocactus:5.268459,Austrocactus:5.26846):1.634921):1.998483,Pfeiffera:8.901863):0.474325,(((Pseudoacanthocereus:5.099933,Neoraimondia:5.099933):1.810425,(((Acanthocereus:3.110547,Peniocereus:3.110547):1.317468,((((Castellanosia:1.51349,(Selenicereus:1.51187,Armatocereus:1.511869):0.001621):0.097875,Weberocereus:1.611365):0.391743,Hylocereus:2.003108):1.680322,(Epiphyllum:3.128512,Disocactus:3.128513):0.554918):0.744584):2.368422,((((Pachycereus:3.998271,(Carnegiea:3.594342,Stenocereus:3.594342):0.403929):0.268736,(Neobuxbaumia:2.272217,Cephalocereus:2.272217):1.99479):0.957579,Bergerocactus:5.224587):0.338556,(Echinocereus:4.035855,(Polaskia:2.322907,(Myrtillocactus:2.098374,Escontria:2.098374):0.224534):1.712948):1.527288):1.233293):0.113922):0.00591,(Leptocereus:3.862482,Dendrocereus:3.862482):3.053786):2.45992):2.403179):0.049876):0.347543,(Lymanbensonia:9.735978,Calymmanthium:9.735978):2.440808):2.101122,(((Echinocactus:8.383925,((Pediocactus:7.378478,(Ferocactus:7.136136,(Leuchtenbergia:5.695393,((Stenocactus:3.334767,Thelocactus:3.334766):2.356936,Glandulicactus:5.691703):0.00369):1.440743):0.242342):0.787541,((Ariocarpus:5.908418,(Strombocactus:4.908086,Turbinicarpus:4.908086):1.000332):1.887788,(Epithelantha:7.636956,((Acharagma:6.831897,(Obregonia:5.055764,Lophophora:5.055764):1.776133):0.498692,(Cumarinia:6.105452,((Mammillaria:4.532309,(Neolloydia:4.077,Ortegocactus:4.077):0.455309):0.593849,((Pelecyphora:2.705883,Escobaria:2.705883):1.929712,Coryphantha:4.635594):0.490563):0.979294):1.225137):0.306367):0.15925):0.369813):0.217905):0.278575,Sclerocactus:8.6625):0.492505,((Aztekium:4.560069,Geohintonia:4.560068):3.921828,Astrophytum:8.481896):0.673109):5.122904):2.957226,Blossfeldia:17.235134):3.36293):0.971102):6.529764,(Anacampseros:19.437447,Grahamia:19.437447):8.661483):5.217733):6.198702):3.289137):26.994358):3.309909,((Glischrothamnus:30.352919,Glinus:30.352918):39.114047,((((Adenogramma:22.631069,Psammotropha:22.631068):3.158894,Polpoda:25.789963):18.658627,((Pharnaceum:21.328097,Coelanthum:21.328096):16.995664,Suessenguthiella:38.32376):6.124828):9.656529,Hypertelis:54.105118):15.361844):3.641807):9.846651):2.08864):2.806525,(Macarthuria:80.68657,(((Phaulothamnus:4.243269,Achatocarpus:4.243269):59.912964,((((Charpentiera:34.20715,(((Nothosaerva:16.756226,(Ptilotus:15.679128,Aerva:15.679128):1.077097):3.141239,(((Arthraerua:2.377065,Calicorema:2.377065):13.55854,((((Pupalia:13.066884,((Centemopsis:10.767664,Mechowia:10.767664):0.537666,(Sericocoma:4.030061,(Marcelliopsis:4.017409,Sericorema:4.017409):0.012653):7.275268):1.761554):1.01013,Leucosphaera:14.077014):1.571645,(((Cyathula:7.071616,Pandiaka:7.071616):2.491217,(Nototrichium:4.765799,((Centrostachys:3.595535,Achyranthes:3.595536):0.57398,Achyropsis:4.169515):0.596283):4.797035):0.377406,Sericostachys:9.940239):5.708419):0.033864,Psilotrichum:15.682523):0.253082):2.932836,((Irenella:3.26597,(Iresine:2.139293,Woehleria:2.139293):1.126677):13.657383,((Pseudoplantago:14.535249,((Gomphrena:11.102353,(Hebanthe:6.521613,Pfaffia:6.521613):4.580739):0.929176,((Froelichia:8.374403,(Philoxerus:6.942388,(Guilleminea:6.566856,(Gossypianthus:3.382772,Lithophila:3.382771):3.184085):0.375532):1.432014):2.294846,Xerosiphon:10.669248):1.362279):2.503721):1.678953,((Pedersenia:15.458703,Alternanthera:15.458704):0.355032,Tidestromia:15.813735):0.400467):0.70915):1.945089):1.029023):12.646091,((Chamissoa:20.986477,Amaranthus:20.986476):7.17034,(Deeringia:26.813783,((Pleuropetalum:20.81683,Celosia:20.816829):1.917778,Hermbstaedtia:22.734608):4.079176):1.343033):4.386739):1.663596):2.127417,Bosea:36.334566):5.89934,((Nitrophila:12.061964,Hemichroa:12.061963):11.161767,Polycnemum:23.22373):19.010178):1.427398,((((Allenrolfea:13.267395,((Halocnemum:8.415366,(Kalidium:7.071038,(Halopeplis:5.929249,Halostachys:5.929249):1.141788):1.344329):2.999221,(Arthrocnemum:7.893011,((Atriplex:7.092074,(Microcnemum:6.924593,(Salicornia:4.954247,Sarcocornia:4.954248):1.970346):0.167481):0.001509,Tecticornia:7.093583):0.799428):3.521576):1.852807):9.355657,(Suaeda:20.48833,Bienertia:20.48833):2.134722):9.090179,((((((Osteocarpum:4.795092,Neobassia:4.795092):2.07043,((Roycea:5.816335,((Dissocarpus:3.24895,Didymanthus:3.248949):1.242087,Sclerolaena:4.491035):1.325299):0.352678,((Malacocera:5.220407,Enchylaena:5.220407):0.748689,(Maireana:5.959843,Threlkeldia:5.959844):0.009252):0.199917):0.696509):3.021611,Grubovia:9.887134):2.882081,(Chenolea:12.238562,((Sedobassia:6.06094,Camphorosma:6.060941):4.133291,Bassia:10.194231):2.04433):0.530654):0.754087,(Eokochia:4.826963,Spirobassia:4.826963):8.696339):9.661524,(((Halothamnus:9.953079,Sympegma:9.953079):6.043972,(((((Girgensohnia:6.613167,Haloxylon:6.613167):0.221625,(Iljinia:4.122537,((Horaninovia:4.112671,Halogeton:4.112671):0.006635,Hammada:4.119306):0.003231):2.712255):0.751686,Anabasis:7.586478):0.002833,(Noaea:6.465776,Rhaphidophyton:6.465776):1.123535):3.385888,Salsola:10.975199):5.021852):5.865456,(Ofaiston:21.16612,(Halocharis:18.329296,(Nanophyton:17.7438,(Petrosimonia:13.216506,(Climacoptera:8.450015,Halimocnemis:8.450015):4.766492):4.527293):0.585496):2.836824):0.696387):1.322318):8.528405):8.536166,((((Agriophyllum:16.140467,(Anthochlamys:7.854307,Corispermum:7.854307):8.28616):13.68683,(Blitum:28.486866,((Oxybasis:24.499847,(Axyris:18.209923,(Krascheninnikovia:13.086357,Ceratocarpus:13.086357):5.123565):6.289925):2.491701,(((Dysphania:9.90736,Chenopodium:9.90736):9.918611,((Suckleya:13.659027,Cycloloma:13.659027):3.563659,Teloxys:17.222687):2.603284):4.146674,(Spinacia:22.526042,(Lipandra:19.042662,(Chenopodiastrum:13.412777,((Micromonolepis:8.180574,(Halimione:5.618335,(Archiatriplex:3.634821,((Holmbergia:3.210265,Grayia:3.210265):0.423297,(Manochlamys:1.343847,Exomis:1.343847):2.289716):0.001258):1.983516):2.562237):0.008691,Microgynoecium:8.189264):5.223512):5.629884):3.48338):1.446604):3.018903):1.495319):1.34043):0.498995,Acroglochin:30.326292):4.5898,(Beta:20.037901,(Hablitzia:14.760077,((Oreobliton:7.490814,Aphanisma:7.490814):5.468355,Patellifolia:12.959168):1.800909):5.277824):14.878191):5.333305):3.411909):20.494926):5.95638,((Telephium:44.290806,Corrigiola:44.290806):18.436823,(((((Cardionema:32.541786,(Drymaria:23.099807,(Ortegia:18.356733,Pycnophyllum:18.356732):4.743076):9.441978):0.011441,((Loeflingia:30.115684,(Dicheranthus:12.436729,Pteranthus:12.436729):17.678953):1.563512,((Stipulicida:25.884857,Polycarpon:25.884858):1.709741,((Polycarpaea:13.059842,Haya:13.059843):0.925619,Sphaerocoma:13.985462):13.609136):4.084597):0.874032):0.820564,Illecebrum:33.37379):18.98318,(Pollichia:50.563396,(Herniaria:41.902737,(Gymnocarpos:25.40935,Paronychia:25.40935):16.493387):8.660662):1.793573):6.524641,((Minuartia:47.310474,Spergularia:47.310475):5.119403,(((((Agrostemma:23.895067,(Petrocoptis:16.925021,(((Silene:4.517778,Uebelinia:4.517778):9.136655,Vaccaria:13.654434):2.244722,((Viscaria:5.899591,Atocion:5.899591):7.15617,Heliosperma:13.055762):2.843393):1.025866):6.970048):18.872736,(Psammosilene:31.254519,((Gypsophila:22.031548,Saponaria:22.031548):6.420574,((Petrorhagia:6.02033,(Dianthus:3.69142,Velezia:3.69142):2.32891):11.522049,((Acanthophyllum:2.713244,Allochrusa:2.713245):7.100586,(Diaphanoptera:8.025693,Ochotonophila:8.025694):1.788137):7.728549):10.909742):2.802397):11.513286):8.052007,((((Honckenya:41.20008,((Stellaria:21.277575,((Holosteum:12.093241,(Moenchia:11.721489,Cerastium:11.72149):0.371751):4.251892,(Myosoton:10.688722,Plettkea:10.688722):5.65641):4.932442):3.259968,(Pseudostellaria:10.59213,Lepyrodiclis:10.59213):13.945414):16.662537):2.966618,Brachystemma:44.1667):1.195614,(Arenaria:33.062588,Moehringia:33.062589):12.299723):0.897757,(Eremogone:46.239036,Thylacospermum:46.239037):0.021035):4.559742):0.040481,Bolanthus:50.860293):0.833802,((Drypis:44.53199,(Bufonia:31.937958,((Colobanthus:6.670985,Sagina:6.670985):20.153828,Sabulina:26.824812):5.113144):12.594032):2.732345,(Scleranthopsis:47.262215,(Pseudocherleria:30.787173,(Scleranthus:29.926519,(Mononeuria:17.371904,(Wilhelmsia:10.223398,Schiedea:10.223398):7.148507):12.554613):0.860655):16.475042):0.002118):4.429761):0.735782):6.451735):3.846014):7.384986):10.573953):7.164019):1.64345):0.945407):5.804634):4.628822):3.072439):3.105952,(((((Tamarix:21.357894,Myricaria:21.357895):8.464748,(Reaumuria:12.433178,Hololachna:12.433177):17.389465):24.004515,Frankenia:53.827159):39.428375,((Aegialitis:41.67845,(((Plumbago:16.358932,(Plumbagella:15.342981,Dyerophytum:15.342981):1.015951):16.096306,Ceratostigma:32.455239):9.211904,(((Goniolimon:27.218302,(Ceratolimon:25.314915,Limoniastrum:25.314915):1.903387):0.730309,((Myriolimon:19.300734,Saharanthus:19.300734):6.975319,(Acantholimon:26.244822,(Afrolimon:14.775083,Limonium:14.775083):11.469739):0.031231):1.672558):1.64515,(Armeria:22.863031,Psylliostachys:22.863031):6.730731):12.073382):0.011309):26.223665,(Symmeria:44.48613,(((Fagopyrum:33.304006,((Polygonum:14.050595,Persicaria:14.050595):16.3669,(Bistorta:25.590647,Koenigia:25.590648):4.826847):2.88651):0.502767,(Pteroxygonum:31.398945,(((((Fallopia:14.174698,(Atraphaxis:6.201961,Bactria:6.201961):7.972738):0.387526,Muehlenbeckia:14.562224):5.112089,Knorringia:19.674314):6.912604,((Coccoloba:17.314995,Rheum:17.314995):0.526957,Oxyria:17.841952):8.744966):1.057151,(Calligonum:11.321705,Pteropyrum:11.321705):16.322363):3.754876):2.407827):8.287391,(Afrobrunnichia:38.69921,((Antigonon:14.334998,Brunnichia:14.334999):19.248207,(((Gymnopodium:27.779203,((Johanneshowellia:13.942939,((((Sidotheca:8.994084,(Lastarriaea:8.970307,(Eriogonum:8.933719,Chorizanthe:8.933718):0.036589):0.023778):0.031927,Hollisteria:9.026012):4.6993,(Dedeckera:13.194762,(Gilmania:10.701325,Pterostegia:10.701325):2.493437):0.53055):0.211404,Goodmania:13.936716):0.006223):0.251976,Dodecahema:14.194914):13.584289):3.280108,((Triplaris:15.895831,Ruprechtia:15.895831):13.768954,Leptogonum:29.664785):1.394527):1.713648,Podopterus:32.772959):0.810247):5.116008):3.39495):2.391966):23.415989):25.353413):6.039987,(((Aldrovanda:54.959614,Dionaea:54.959614):8.0804,Drosera:63.040017):19.949415,((Drosophyllum:57.934616,(Ancistrocladus:36.156418,(Triphyophyllum:7.116822,Habropetalum:7.116822):29.039598):21.778194):20.389696,Nepenthes:78.32431):4.66512):16.306087):7.755772)Caryophyllales.rn.d8s.tre:10.861916)mrcaott557ott67236:1.96101)mrcaott248ott557:1.510431,((((Strombosia:33.585538,(((Strombosiopsis:16.406039,Tetrastylidium:16.406038):4.468536,Engomegoma:20.874577):1.74335,Diogoa:22.617926):10.967614):14.267111,Scorodocarpus:47.85265):49.937317,((Heisteria:83.54504,Maburea:83.54504):8.341988,Erythropalum:91.887024):5.902938):5.793957,(((((Anacolosa:29.274748,Phanerodiscus:29.274748):2.946851,Cathedra:32.2216):35.740955,((((Ongokea:18.425962,Aptandra:18.425962):16.13077,Harmandia:34.556732):22.766378,Hondurodendron:57.32311):5.54357,Chaunochiton:62.86668):5.095873):26.107935,((Ximenia:22.034595,Curupira:22.034595):23.223183,Malania:45.25778):48.81271):2.504062,(((Olax:5.940061,Ptychopetalum:5.940061):56.056335,Dulacia:61.996395):33.393177,(((Minquartia:28.356836,Ochanostachys:28.356836):4.262068,Coula:32.618904):61.541824,(Octoknema:91.767783,((((((Schoepfia:24.171063,Arjona:24.171062):21.224365,Quinchamalium:45.395428):12.618271,Misodendrum:58.013699):9.860559,(((((Loxanthera:22.778307,((Amylotheca:21.886925,((Macrosolen:18.332895,Decaisnina:18.332894):2.684229,Lepidaria:21.017124):0.8698):0.862704,Lysiana:22.749627):0.02868):6.26219,(Peraxilla:10.484714,Alepis:10.484714):18.555784):10.909669,((Tupeia:5.806104,Lepeostegeres:5.806104):32.311417,((Tripodanthus:29.595625,(Phthirusa:27.216259,((Psittacanthus:23.133997,Aetanthus:23.133997):2.919014,((Cladocolea:14.672418,Struthanthus:14.672417):9.302064,(Oryctanthus:7.722202,Dendropemon:7.722202):16.25228):2.07853):1.163247):2.379365):7.04139,Tristerix:36.637015):1.480508):1.832644):1.390014,((((Helixanthera:20.475601,Baratranthus:20.475601):2.638757,((Taxillus:6.235726,Scurrula:6.235726):16.059933,((Tolypanthus:16.002419,(Bakerella:15.96241,Plicosepalus:15.96241):0.040008):4.84725,((((Septulina:16.876484,Oedina:16.876484):2.011932,((((Englerina:10.045822,Tapinanthus:10.045822):4.269728,(Actinanthella:14.27327,(Agelanthus:11.837286,(Oncocalyx:5.557909,Oncella:5.557909):6.279377):2.435984):0.04228):0.379343,Dendrophthoe:14.694894):1.671931,Berhautia:16.366825):2.521592):0.88289,(Vanwykia:17.091911,Socratina:17.091911):2.679395):0.66456,(Phragmanthera:14.685338,((Moquiniella:12.193391,Globimetula:12.193391):1.595188,(Emelianthe:12.696285,(Oliverella:10.8478,(Spragueanella:1.241158,Erianthemum:1.241158):9.606642):1.848485):1.092294):0.896759):5.75053):0.413801):1.445991):0.8187):0.432816,(((Benthamina:16.783321,((Amyema:7.607667,Diplatia:7.607668):6.569265,Dactyliophora:14.176932):2.606389):2.488328,Helicanthes:19.271649):1.113359,Sogerianthe:20.38501):3.162166):10.26608,((Muellerina:17.372331,Ileostylus:17.372332):16.20535,(Cecarria:21.987028,Loranthus:21.987028):11.590654):0.235572):7.526926):6.083844,Nuytsia:47.424026):20.450233):0.121967,((Dactylanthus:29.396982,Hachettea:29.396982):24.849169,Mystropetalon:54.24615):13.750076):13.476493,(((((((Opilia:11.61875,Pentarhopalopilia:11.61875):5.452561,(Cansjera:15.359853,Urobotrya:15.359853):1.711458):2.156237,Champereia:19.227549):1.309612,Agonandra:20.53716):1.476525,Anthobolus:22.013685):6.732197,Lepionurus:28.745882):51.87423,((((((Thesium:35.804213,(Osyridicarpos:10.608067,Lacomucinaea:10.608067):25.196144):26.257507,Buckleya:62.061722):16.073126,((((Balanophora:57.846408,Langsdorffia:57.84641):4.391111,Thonningia:62.23752):11.24772,Sarcophyte:73.48524):1.969797,(((Lophophytum:37.386696,Ombrophytum:37.386696):6.753583,(Corynaea:8.829995,Helosis:8.829995):35.310284):4.841926,Scybalium:48.98221):26.472828):2.67981):1.242424,(Comandra:17.449553,Geocaulon:17.449553):61.927715):0.237041,(((((Scleropyrum:7.463968,Okoubaka:7.463968):0.977173,Staufferia:8.441141):4.173215,Pilgerina:12.614356):2.10689,Pyrularia:14.721246):17.957968,((Acanthosyris:10.354272,Jodina:10.354273):0.840489,Cervantesia:11.194761):21.484451):46.935097):0.318042,((Mida:9.551954,Nanodea:9.551954):67.89897,(((((Santalum:45.475876,(Osyris:26.069471,((Colpoon:10.379158,Rhoiacarpos:10.379158):10.634675,Nestronia:21.013832):5.05564):19.406406):1.123364,((Lepidoceras:37.685356,Eubrachion:37.685356):4.631593,Antidaphne:42.316948):4.282295):1.003372,Myoschilos:47.602615):4.680041,(Omphacomeria:12.558941,Exocarpos:12.558942):39.723717):24.66348,(((((Dendrotrophe:11.168501,Dendromyza:11.168502):2.73798,(Dufrenoya:9.470156,Phacellaria:9.470156):4.436325):18.266188,((Leptomeria:21.263633,Spirogardnera:21.263634):6.242439,Choretrum:27.506072):4.666597):4.055288,(Amphorogyne:11.285421,Daenikera:11.285421):24.942537):37.352707,(((Dendrophthora:41.653188,Phoradendron:41.653187):13.324269,(Korthalsella:23.068036,Ginalloa:23.068035):31.909418):3.372089,(Viscum:56.394653,(Notothixos:53.377243,Arceuthobium:53.377242):3.01741):1.954891):15.231121):3.365472):0.504791):2.481425):0.687759):0.852608):10.295064):2.392946):1.228843):1.184977):7.009373)Santalales.rn.d8s.tre:17.800726)mrcaott248ott19688:1.196363,(Tetracera:50.834066,((((Dillenia:20.241368,Acrotrema:20.241367):4.381683,Schumacheria:24.623051):19.537506,Hibbertia:44.160557):5.859931,((Neodillenia:40.673943,(Doliocarpus:26.808554,(Pinzona:15.918713,Curatella:15.918713):10.88984):13.865389):0.479135,Davilla:41.153076):8.867411):0.813579)Dilleniales.rn.d8s.tre:71.74694)mrcaott248ott10053:1.153209)Pentapetalae:1.341336,(Gunnera:104.641101,Myrothamnus:104.641102)Gunnerales.rn.d8s.tre:20.434456)Gunneridae:3.478354,(((Buxus:46.76596,Notobuxus:46.765957):13.91757,((Styloceras:19.09529,Pachysandra:19.095291):7.4613,Sarcococca:26.556591):34.126938):24.416573,Didymeles:85.1001)Buxales.rn.d8s.tre:43.453808)mrcaott2ott8379:0.443347,(Trochodendron:9.080452,Tetracentron:9.080452)Trochodendraceae:119.9168)mrcaott2ott62529:1.327257,((((((Carnarvonia:33.311628,(((((Megahertzia:24.172619,(Helicia:5.147459,Hollandaea:5.147459):19.02516):3.130259,((Knightia:25.204636,((Xylomelum:21.994386,Lambertia:21.994387):2.436633,((Darlingia:6.169755,Floydia:6.169755):16.622446,(Eucarpha:19.28083,Triunia:19.280832):3.511371):1.638817):0.773616):0.993641,(Roupala:19.689951,(Orites:16.263911,Neorites:16.26391):3.42604):6.508326):1.104601):0.987049,(Sphalmium:25.526949,((Austromuellera:5.309423,Musgravea:5.309423):17.079931,Banksia:22.389354):3.137595):2.762978):1.555299,(((Macadamia:19.341049,((Nothorites:13.351265,Panopsis:13.351265):4.274268,(Brabejum:16.571049,Lasjia:16.571048):1.054484):1.715515):7.98121,((Malagasia:4.637944,Catalepidia:4.637944):18.063986,(Heliciopsis:14.899476,(Athertonia:11.264957,Virotia:11.264958):3.634519):7.802454):4.620328):0.486259,((Bleasdalea:6.361468,(((Sleumerodendron:4.107952,Turrillia:4.107952):1.178544,Kermadecia:5.286496):0.86422,(Euplassa:5.758716,(Gevuina:4.79094,Hicksbeachia:4.79094):0.967776):0.391999):0.210752):8.713501,Cardwellia:15.074968):12.733549):2.036709):1.341076,((Telopea:11.416906,(Embothrium:9.997088,(Alloxylon:9.318208,Oreocallis:9.318209):0.678879):1.419818):16.030165,((Opisthiolepis:21.663902,(Buckinghamia:18.603127,(Finschia:10.751238,(Grevillea:10.60744,Hakea:10.60744):0.143798):7.851888):3.060776):4.014573,((Strangea:17.768772,Stenocarpus:17.768772):5.267889,Lomatia:23.036661):2.641814):1.768594):3.739233):2.125324):9.137669,(((((Stirlingia:32.741971,(Conospermum:27.571031,Synaphea:27.571032):5.170939):3.470481,((Dilobeia:18.919043,Cenarrhenes:18.919043):0.560975,Beaupreopsis:19.480019):16.732435):1.088756,(Beauprea:34.752929,(((Faurea:15.656296,Protea:15.656295):16.103027,(Isopogon:20.115536,(Adenanthos:16.830671,(Leucadendron:14.344265,((Serruria:6.027104,(Sorocephalus:3.67826,Spatalla:3.67826):2.348844):3.911277,(Vexatorella:8.644227,(Paranomus:6.746593,((Mimetes:5.334253,(Orothamnus:5.127668,Leucospermum:5.127668):0.206585):0.217084,Diastella:5.551337):1.195256):1.897634):1.294154):4.405885):2.486406):3.284864):11.643787):1.645172,(Franklandia:32.385387,(Aulax:26.635922,Petrophile:26.635921):5.749465):1.019108):1.348433):2.548281):0.009265,Eidothea:37.310474):2.480333,(Agastachys:23.356236,Symphionema:23.356236):16.43457):2.658488):3.604967,((Placospermum:28.733751,(Toronia:15.129582,(Persoonia:12.127327,(Garnieria:11.847784,Acidonia:11.847784):0.279543):3.002255):13.604169):13.921753,Bellendena:42.655502):3.398758):60.16736,Platanus:106.221617):6.655485,(Sabia:68.191554,(Meliosma:22.909323,Ophiocaryon:22.909321):45.28223):44.68555):14.623476,Nelumbo:127.500572)Proteales.rn.d8s.tre:2.823937)mrcaott2ott969:1.356169,(Euptelea:114.832962,(((Pteridophyllum:85.33339,(Hypecoum:70.857956,(Lamprocapnos:40.838715,(Ehrendorferia:33.111994,((((Capnoides:24.120619,(Dactylicapnos:23.959989,(Corydalis:23.401436,(((Cysticapnos:10.93506,Discocapnos:10.93506):2.57662,Trigonocapnos:13.511679):7.68423,(((Fumariola:6.770961,Cryptocapnos:6.770961):3.562946,(Rupicapnos:9.160857,Fumaria:9.160856):1.173051):6.192541,((Platycapnos:15.240189,(Ceratocapnos:12.501862,Sarcocapnos:12.501861):2.738328):0.429007,Pseudofumaria:15.669196):0.857251):4.669462):2.205526):0.558553):0.160629):2.106567,Adlumia:26.227185):1.134141,Ichtyoselmis:27.361326):3.223096,Dicentra:30.584421):2.527571):7.726724):30.019241):14.475429):1.864629,(Eschscholzia:64.967928,((Dendromecon:27.893887,Hunnemannia:27.893888):32.42829,((((Bocconia:30.698647,Macleaya:30.698646):4.878454,(((Chelidonium:10.976872,Stylophorum:10.976872):6.133276,Hylomecon:17.110148):13.372245,(Dicranostigma:17.529657,Glaucium:17.529658):12.952736):5.094707):10.128105,(Eomecon:17.193348,Sanguinaria:17.193348):28.511858):9.43957,(((Cathcartia:13.184994,Meconopsis:13.184994):22.585741,(Papaver:21.125656,Roemeria:21.125655):14.645079):12.435719,(((Platystigma:9.131104,Platystemon:9.131104):32.211983,Romneya:41.343086):4.435838,(Argemone:35.270872,Arctomecon:35.27087):10.508055):2.427528):6.938321):5.177404):4.645747):22.23009):25.740055,(((((((Boquila:9.170454,Lardizabala:9.170455):13.343255,((Stauntonia:7.033041,Holboellia:7.033042):3.572048,(Archakebia:2.718244,Akebia:2.718244):7.886846):11.908619):11.110801,Sinofranchetia:33.62451):7.196887,Decaisnea:40.821399):11.075381,Sargentodoxa:51.896779):34.438004,Kingdonia:86.33478):11.863469,((((Menispermum:6.120631,Sinomenium:6.120631):57.990246,((Limacia:59.776276,((((((Eleutharrhena:13.925522,Carronia:13.925523):0.62687,(Macrococculus:13.973612,Pleogyne:13.973612):0.57878):1.253089,(Beirnaertia:13.065071,((Tiliacora:11.567863,(Anisocycla:9.803307,(Pycnarrhena:5.57751,Albertisia:5.57751):4.225797):1.764556):0.010032,Triclisia:11.577895):1.487176):2.74041):0.645766,(Sciadotenia:7.917352,(Curarea:7.463138,Chondrodendron:7.463138):0.454214):8.533896):7.590561,((Rhaptonema:11.378542,(Strychnopsis:4.48859,Spirospermum:4.48859):6.889952):9.689163,(Haematocarpus:15.561325,((Cocculus:13.946596,Pachygone:13.946596):1.144904,Hyperbaena:15.0915):0.469825):5.50638):2.974104):33.23707,(Stephania:27.747779,(Perichasma:25.750816,(Antizoma:11.910888,(Cissampelos:9.107417,Cyclea:9.107418):2.80347):13.839928):1.996963):29.531097):2.497401):1.33043,(Diploclisia:43.602111,((((((Orthomene:9.78107,(Telitoxicum:9.407418,Caryomene:9.407418):0.373651):0.725802,(Elephantomene:10.501036,Abuta:10.501037):0.005836):0.251398,Anomospermum:10.75827):6.434599,(Echinostephia:0.009749,Sarcopetalum:0.009749):17.183119):2.135363,(Legnephora:15.888094,(Parapachygone:5.555483,Hypserpa:5.555483):10.332612):3.440137):7.386674,Pericampylus:26.714905):16.887207):17.504595):3.00417):3.21907,((Coscinium:14.656099,(Arcangelisia:7.131975,Anamirta:7.131976):7.524124):26.631672,((((Disciphania:17.098085,Aspidocarya:17.098085):2.407001,Parabaena:19.505087):5.578419,(Tinomiscium:21.095613,(((Orthogynium:0.924169,Burasaia:0.924169):12.323038,(Dioscoreophyllum:11.692823,(((((Syntriandrium:2.915873,Odontocarya:2.915872):1.109507,(Tinospora:3.754359,Leptoterantha:3.754359):0.27102):2.016011,Chasmanthera:6.04139):2.856247,(Kolobopetalum:3.922114,Rhigiocarya:3.922114):4.975523):0.674446,Jateorhiza:9.572083):2.12074):1.554384):0.005077,(Borismene:9.719681,(Fibraurea:8.371142,(Sphenocentrum:4.635405,Penianthus:4.635405):3.735737):1.348539):3.532602):7.843331):3.987892):6.067012,Calycocarpum:31.150518):10.137252):26.042175):22.595581,((Glaucidium:66.06198,(Hydrastis:57.953964,((Coptis:15.568307,Xanthorhiza:15.568306):27.976332,(((((Asteropyrum:37.767406,((Adonis:16.375306,(Megaleranthis:1.465142,Trollius:1.465143):14.910164):11.192639,(Caltha:27.453406,Calathodes:27.453407):0.114539):10.199461):1.917939,((Anemonopsis:7.91325,Beesia:7.91325):10.43467,((Actaea:10.382214,Cimicifuga:10.382214):4.442187,Eranthis:14.824401):3.523519):21.337425):1.606258,(Helleborus:40.544439,(Callianthemum:40.292199,(((Anemone:13.114299,Pulsatilla:13.114298):6.11811,((Naravelia:5.878142,Clematis:5.878141):7.615208,Anemoclema:13.49335):5.739059):19.586435,(((((Laccopetalum:3.36962,Krapfia:3.369619):12.99032,(Batrachium:15.101475,Ranunculus:15.101475):1.258464):5.133988,(Ceratocephala:19.727541,Myosurus:19.72754):1.766387):2.034359,(Coptidium:7.326218,Ficaria:7.326219):16.202068):1.009419,(((Beckwithia:5.821698,Cyrtorhyncha:5.821698):7.935392,(((Arcteranthis:8.732036,Trautvetteria:8.732037):2.390334,Oxygraphis:11.122371):1.753882,Halerpestes:12.876253):0.880838):4.069615,(Kumlienia:15.266122,(Callianthemoides:9.758129,(Peltocalathos:8.35912,Hamadryas:8.35912):1.399009):5.507993):2.560584):6.710999):14.281139):1.473357):0.252239):0.747163):0.494432,((((Gymnaconitum:22.041687,((Consolida:12.911321,Aconitella:12.911323):6.461319,Delphinium:19.372642):2.669046):1.14278,Aconitum:23.184468):0.924074,Staphisagria:24.108541):16.603638,(Komaroffia:20.751177,(Garidella:13.181427,Nigella:13.181426):7.569751):19.961002):1.073855):0.764671,((((Enemion:7.756079,Isopyrum:7.756079):9.555728,Dichocarpum:17.311807):1.189206,((Aquilegia:3.010125,Semiaquilegia:3.010125):0.780227,Urophysa:3.790352):14.71066):0.557221,((Leptopyrum:13.359007,(Paropyrum:4.637357,Paraquilegia:4.637357):8.72165):1.872814,Thalictrum:15.231821):3.826412):23.492472):0.993933):14.409327):8.108014):14.221065,(Nandina:42.942146,((Podophyllum:4.483559,Sinopodophyllum:4.483559):37.347816,(((Jeffersonia:5.97874,Plagiorhegma:5.97874):35.151585,(((Achlys:34.669462,(Diphylleia:6.659319,Dysosma:6.659319):28.010141):0.971218,Bongardia:35.64068):3.35682,(Epimedium:5.233587,Vancouveria:5.233588):33.763912):2.132824):0.699036,((Caulophyllum:10.062384,(Gymnospermium:7.68466,Leontice:7.68466):2.377723):28.6901,(Ranzania:23.6489,(Berberis:2.857692,Mahonia:2.857692):20.791208):15.103583):3.076877):0.002017):1.110768):37.3409):9.642483):8.272723):14.739821):1.894891)Ranunculales.rn.d8s.tre:16.847725):0.000139395596,Phyllites:131.68068)eudicotyledons:2.742485,Ceratophyllum:134.42317)mrcaott2ott10930:1.33488,(((((((((((Hanguana:68.228641,(Cartonema:49.573154,(Palisota:36.181266,((((Stanfieldiella:22.707664,(Anthericopsis:18.67614,Murdannia:18.676139):4.031525):4.343068,((Pollia:10.851464,((Floscopa:6.147665,Commelina:6.147665):3.849309,Polyspatha:9.996974):0.85449):2.639777,(Aneilema:10.392902,Rhopalephora:10.392902):3.09834):13.559491):2.763247,(Streptolirion:15.13333,Spatholirion:15.13333):14.680649):5.641483,((Cochliostema:17.225922,Geogenanthus:17.225922):12.480806,((Dichorisandra:9.68042,Siderasis:9.680419):16.714767,(((Cyanotis:8.091341,Belosynapsis:8.09134):7.087157,(Amischotolype:10.986955,Coleotrype:10.986955):4.191542):8.788762,(((Elasis:16.107998,(Tradescantia:12.634267,Gibasis:12.634266):3.473731):1.026346,(Tripogandra:14.896442,Callisia:14.896443):2.237901):3.48183,(Weldenia:18.482191,Tinantia:18.482191):2.133983):3.351085):2.427927):3.311542):5.748734):0.725804):13.391889):18.655487):0.319354,((Helmholtzia:13.764312,(Philydrella:13.340615,Philydrum:13.340614):0.423698):48.56945,(((Hydrothrix:5.7623,Heteranthera:5.762301):6.964275,(Eichhornia:9.139871,(Pontederia:8.085533,Monochoria:8.085533):1.054337):3.586704):31.602814,(((Xiphidium:16.1618,(Wachendorfia:15.46056,Schiekia:15.46056):0.701241):6.222987,(Lachnanthes:19.122711,(Dilatris:17.157775,Haemodorum:17.157775):1.964937):3.262076):15.861993,(Tribonanthes:15.118713,((Macropidia:4.059159,Anigozanthos:4.059159):6.914501,(Phlebocarya:9.446683,(Blancoa:6.334727,Conostylis:6.334727):3.111957):1.526977):4.145054):23.128069):6.082607):18.004375):6.214232)Commelinales.rn.d8s.tre:11.255211,(((((Strelitzia:31.727593,(Ravenala:25.11766,Phenakospermum:25.11766):6.609934):15.414429,Orchidantha:47.142023):3.147851,Heliconia:50.289875):4.381496,(((Sarcophrynium:22.193263,((Thaumatococcus:11.637223,Megaphrynium:11.637224):9.204347,(Trachyphrynium:3.444278,Hypselodelphys:3.444278):17.397291):1.351693):4.95646,(((((Donax:5.614749,Schumannianthus:5.614749):4.823958,Phrynium:10.438707):13.531759,Thalia:23.970467):1.309477,((Goeppertia:22.221623,((Ischnosiphon:7.226328,Pleiostachya:7.226329):10.870686,(Sanblasia:10.618179,Calathea:10.618179):7.478835):4.12461):1.74942,Monotagma:23.971043):1.308899):0.903578,(((Afrocalathea:11.339103,Stachyphrynium:11.339103):11.044102,Marantochloa:22.383205):1.717172,(((Saranthe:10.132898,(Stromanthe:7.201892,Ctenanthe:7.201892):2.931006):1.426837,((Myrosma:9.722428,(Hylaeanthe:7.76711,Koernickanthe:7.76711):1.955318):0.738593,Maranta:10.461022):1.098713):8.114991,Halopegia:19.674726):4.42565):2.083145):0.966201):20.539019,(((Aulotandra:8.271083,Siphonochilus:8.271083):17.650803,(((((Amomum:9.529389,(Hornstedtia:5.74507,((Elettaria:4.179818,Etlingera:4.179819):1.21751,(Vanoverberghia:5.085815,Leptosolena:5.085815):0.311514):0.347741):3.78432):3.488389,((Elettariopsis:10.433199,(Renealmia:9.798253,Aframomum:9.798253):0.634946):2.492355,((Pleuranthodium:6.338377,Burbidgea:6.338378):2.673303,(Siamanthus:7.925606,Siliquamomum:7.925606):1.086074):3.913875):0.092223):1.802333,(Alpinia:14.512498,Plagiostachys:14.512498):0.307613):4.51003,Tamijia:19.330141):0.579756,((Hemiorchis:7.702454,Gagnepainia:7.702455):7.996092,((((((Pyrgophyllum:9.887345,Camptandra:9.887345):0.692806,(((Hitchenia:2.38317,Curcuma:2.38317):2.538889,((Laosanthus:0.945444,Stahlianthus:0.945444):3.340901,Smithatris:4.286344):0.635714):5.067663,(Larsenianthus:8.84157,Hedychium:8.841569):1.148152):0.59043):0.037082,Pommereschea:10.617233):1.648904,((Kaempferia:10.97983,(Kedhalia:8.136779,Haniffia:8.136779):2.843051):0.016291,((Cornukaempferia:10.222447,(Distichochlamys:10.210519,Zingiber:10.210519):0.011928):0.550382,(((Myxochlamys:3.648253,Borneocola:3.648253):3.527562,Scaphochlamys:7.175815):2.61029,Boesenbergia:9.786105):0.986724):0.223292):1.270017):0.463551,((Cautleya:9.497261,Rhynchanthus:9.497262):2.01494,Roscoea:11.512202):1.217486):2.476316,(Caulokaempferia:14.506105,Globba:14.506106):0.699899):0.492542):4.21135):6.011989):20.209772,(((Costus:17.343446,(Hellenia:5.59227,Tapeinochilos:5.59227):11.751176):0.229745,Paracostus:17.573193):0.406448,(Cheilocostus:17.946592,((Monocostus:7.034862,Dimerocostus:7.034863):8.662727,Chamaecostus:15.69759):2.249003):0.033047):28.152018):1.557084):6.982628):3.589181,(Ensete:19.608547,Musella:19.608545):38.652004)Zingiberales.rn.d8s.tre:21.542656)mrcaott121ott3449:18.40578,(((Eugeissona:29.3627768,((Korthalsia:19.0582028,((Metroxylon:10.5503238,((Plectocomia:7.48513108,Plectocomiopsis:7.485131):2.070731,Myrialepis:9.555861):0.9944629):2.3860707,((Pigafetta:11.5922052,((Calamus:8.184207781,(Daemonorops:7.034754757,(Pogonotium:6.258072,Ceratolobus:6.2580718):0.77668303):1.1494528):0.40141916,Retispatha:8.585628):3.0065784):0.69830346,(Salacca:9.7306189,Eleiodoxa:9.730619):2.559889):0.6458869):6.121808):3.3401504,(((Eremospatha:11.5666351,Oncocalamus:11.5666354):1.303427,Laccosperma:12.8700622):8.866962,((Mauritia:9.224009,(Lepidocaryum:5.35984,Mauritiella:5.35983986):3.8641675):11.008793,Raphia:20.23280146):1.504225):0.66132843):6.964424):20.208778,(Nypa:47.914032,((((Iriartea:10.525349,(((Iriartella:9.0010433,Socratea:9.0010438):0.45550802,Wettinia:9.45655236):0.71974266,Dictyocaryum:10.1762948):0.34905383):13.515658,(((Roystonea:20.7205614,(Reinhardtia:18.007753,((Beccariophoenix:11.089983,((Voanioala:9.801196,(((((Syagrus:4.193009071,Lytocaryum:4.19301):1.3447543,Allagoptera:5.53776404):0.01946333,Attalea:5.55722675):1.6326511,(Jubaea:2.7238011,Butia:2.723800194):4.466077):1.0996355,(Parajubaea:5.1563688,Cocos:5.156368):3.1331453):1.5116831):0.9451539,Jubaeopsis:10.74635):0.34363273):4.092416,(((Aiphanes:9.1645583,(Astrocaryum:7.8972063,Bactris:7.8972056):1.2673528):1.1296797,(Desmoncus:8.85962157,Acrocomia:8.859622592):1.4346174):1.8569074,(Elaeis:7.3077865,Barcella:7.3077865):4.8433595):3.0312517):2.825356):2.7128062):0.029723544,(((((Pelagodoxa:7.635272,Sommieria:7.635272):8.72662,Leopoldinia:16.36189):1.1021171,(((((((Oncosperma:11.1290202,(Deckenia:6.6587377,(Tectiphiala:1.5006936,Acanthophoenix:1.5006936):5.158045):4.4702826):0.6149096,(Cyrtostachys:10.87342,(Areca:10.8364585,(Nenga:9.7761684,Pinanga:9.776168087):1.0602912):0.036961555):0.87050956):0.45943373,((((Hedyscepe:5.402048,Rhopalostylis:5.402048):2.8026226,(Actinorhytis:5.8408403,(Archontophoenix:5.04285,(Actinokentia:2.4631444,(Kentiopsis:2.408100945,Chambeyronia:2.408100907):0.05504267):2.5797055):0.79799116):2.3638306):2.9062755,((((Dictyosperma:8.531275,((Carpoxylon:6.5640235,(Satakentia:5.204978,Neoveitchia:5.204978):1.3590454):1.7354921,(Clinostigma:7.48134234,Bentinckia:7.4813428):0.818173):0.23175922):0.9473947,((Clinosperma:5.4378753,Cyphokentia:5.4378753):0.2914955,Dransfieldia:5.72937):3.7492998):0.3685441,((Heterospathe:8.55929081,Lepidorrhachis:8.559291):0.039577805,(((Burretiokentia:6.242328346,Cyphophoenix:6.2423286):0.5228299,(Basselinia:6.4915354,Cyphosperma:6.4915357):0.27362275):0.78381956,Physokentia:7.548978):1.0498899):1.2483448):0.23926577,((Calyptrocalyx:9.408695356,(Howea:6.1020437,Linospadix:6.1020435):3.3066528):0.3670954,(((((Carpentaria:3.289096,(Normanbya:3.2474868,Wodyetia:3.2474868):0.041610267):1.2658484,(Ptychococcus:4.091737,Brassiophoenix:4.09173705):0.4632086):2.2102282,(Adonidia:5.577763,((Solfia:4.2312846,Balaka:4.231283639):1.224495,(Veitchia:5.05997461,(Ponapea:5.0404233,Drymophloeus:5.040423537):0.019552244):0.39580318):0.12198463):1.1874095):0.17514123,Ptychosperma:6.940313864):2.0489612,Hydriastele:8.989275018):0.78651667):0.3106867):1.0244666):0.93014795,Rhopaloblaste:12.0410933):0.16227016):0.21553273,((Phoenicophorium:12.355282,Nephrosperma:12.355282):0.029083177,(Verschaffeltia:5.1354604,Roscheria:5.1354604):7.2489047):0.03453212):0.06702279,(Loxococcus:12.107264,(Iguanura:11.4678,(Masoala:11.3855489,(Lemurophoenix:8.929441,(Marojejya:6.8299855,Dypsis:6.829985337):2.0994565):2.456106):0.08225235):0.6394626):0.37865612):3.6098733,((((Oenocarpus:8.9256885,Hyospathe:8.925689):1.31994,Neonicholsonia:10.245628):1.8386061,Prestoea:12.0842344):0.37715444,Euterpe:12.4613895):3.634403):0.35940295,(Pholidostachys:10.3273976,(Welfia:8.669685,((Asterogyne:7.6562412,(Calyptrogyne:4.057767124,Calyptronoma:4.0577652):3.5984752):0.97582495,Geonoma:8.6320653):0.037619885):1.6577115):6.1277986):1.0088123):1.3907717,Manicaria:18.85478):1.5422087,((Sclerosperma:14.961117,Orania:14.9611169):4.5329494,Podococcus:19.494066):0.9029212):0.35329658):1.1871625,(Hyophorbe:15.450791,(((Chamaedorea:12.65432027,Synechanthus:12.654321):0.3178286,Gaussia:12.9721503):1.460586,Wendlandiella:14.432736):1.018055):6.486657):2.1035602):5.522838,(((Ceroxylon:4.43784945,Juania:4.4378495):2.782402,(Ravenea:6.0413526,Oraniopsis:6.0413527):1.1788988):10.270183,((Aphandra:4.080031,(Ammandra:4.0292244,Phytelephas:4.0292246):0.0508062):12.323952,Pseudophoenix:16.4039839):1.0864519):12.073411):14.768559,((((Chuniophoenix:18.081393,Kerriodoxa:18.081392):3.207292,(Tahina:16.374031,Nannorrhops:16.374031):4.9146547):10.871645,((Caryota:17.9193451,(Wallichia:15.0101881,Arenga:15.01018795):2.9091558):12.877193,(((Hyphaene:10.2663405,Medemia:10.26634):3.5853698,(Satranala:10.033507,Bismarckia:10.033507):3.818204):4.980493,(Borassodendron:16.7176561,((Borassus:15.3814113,Latania:15.3814103):1.2761894,Lodoicea:16.6576):0.060055118):2.114548):11.9643346):1.3637929):5.4903584,((Phoenix:31.30087746,(Pritchardia:21.28249689,(Copernicia:19.2507572,(Washingtonia:18.365857,(((((Johannesteijsmannia:10.6351477,Livistona:10.635148):1.0810056,(Pholidocarpus:11.5770636,Licuala:11.57706443):0.13908948):0.03572573,Saribus:11.751879):2.7150407,(Serenoa:8.616713,Acoelorraphe:8.616713):5.850207):2.2534263,((((Maxburretia:10.8538234,Chamaerops:10.853823):0.3213367,(((Rhapis:7.6891096,Guihaia:7.6891088):2.6331666,Trachycarpus:10.3222753):0.46500394,Rhapidophyllum:10.78728):0.38787898):2.114458,Brahea:13.289618):1.9766296,Colpothrinax:15.2662475):1.4540987):1.6455096):0.88490206):2.0317395):10.018381):1.9832281,(Sabal:25.89798289,((Trithrinax:16.745228,(Cryosophila:16.7130922,Chelyocarpus:16.7130914):0.032135915):3.8617902,(Itaya:17.975323,(Schippia:16.172705,(Thrinax:14.01270685,(Zombia:13.95628,(Hemithrinax:9.4759419,Coccothrinax:9.4759418):4.480339):0.05642758):2.1599977):1.8026181):2.6316943):5.290967):7.386122):4.366583):6.681717):3.5816274):1.657522):47.637432,(Baxteria:47.603075,(Calectasia:29.326588,Dasypogon:29.326588):18.276485):49.60591)Arecales.rn.d8s.tre:1)mrcaott121ott4575:10.026148,(((((((((((((((((((((((((((((((((((((((Cynodon:6.821282,(Stapfochloa:6.817311,Micrachne:6.81731):0.003972):0.728336,Eustachys:7.549618):0.780153,Rendlia:8.32977):0.167259,((Microchloa:7.192613,Harpochloa:7.192613):1.297839,Oxychloris:8.490452):0.006578):0.140331,Lepturus:8.637361):0.047897,(Tetrapogon:6.136629,Leptochloa:6.136629):2.548629):0.385071,(Chloris:8.663344,Enteropogon:8.663346):0.406984):0.296637,Schoenefeldia:9.366966):0.378153,((Eleusine:8.605143,Coelachyrum:8.605143):0.893284,Disakisperma:9.498428):0.246691):0.03707,Dinebra:9.782189):0.090716,(Austrochloris:5.299243,Astrebla:5.299243):4.573662):0.651033,Acrachne:10.523938):0.370803,Diplachne:10.894741):1.320037,Sclerodactylon:12.214778):0.006062,((((Triodia:3.924716,Symplectrodia:3.924716):4.603908,Monodia:8.528625):0.003096,Plectrachne:8.531721):3.442818,(((Dactyloctenium:7.19595,Brachychloa:7.195949):0.555494,Neobouteloua:7.751443):1.621957,(Aeluropus:9.350986,Odyssea:9.350986):0.022414):2.601139):0.246302):0.337292,(((((((Perotis:5.254288,Mosdenia:5.254288):3.925725,Ctenium:9.180013):0.446646,Trichoneura:9.626658):0.063699,(((Gymnopogon:5.311706,Bewsia:5.311706):0.006203,Lophacme:5.317909):2.712882,Leptothrium:8.030791):1.659567):0.392047,Craspedorhachis:10.082405):0.36975,(((Gouinia:2.847598,Vaseyochloa:2.847598):1.053039,Tridentopsis:3.900637):1.884256,Triplasis:5.784892):4.667263):0.418725,((Tuctoria:5.919304,Orcuttia:5.919303):0.549585,Neostapfia:6.468889):4.401992):1.687252):0.516082,((((Tripogon:6.22985,Oropetium:6.22985):4.519508,Melanocenchris:10.749358):0.737452,Desmostachya:11.48681):1.58324,Eragrostiella:13.07005):0.004164):0.328754,Orinus:13.40297):0.014794,(((((Muhlenbergia:12.185071,(((((((Munroa:7.395393,Erioneuron:7.395394):2.758345,Blepharidachne:10.153738):0.089969,Swallenia:10.243707):0.677064,Scleropogon:10.920771):0.903301,Hilaria:11.824072):0.190884,Jouvea:12.014956):0.1655,Allolepis:12.180456):0.004615):0.102896,(Distichlis:11.75059,Bouteloua:11.750589):0.537378):0.07911,Sohnsia:12.367077):0.560579,(((Tragus:3.059103,Monelytrum:3.059103):1.222307,Polevansia:4.281411):1.565052,Willkommia:5.846463):7.081193):0.229734,((Pappophorum:5.19515,Tridens:5.195151):6.807234,Cleistogenes:12.002384):1.155006):0.260373):0.004063,(Decaryella:11.54386,Neostapfiella:11.54386):1.877966):2.214174,(Sporobolus:10.594086,Zoysia:10.594085):5.041915):1.778343,((((((Eragrostis:10.304692,Pogonarthria:10.304689):0.111014,((Ectrosia:0.214713,Heterachne:0.214713):8.281047,Cladoraphis:8.49576):1.919944):1.670684,Psammagrostis:12.086388):0.005131,(((Fingerhuthia:3.682847,Tetrachne:3.682847):0.580758,Entoplocamia:4.263605):0.944976,Uniola:5.20858):6.882939):0.93965,(Enneapogon:9.298316,(Schmidtia:7.808432,Cottea:7.808432):1.489884):3.732853):0.006157,Viguierella:13.037326):4.377017):0.707151,(Triraphis:3.757213,Neyraudia:3.757213):14.36428):4.402954,(Centropodia:13.983369,Ellisochloa:13.983368):8.541079):1.532241,(((((((((((Rytidosperma:6.258105,Tribolium:6.258104):0.234845,Schismus:6.49295):2.669418,Tenaxia:9.162368):1.249907,(Danthonia:4.557767,(Notochloe:2.063845,Chimaerochloa:2.063845):2.493921):5.854508):0.684931,Cortaderia:11.097205):0.487963,Chaetobromus:11.585168):0.299996,Austroderia:11.885164):3.301601,Chionochloa:15.186766):1.374114,((Pentameris:14.004723,Pseudopentameris:14.004723):0.849453,Plinthanthesis:14.854176):1.706703):0.674225,(Capeochloa:3.42578,Geochloa:3.42578):13.809323):3.218318,Merxmuellera:20.453421):3.603267):1.029296,((((((Isachne:13.562972,Coelachne:13.562973):0.709114,Sphaerocaryum:14.272087):0.002645,Hubbardia:14.274732):0.718647,Eriachne:14.993379):4.033542,Micraira:19.026923):4.509627,((((Phragmites:3.737703,(Molinia:3.223245,Hakonechloa:3.223244):0.514459):10.498469,Styppeiochloa:14.236172):2.835924,Elytrophorus:17.072098):3.205906,((Amphipogon:16.868057,Arundo:16.868057):0.402414,Monachather:17.270472):3.007532):3.258546):1.549437):0.579584,((((((((Panicum:10.612471,(Yakirra:4.731916,Louisiella:4.731915):5.880555):3.58174,((((((Urochloa:6.627821,(Eriochloa:6.467682,Megathyrsus:6.467683):0.160139):0.937297,Brachiaria:7.565119):0.299095,Scutachne:7.864213):0.996737,(((Melinis:3.410216,(Leucophrys:2.722278,Tricholaena:2.722278):0.687939):3.839032,Moorochloa:7.249249):1.284288,Rupichloa:8.533537):0.327414):0.896609,Thuarea:9.75756):4.430311,Hylebates:14.187871):0.006339):0.407303,((((((Cenchrus:5.054227,Snowdenia:5.054227):0.963287,(Setaria:5.561534,(((Xerochloa:3.446944,Alexfloydia:3.446944):1.013292,(Whiteochloa:3.891034,Chamaeraphis:3.891034):0.569202):0.737342,((Spinifex:3.074251,Pseudochaetochloa:3.074251):1.364336,Hygrochloa:4.438587):0.758991):0.363956):0.455981):0.164101,((Stenotaphrum:5.73756,(Plagiosetum:0.919688,Paractaenum:0.919688):4.817872):0.349875,(((Ixophorus:3.4053,Zuloagaea:3.4053):1.426546,Setariopsis:4.831845):0.923311,Dissochondrus:5.755157):0.332278):0.094181):0.543211,(Paspalidium:4.199154,Uranthoecium:4.199154):2.525672):1.909428,Pseudoraphis:8.634254):5.961945,Acritochaete:14.596199):0.005315):2.004986,((((((((Echinochloa:8.126286,Alloteropsis:8.126286):0.164382,(Entolasia:6.727023,Amphicarpum:6.727023):1.563645):0.219203,(Parodiophyllochloa:8.178194,(Ottochloa:7.685083,Microcalamus:7.685083):0.49311):0.331678):0.103526,Acroceras:8.613397):1.052497,(((Oplismenus:1.748459,Cyphochlaena:1.748458):3.460407,Lasiacis:5.208865):2.219712,(Cyrtococcum:5.89808,Pseudechinolaena:5.89808):1.530497):2.237317):0.003994,(Poecilostachys:5.882094,Pseudolasiacis:5.882094):3.787795):3.581471,Dichanthelium:13.25136):0.610418,((((Neurachne:2.336403,Paraneurachne:2.336403):4.012176,(((Cleistochloa:1.578689,Calyptochloa:1.578689):0.751699,Ancistrachne:2.330387):3.065563,Thyridolepis:5.39595):0.952628):4.220888,(Homopholis:2.63839,Walwhalleya:2.63839):7.931076):0.655516,(Sacciolepis:7.164795,Trichanthecium:7.164796):4.060187):2.636795):2.744723):1.297457,(((Digitaria:6.54638,(Anthephora:5.941454,Chaetopoa:5.941454):0.604927):0.099789,Chlorocalymma:6.64617):1.169366,Megaloprotachne:7.815536):10.088421):2.915135,((((((((((((((((Andropogon:2.961801,Hyparrhenia:2.961801):0.007989,Diheteropogon:2.969789):0.472562,Schizachyrium:3.442351):1.009529,Spodiopogon:4.45188):0.317534,((((((Bothriochloa:2.011832,Dichanthium:2.011832):0.440751,Capillipedium:2.452583):1.191622,Cymbopogon:3.644204):0.281069,Themeda:3.925273):0.138893,(((Exotheca:2.275092,Monocymbium:2.275092):0.868483,Anadelphia:3.143575):0.743606,Iseilema:3.887181):0.176985):0.274136,Heteropogon:4.338302):0.431112):1.932282,(((Sorghum:6.634042,Sorghastrum:6.634042):0.056069,(((Saccharum:2.905313,Miscanthus:2.905314):3.441297,((Microstegium:6.052898,Pseudopogonatherum:6.052898):0.202405,Eulalia:6.255303):0.091307):0.009975,Apluda:6.356585):0.333526):0.0051,((Pogonatherum:4.408165,Imperata:4.408165):0.013835,(Trachypogon:4.297033,Germainia:4.297033):0.124967):2.27321):0.006485):0.382652,Dimeria:7.084347):1.045345,(((((((((Hemarthria:3.367973,Heteropholis:3.367973):0.308294,Ophiuros:3.676268):0.220904,Mnesithea:3.897172):0.004875,Thaumastochloa:3.902047):0.6993,Eremochloa:4.601347):2.922836,Rottboellia:7.524183):0.005581,Elionurus:7.529764):0.126128,Urelytrum:7.655892):0.006112,((Ischaemum:6.942113,Sehima:6.942112):0.020674,Coix:6.962786):0.699217):0.467689):1.95945,Chrysopogon:10.089142):0.325883,Phacelurus:10.415026):1.486098,Chionachne:11.901124):2.973956,(Tripsacum:9.388889,Zea:9.388889):5.486191):0.158997,Arthraxon:15.034078):2.277973,(Arundinella:16.327447,Garnotia:16.327448):0.984604):0.687628,Jansenella:17.999678):2.162647,(((((((Paspalum:3.770028,Reimarochloa:3.77003):1.798269,(Anthaenantiopsis:4.506951,Hopia:4.506951):1.061348):4.359216,((Axonopus:7.493077,Streptostachys:7.493077):1.93225,Renvoizea:9.425327):0.502188):0.193484,((Ichnanthus:9.259049,(Ocellochloa:8.059605,Echinolaena:8.059605):1.199443):0.632477,Oedochloa:9.891525):0.229475):0.743751,(Hildaea:9.417345,Gerritea:9.417344):1.447406):1.881894,(((((((((Coleataenia:5.064864,Triscenia:5.064864):2.574857,Canastra:7.639721):0.202496,Apochloa:7.842217):0.688424,Phanopyrum:8.53064):1.594628,Oplismenopsis:10.125268):1.251576,Oncorachis:11.376844):0.493071,Stephostachys:11.869916):0.009783,((Homolepis:9.887896,(Mesosetum:3.746594,Tatianyx:3.746594):6.141301):0.139842,((Achlaena:2.935935,Altoparadisium:2.935935):1.815753,Arthropogon:4.751688):5.276049):1.851961):0.56417,(((Hymenachne:6.70256,Rugoloa:6.70256):0.646588,((Steinchisma:4.342152,Otachyrium:4.342153):0.898277,Plagiantha:5.24043):2.108718):1.285359,Anthaenantia:8.634507):3.809362):0.302776):3.26602,Reynaudia:16.012665):4.149661):0.656767):0.988761,Gynerium:21.807854):1.515369,(((((Loudetia:4.089717,Loudetiopsis:4.089717):4.042232,Danthoniopsis:8.131949):1.155186,(((Tristachya:7.834257,Isalus:7.834257):1.10392,Trichopteryx:8.938177):0.003341,Gilgiochloa:8.941518):0.345617):11.545477,(((Centotheca:10.823967,Megastachya:10.823967):0.970728,(Cyperochloa:7.630242,Spartochloa:7.630242):4.164454):0.950996,Thysanolaena:12.745692):8.08692):2.156223,(((Zeugites:8.106174,Pohlidium:8.106173):1.909586,(Lophatherum:7.449294,Orthoclada:7.449293):2.566466):8.722201,(Chasmanthium:6.152594,Bromuniola:6.152595):12.585366):4.250875):0.334387):2.342347):0.614988,(Aristida:18.183476,(Stipagrostis:9.127524,Sartidia:9.127525):9.055953):8.097079):13.470504,(((((((((((((((((((((Festuca:5.64091,Vulpia:5.640908):1.783339,((Micropyrum:6.917843,Psilurus:6.917843):0.252612,Dielsiochloa:7.170455):0.253792):0.746621,Megalachne:8.170868):0.684669,Castellia:8.855537):2.78997,(Lolium:10.039623,Leucopoa:10.039622):1.605886):0.864464,(Scolochloa:4.36394,Dryopoa:4.36394):8.146032):0.154192,((((((Catapodium:3.813449,Desmazeria:3.813448):0.160467,(Cutandia:2.915662,Vulpiella:2.915662):1.058253):0.324226,(Parapholis:1.304159,Hainardia:1.304158):2.993983):3.555065,Sphenopus:7.853206):1.529699,Cynosurus:9.382905):2.386745,(Dactylis:2.670711,Lamarckia:2.670711):9.098939):0.894515):0.034779,(((Helictochloa:9.872583,Molineriella:9.872584):2.373928,(((Aira:6.727843,(Periballia:2.172972,Avenella:2.172972):4.554871):1.377293,Corynephorus:8.105137):2.124877,Antinoria:10.230014):2.016498):0.304133,(Deschampsia:10.821203,(Holcus:4.141585,Vahlodea:4.141585):6.679617):1.729443):0.148299):0.079369,((Sesleria:7.65317,(Oreochloa:6.37907,Mibora:6.37907):1.2741):2.582333,Echinaria:10.235503):2.54281):0.480463,((((((((((Alopecurus:4.032414,((Apera:1.057783,Nephelochloa:1.057782):2.598415,(Ventenata:2.073065,Gaudinopsis:2.073065):1.583132):0.376218):0.084389,Simplicia:4.116803):0.089102,((((Nicoraepoa:0.772387,(Sylvipoa:0.643146,Saxipoa:0.643146):0.129242):0.880235,(Cyathopus:0.664316,Arctagrostis:0.664316):0.988306):0.003141,Hookerochloa:1.655763):1.617869,((Beckmannia:1.2886,Pholiurus:1.2886):1.33325,Cinna:2.62185):0.651782):0.932273):0.03911,Aniselytron:4.245015):0.686478,((Dupontia:0.004499,Arctophila:0.004499):0.535022,Dupontiopsis:0.539522):4.391971):0.500232,Arctopoa:5.431725):1.112012,Phleum:6.543736):1.034211,Milium:7.577949):0.400353,Avenula:7.978302):4.104006,(((((Puccinellia:4.066598,Sclerochloa:4.066598):0.814881,(Catabrosella:3.360086,Catabrosa:3.360086):1.521394):0.61943,Phippsia:5.500909):0.109375,(Hyalopoa:5.594778,Paracolpodium:5.594778):0.015507):1.154164,(Zingeria:2.991494,Colpodium:2.991494):3.772955):5.317859):1.176467):3.634498,((((((((((((Polypogon:3.085852,Lachnagrostis:3.085851):0.336567,Neoschischkinia:3.422419):0.573017,Podagrostis:3.995436):0.136751,(Gastridium:0.940446,Triplachne:0.940446):3.191742):0.250511,Ammophila:4.382698):0.129001,Calamagrostis:4.511698):8.122562,(((Dichelachne:1.636725,Echinopogon:1.636725):10.859666,Limnodea:12.49639):0.063987,Pentapogon:12.560377):0.073884):0.001507,Chascolytrum:12.635768):0.224341,(Briza:10.46172,Airopsis:10.461721):2.398389):0.052734,Anthoxanthum:12.912843):0.244444,(Phalaris:10.045439,Amphibromus:10.045439):3.111848):0.004016,(((((((((Koeleria:1.909249,Parafestuca:1.909248):2.279477,(Gaudinia:3.359897,Trisetaria:3.359897):0.828827):2.948156,Rostraria:7.136882):0.401328,Avellinia:7.538208):0.005483,(Trisetum:5.931895,(Sphenopholis:1.088094,Graphephorum:1.088094):4.8438):1.611797):1.278755,Helictotrichon:8.822447):0.326792,(Avena:7.871417,Arrhenatherum:7.871415):1.277823):0.914468,Lagurus:10.063707):0.232572,Tricholemma:10.296278):2.865025):3.73197):2.636326,(((((((((Hordeum:2.786814,Stenostachys:2.786813):2.194405,(Leymus:4.874911,(Psathyrostachys:2.613214,Hordelymus:2.613215):2.261696):0.106307):0.194937,((Agropyron:2.17282,Eremopyrum:2.172821):1.5391,Australopyrum:3.71192):1.464235):0.3073,((((Elymus:4.20491,((Kengyilia:3.101636,Pseudoroegneria:3.101636):0.798588,Anthosachne:3.900223):0.304688):0.001651,(Pascopyrum:2.676975,Douglasdeweya:2.676975):1.529587):0.414793,Henrardia:4.621354):0.320316,(Peridictyon:2.768641,Festucopsis:2.768641):2.173029):0.541785):0.171471,Heteranthelium:5.654926):0.106306,((Secale:2.964761,Crithopsis:2.964761):0.198401,Taeniatherum:3.163162):2.598071):0.002598,(((Aegilops:2.261495,Triticum:2.261496):0.005786,Amblyopyrum:2.267281):2.965169,(Thinopyrum:3.083016,Dasypyrum:3.083016):2.149434):0.53138):4.665089,Littledalea:10.428919):0.011433,Bromus:10.440353):9.089247):1.622682,Brachypodium:21.152281):0.451441,(Neomolinia:6.72995,Diarrhena:6.729949):14.873773):1.963737,((((Melica:13.184156,Lycochloa:13.184156):0.800163,Schizachne:13.984319):1.342985,(Glyceria:8.463454,Pleuropogon:8.463454):6.86385):2.052829,(Brylkinia:17.365328,Koordersiochloa:17.365328):0.014806):6.187326):0.282466,(((((((((Austrostipa:5.469635,Piptatherum:5.469637):0.252076,Achnatherum:5.721712):1.809961,(((Nassella:1.202595,Amelichloa:1.202596):0.533375,Jarava:1.735971):5.356659,(Celtica:6.376426,Oloptum:6.376426):0.716203):0.439045):0.99655,Piptochaetium:8.528224):1.116077,(Macrochloa:9.388751,Hesperostipa:9.388751):0.255551):0.278711,(Piptatheropsis:9.095728,Oryzopsis:9.095729):0.827283):0.002205,Pappostipa:9.925216):0.030689,((Ptilagrostis:6.348652,Patis:6.348653):0.574593,(Psammochloa:4.074937,Trikeraia:4.074937):2.848308):3.03266):0.006031,Ampelodesmos:9.961937):13.887988):0.245123,((((Stephanachne:2.727137,Sinochasea:2.727138):2.648337,Danthoniastrum:5.375475):2.048687,((Duthiea:6.471721,Anisopogon:6.471721):0.361345,Metcalfia:6.833066):0.591095):4.572808,Phaenosperma:11.996969):12.098079):3.353606,(Nardus:16.948614,Lygeum:16.948614):10.500039):2.336863,Brachyelytrum:29.785518):4.118054,(((((((((((((((Dendrocalamus:1.460854,Gigantochloa:1.460855):0.201751,Melocalamus:1.662606):0.680536,Bambusa:2.343143):0.001922,(((Vietnamosasa:0.14132,Thyrsostachys:0.14132):0.02194,Maclurochloa:0.16326):1.181723,(Oxytenanthera:0.143217,Oreobambos:0.143217):1.201767):1.000081):0.002422,Pseudoxytenanthera:2.347486):0.094565,Temochloa:2.442051):0.444229,Bonia:2.886279):0.209243,Mullerochloa:3.095523):0.172696,(((Dinochloa:1.365024,Neololeba:1.365024):0.945842,Greslania:2.310866):0.946036,Temburongia:3.256902):0.011317):0.008976,Racemobambos:3.277195):0.914373,((((Schizostachyum:1.104382,Neohouzeaua:1.104382):0.73126,Cephalostachyum:1.835642):0.444183,Melocanna:2.279825):0.006315,Pseudostachyum:2.28614):1.905429):2.262704,((Nastus:4.487426,(Sirochloa:1.270319,Valiha:1.270319):3.217106):0.35667,Hickelia:4.844095):1.610177):5.372021,((((Otatea:3.080922,Olmeca:3.080921):0.191807,Guadua:3.272729):4.780214,((Rhipidocladum:4.736544,Arthrostylidium:4.736545):1.339775,Aulonemia:6.07632):1.976623):3.034428,Chusquea:11.087369):0.738924):10.673681,(((((Lithachne:13.644031,Cryptochloa:13.644031):1.304015,Olyra:14.948045):0.410587,Raddia:15.358632):3.429653,Pariana:18.788285):1.091988,Buergersiochloa:19.880274):2.619701):1.462971,(((((Fargesia:1.484258,Indocalamus:1.484259):0.457036,((Yushania:0.646445,Chimonobambusa:0.646445):0.902083,(Phyllostachys:1.545725,(Drepanostachyum:1.355259,Himalayacalamus:1.355259):0.190467):0.002803):0.392765):0.259724,(Oligostachyum:2.148535,Semiarundinaria:2.148535):0.052484):1.06579,((((Arundinaria:2.18762,(Oldeania:1.508832,Bergbambos:1.508832):0.678789):0.003422,Pleioblastus:2.191043):0.004194,Chimonocalamus:2.195238):0.191361,Thamnocalamus:2.386599):0.880209):0.447045,((((Sasa:1.844679,Hibanobambusa:1.844678):0.713528,((Indosasa:0.645583,Acidosasa:0.645583):0.271682,Sinobambusa:0.917265):1.640942):0.174346,Pseudosasa:2.732552):0.453951,Shibataea:3.186504):0.52735):20.249092):9.940626):1.751188,(((((Oryza:14.839888,Leersia:14.839887):3.29018,((((Zizania:10.874464,Rhynchoryza:10.874465):1.844875,((Luziola:10.136876,Zizaniopsis:10.136875):2.32054,Hygroryza:12.457416):0.261924):1.000183,((Prosphytochloa:4.877843,Potamophila:4.877843):3.6384,Chikusichloa:8.516244):5.203279):4.393973,Maltebrunia:18.113497):0.016572):9.487872,Humbertochloa:27.61794):1.717978,(Ehrharta:10.083912,Microlaena:10.083912):19.252007):4.12129,Streptogyna:33.457207):2.197551):4.096302):0.722032,(Guaduella:20.606934,Puelia:20.606934):19.86616):5.41402,(Pharus:11.437134,Leptaspis:11.437134):34.449978):1.852982,(Streptochaeta:38.368084,Anomochloa:38.368084):9.372011):10.844879,((Ecdeiocolea:41.382146,Georgeantha:41.38215):13.030079,Joinvillea:54.412229):4.172746):16.10344,Flagellaria:74.688409):6.11295,(((((((Restio:7.532076,(Thamnochortus:6.081791,Rhodocoma:6.081791):1.450285):0.623244,((Elegia:7.666453,Staberoha:7.666453):0.002955,Askidiosperma:7.669408):0.485912):2.220775,Platycaulos:10.376095):1.183025,Soroveta:11.55912):15.719863,(((((Cannomois:7.943215,Mastersiella:7.943214):0.267393,Hypodiscus:8.210607):0.643348,Willdenowia:8.853955):0.097131,Ceratocaryum:8.951086):0.777286,Anthochortus:9.728371):17.550611):39.4752,((((((((Chordifex:14.084059,Platychorda:14.084058):0.520207,Tremulina:14.604266):0.843201,Loxocarya:15.447467):1.45962,(((((Harperia:5.869458,Kulinia:5.869459):1.114335,Desmocladus:6.983794):1.359562,(Lepidobolus:7.713987,Coleocarya:7.713987):0.629369):2.156321,(Tyrbastes:8.66066,Melanostachya:8.66066):1.839017):3.896594,(Baloskion:13.016319,(Dielsia:1.8614,Cytogonidium:1.8614):11.154919):1.379952):2.510815):3.01088,(((((Leptocarpus:12.437977,Dapsilanthus:12.437978):0.297807,(Apodasmia:8.484487,Chaetanthus:8.484487):4.251297):1.526138,Hypolaena:14.261923):1.756408,Alexgeorgea:16.01833):2.230355,((Empodisma:11.697688,Taraxis:11.697688):0.827545,Winifredia:12.525233):5.723452):1.669281):5.9879,Eurychorda:25.905867):33.354298,(Centrolepis:21.368903,Aphelia:21.368904):37.89126):1.396739,((Lepyrodia:15.440616,Calorophus:15.440616):1.295391,Sporadanthus:16.736007):43.920895):6.097281):9.168817,(Anarthria:35.688537,(Hopkinsia:8.724153,Lyginia:8.724153):26.964384):40.234463):4.878363):8.280947,(((((Paepalanthus:21.079331,Blastocaulon:21.07933):7.017414,(Actinocephalus:22.063593,(Tonina:17.231525,Lachnocaulon:17.231525):4.832068):6.033152):10.18152,(((Syngonanthus:20.811447,Philodice:20.811447):8.362271,Leiothrix:29.173719):1.945344,Comanthera:31.119063):7.159202):10.634217,Eriocaulon:48.912482):28.215822,((Aratitiyopea:11.628327,Orectanthe:11.628327):47.296806,Xyris:58.925133):18.203173):11.954006):4.739179,((((((((((((((((Carex:6.700758,Kobresia:6.700758):0.02765,(Uncinia:5.238085,Cymophyllus:5.238084):1.490323):0.775246,Schoenoxiphium:7.503653):7.350979,(((((Scirpus:4.102577,Eriophorum:4.102576):5.032564,((Phylloscirpus:7.188588,Zameioscirpus:7.188588):0.534462,Amphiscirpus:7.72305):1.412091):1.420042,Calliscirpus:10.555183):1.029945,(Trichophorum:5.223635,((Cypringlea:4.900539,Oreobolopsis:4.900539):0.083168,Neoscirpus:4.983707):0.239928):6.361492):3.267081,Erioscirpus:14.852209):0.002422):0.686729,Khaosokia:15.54136):0.576173,((Blysmus:6.191948,Blysmopsis:6.191947):1.928804,Dulichium:8.120751):7.996782):10.316124,((((((((Cyperus:5.233175,Sphaerocyperus:5.233173):0.00167,Pycreus:5.234842):0.109612,Kyllinga:5.344456):0.647205,(((Lipocarpha:4.245606,Volkiella:4.245606):0.484369,(Ascolepis:4.55234,Alinula:4.55234):0.177635):1.006061,(Remirea:4.769099,Queenslandiella:4.769099):0.966938):0.255624):2.820705,((Courtoisina:6.088782,Oxycaryum:6.088782):1.963068,Kyllingiella:8.051851):0.760515):5.051893,((((Isolepis:9.160121,Ficinia:9.16012):1.784769,Hellmuthia:10.944889):0.120647,Dracoscirpoides:11.065536):1.197658,(Scirpoides:4.892092,Karinia:4.892092):7.371102):1.601064):6.533125,((((Schoenoplectiella:11.315984,Pseudoschoenus:11.315984):6.685758,(Schoenoplectus:14.296528,Actinoscirpus:14.296528):3.705215):0.834568,Bolboschoenus:18.836311):0.679079,Fuirena:19.515391):0.881993):2.861776,(Eleocharis:20.095465,(((Fimbristylis:8.533369,((Abildgaardia:8.00394,Crosslandia:8.00394):0.525054,Actinoschoenus:8.528995):0.004373):1.01604,Trachystylis:9.549407):2.541715,(Bulbostylis:10.034525,Arthrostylis:10.034525):2.056598):8.004342):3.163694):3.174498):3.477567,(Rhynchospora:20.646742,Pleurostachys:20.646742):9.264482):7.818803,Lagenocarpus:37.730026):1.680368,(((((((Tetraria:21.362283,(Tricostularia:15.280273,Tetrariopsis:15.280273):6.082011):1.371506,Epischoenus:22.73379):9.288981,((Gahnia:20.35764,Mesomelaena:20.35764):10.818166,Schoenus:31.175806):0.846964):0.295536,((Costularia:5.052971,Oreobolus:5.052972):1.056346,Capeobolus:6.109318):26.208988):0.441919,(((Machaerina:7.014532,Baumea:7.014532):5.89485,Neesenbeckia:12.909382):3.342133,Lepidosperma:16.251514):16.50871):0.854299,(Evandra:18.396688,Caustis:18.396688):15.217838):5.641472,(Cladium:37.052064,Calyptrocarya:37.05206):2.203938):0.154398):1.742873,(Scleria:30.848379,(Becquerelia:10.081982,Diplacrum:10.081982):20.766397):10.30489):1.449585,(Microdracoides:18.94743,Coleochloa:18.94743):23.655424):2.017151,((((Mapania:11.520608,Scirpodendron:11.520608):6.262157,Hypolytrum:17.782765):0.588041,(Paramapania:13.734321,Diplasia:13.734321):4.636485):8.651824,(Lepironia:20.41867,Chrysitrix:20.41867):6.603959):17.597376):10.540957,(((Juncus:36.89893,Rostkovia:36.89893):5.006516,Oreojuncus:41.905445):1.71594,Luzula:43.621387):11.539575):13.621596,(Prionium:22.108099,Thurnia:22.108099):46.674458):8.385397,Mayaca:77.16795):16.653534):3.730284,((((Kunhardtia:2.512661,Epidryos:2.512661):1.903633,Stegolepis:4.416294):14.703863,Potarophytum:19.120157):5.703272,Spathanthus:24.823427):72.72835):3.423738,((((((((((((((((((Aechmea:9.455996,((Billbergia:7.405939,(((((Canistropsis:3.887392,Edmundoa:3.887393):0.012012,Nidularium:3.899405):0.716941,Eduandrea:4.616346):0.013512,Wittrockia:4.629858):0.230195,Quesnelia:4.860053):2.545887):0.85407,((Hohenbergia:7.299712,((((Canistrum:3.594988,Androlepis:3.594987):1.841939,Araeococcus:5.436927):0.009658,Portea:5.446585):0.864255,Lymania:6.310839):0.988872):0.218325,Hohenbergiopsis:7.518036):0.741974):1.195987):0.006913,Ronnbergia:9.46291):0.00594,Neoglaziovia:9.468849):0.959236,Acanthostachys:10.428085):0.365838,((Orthophytum:9.2215,Lapanthus:9.2215):0.015219,Cryptanthus:9.236719):1.557205):0.437392,((Ananas:3.293438,Disteganthus:3.293438):4.504558,Chevaliera:7.797996):3.433319):2.616363,Fernseea:13.847678):1.361885,Bromelia:15.209563):0.332336,Deinacanthon:15.541899):0.145309,((Ochagavia:5.162657,Fascicularia:5.162657):8.793538,(Greigia:13.206694,Pseudananas:13.206694):0.749501):1.731013):1.064786,Puya:16.751995):5.028289,((((Dyckia:6.115635,Encholirium:6.115635):4.316492,Deuterocohnia:10.432127):8.166959,Fosterella:18.599087):0.707627,Pitcairnia:19.306713):2.47357):2.021464,((Navia:11.065607,Brewcaria:11.065607):3.992572,Cottendorfia:15.058179):8.743569):0.365785,Hechtia:24.167533):1.91389,((((((Tillandsia:8.954339,Guzmania:8.954339):0.12396,((Racinaea:7.917174,Wallisia:7.917174):0.421735,(Lemeltonia:8.314817,Barfussia:8.314816):0.024093):0.739389):0.011446,Pseudalcantarea:9.089744):2.259117,Gregbrownia:11.348863):2.964462,(((Vriesea:10.800069,(Alcantarea:3.129911,Stigmatodon:3.129912):7.670157):2.356093,Neoregelia:13.156161):0.007271,((((Werauhia:6.896398,Lutheria:6.896398):0.182952,Jagrantia:7.07935):0.941599,(Goudaea:4.947569,(Zizkaea:4.915486,Josemania:4.915486):0.032083):3.07338):4.433912,Mezobromelia:12.454861):0.708572):1.149891):8.818402,(Catopsis:21.406933,Glomeropitcairnia:21.406932):1.724794):2.949696):1.22113,Lindmania:27.302554):4.486602,(Brocchinia:20.195674,Ayensua:20.195675):11.593481):44.100708,(Sparganium:54.300958,(Typha:19.649656,Rohrbachia:19.649656):34.651302):21.588905):25.085648)Poales.rn.d8s.tre:7.259624)mrcaott121ott252:6.36541,((Streptopus:104.821511,((((((((Rhodohypoxis:11.567247,Hypoxis:11.567248):10.711633,((Molineria:6.585275,Sinocurculigo:6.585276):1.887979,(Curculigo:4.614846,Ophrys:4.614846):3.858409):13.805625):10.132402,Empodium:32.411282):26.966782,Lanaria:59.378063):5.122504,((Astelia:7.562927,Collospermum:7.562928):26.544891,(Milligania:8.937539,Neoastelia:8.937539):25.17028):30.39275):20.042725,Blandfordia:84.543297):8.779512,Borya:93.322805):9.61989,(((((Cyanella:27.571899,Walleria:27.5719):3.079657,(Kabuyea:21.194279,Cyanastrum:21.194279):9.457278):4.17287,Odontostomum:34.82443):3.688625,(Conanthera:27.455997,Zephyra:27.455996):11.057055):50.440002,((Doryanthes:74.129686,Ixiolirion:74.129684):12.571079,((((((Iris:31.30997,((Moraea:19.630033,Ferraria:19.630033):2.49533,Dietes:22.125363):9.184607):6.759468,((((Sisyrinchium:15.900075,Olsynium:15.900075):5.5413,Solenomelus:21.441376):2.045403,(Libertia:17.872782,Orthrosanthus:17.872781):5.613997):12.253478,(((((((Fosteria:4.70135,(Tigridia:3.025321,Sessilanthera:3.02532):1.676029):2.128542,Cardiostigma:6.829893):9.654021,((Cardenanthus:15.929496,Cypella:15.929498):0.002257,Hesperoxiphion:15.931754):0.552159):0.280179,Alophia:16.764091):0.27388,((Eleutherine:7.669119,Phalocallis:7.669119):6.890851,Ennealophus:14.55997):2.478002):4.951436,((Calydorea:8.986076,(((Nemastylis:4.57167,Ainea:4.57167):2.523987,Catila:7.095658):1.227342,(Herbertia:3.632615,Kelissa:3.632616):4.690383):0.663077):7.156767,(Cipura:11.859685,Larentia:11.859685):4.283158):5.846565):3.201559,(Trimezia:14.908541,(Pseudotrimezia:11.651503,Neomarica:11.651502):3.257039):10.282425):10.54929):2.329181):7.099831,Diplarrena:45.16927):10.490131,(((((((Gladiolus:16.871961,Melasphaerula:16.871962):4.811114,((((Lapeirousia:13.457669,((Zygotritonia:7.648754,Savannosiphon:7.648754):1.597777,Cyanixia:9.24653):4.211138):3.267609,(Codonorhiza:14.25926,Schizorhiza:14.25926):2.466017):2.832561,((Watsonia:14.333682,Pillansia:14.333682):2.362517,(Thereianthus:13.093726,Micranthus:13.093726):3.602473):2.861639):1.743307,(Freesia:20.093914,Tritoniopsis:20.093916):1.20723):0.38193):0.116713,((Crocus:15.0819,Romulea:15.081899):5.507006,((Babiana:16.993112,((Tritonia:14.988814,Dierama:14.988814):0.318026,(Sparaxis:14.494027,Duthiastrum:14.494027):0.812813):1.686273):2.729694,(Hesperantha:14.37725,Geissorhiza:14.37725):5.345558):0.866098):1.210883):6.369002,((Klattia:5.6422,Witsenia:5.6422):14.997553,Nivenia:20.639753):7.529036):1.755522,Aristea:29.924313):15.29873,Geosiris:45.22304):5.569849,Patersonia:50.792892):4.866509):2.941609,Isophysis:58.60101):22.056627,(Xeronema:73.72316,(((((((((((Gasteria:5.814306,(Haworthia:0.002378,Haworthiopsis:0.002378):5.81193):0.459237,(Astroloba:5.204491,(Gonialoe:4.182342,Aristaloe:4.182342):1.022149):1.069054):0.615874,Aloe:6.889419):0.146028,Aloiampelos:7.035447):2.125291,Aloidendron:9.160739):0.006536,Kumara:9.167274):10.442609,Bulbine:19.609882):3.625,((Trachyandra:18.733743,Eremurus:18.733742):3.129949,(Kniphofia:20.746845,Bulbinella:20.746846):1.116845):1.371193):4.492254,(Asphodeline:14.620575,Asphodelus:14.620575):13.106562):24.543186,(((((Hemerocallis:23.244815,Simethis:23.244816):2.199428,Chamaescilla:25.444242):17.157492,((((((Hensmania:5.515285,Johnsonia:5.515285):11.139687,Stawellia:16.654972):8.113128,Arnocrinum:24.7681):3.516835,Caesia:28.284935):0.983388,Corynotheca:29.268322):10.779977,Tricoryne:40.048298):2.553436):1.515518,((((Eccremis:8.544514,Dianella:8.544515):2.192432,Stypandra:10.736946):13.083612,Phormium:23.820559):15.061717,Pasithea:38.882275):5.234979):6.677552,Xanthorrhoea:50.794804):1.475517):15.280146,((((((((((Narcissus:11.85059,Sternbergia:11.850591):0.458186,Pancratium:12.308777):1.242663,(((Hannonia:13.015338,(Galanthus:11.285786,Leucojum:11.285785):1.729552):0.127538,Lapiedra:13.142876):0.14872,Vagaria:13.291595):0.259844):0.914667,(Lycoris:9.792611,Ungernia:9.79261):4.673496):0.318782,((((((Zephyranthes:3.781562,Habranthus:3.781562):0.155144,(Sprekelia:3.669187,Eithea:3.669187):0.26752):0.10664,Rhodophiala:4.043347):0.126175,Hippeastrum:4.169524):2.494336,Amaryllis:6.663859):6.113935,((((Eucrosia:2.369963,(Phaedranassa:1.082888,Urceolina:1.082888):1.287075):2.889074,(Stenomesson:2.633549,Eucharis:2.633548):2.625488):3.923625,((Hymenocallis:8.150464,Ismene:8.150464):0.308128,(Rauhia:8.114683,(Paramongaia:8.11133,Clinanthus:8.11133):0.003353):0.343909):0.724069):2.156629,((Hieronymiella:8.057875,Eustephia:8.057875):0.093321,Chlidanthus:8.151196):3.188094):1.438504):2.007095):4.801684,(((((Haemanthus:8.686481,Scadoxus:8.686481):1.253385,(Gethyllis:6.608461,Apodolirion:6.60846):3.331405):3.145445,(Clivia:8.788669,Cryptostephanus:8.788669):4.296643):4.559811,(Calostemma:5.818116,Proiphys:5.818116):11.827006):1.192859,Cyrtanthus:18.837982):0.748592):9.432496,(((Boophone:10.081707,((Nerine:9.471479,(Strumaria:8.258579,Hessea:8.258579):1.2129):0.306798,Brunsvigia:9.778277):0.303431):0.220873,Crossyne:10.30258):0.6579,(Crinum:9.032793,Ammocharis:9.032792):1.927687):18.05859):19.123844,Agapanthus:48.142912):7.067093,(Allium:32.007811,((((Tristagma:14.537777,(Nothoscordum:13.495137,Beauverdia:13.495138):1.04264):0.50941,Leucocoryne:15.047186):2.621509,(Miersia:11.268038,Gilliesia:11.268038):6.400657):1.563959,Tulbaghia:19.232655):12.775156):23.202194):7.283355,(((((((((Scilla:11.372096,(Bellevalia:9.438778,(Pseudomuscari:6.446731,(Leopoldia:3.942887,Muscari:3.942887):2.503844):2.992048):1.933318):5.394458,(Hyacinthella:13.112877,(Puschkinia:12.101535,(Fessia:8.078261,(Hyacinthus:8.071924,Alrawia:8.071924):0.006337):4.023274):1.011342):3.653677):2.421301,(Brimeura:14.452152,Hyacinthoides:14.452152):4.735703):2.740843,Pseudoprospero:21.928698):0.80124,(((((Veltheimia:14.116179,(Lachenalia:11.055719,(Massonia:8.256587,Whiteheadia:8.256588):2.799132):3.060459):2.88375,Eucomis:16.999928):0.00528,(Ledebouria:9.34992,Drimiopsis:9.34992):7.655288):0.60308,Merwilla:17.60829):0.008176,((Spetaea:11.899856,Daubenya:11.899855):4.125731,Namophila:16.025587):1.590878):5.113472):11.829649,((((Ornithogalum:15.218047,(((Nicipe:12.261194,(Loncomelos:6.505324,Honorius:6.505323):5.75587):1.037427,Neopatersonia:13.298621):1.302654,(Eliokarmos:13.958935,Ethesia:13.958936):0.64234):0.616772):0.0022,Avonsera:15.220246):3.215855,(Dipcadi:14.916636,Pseudogaltonia:14.916638):3.519464):0.691835,(Albuca:12.687945,Battandiera:12.687943):6.439994):15.431649):0.950189,(Bowiea:24.071827,(Drimia:12.088472,Fusifilum:12.088473):11.983352):11.437949):4.386384,Oziroe:39.89616):19.28991,((Aphyllanthes:55.95813,((Dichelostemma:12.347538,Brodiaea:12.347537):8.359181,(((Milla:5.224615,Bessera:5.224615):1.473104,Dandya:6.697718):13.49661,((Androstephium:5.642117,Muilla:5.642117):11.90112,(Bloomeria:9.943758,Triteleia:9.943758):7.599479):2.651091):0.512392):35.25141):2.782548,((Anemarrhena:42.26437,(((Herreria:16.55053,Behnia:16.55053):3.125868,(Herreriopsis:17.311102,((Paradisea:9.244063,Anthericum:9.244063):2.166047,(Leucocrinum:9.341745,((Chlorophytum:9.244443,Hagenbachia:9.244444):0.0861,Diamena:9.330543):0.011202):2.068365):5.900993):2.365295):2.598249,((((Chlorogalum:13.563982,(Hesperaloe:12.411702,(Hastingsia:8.545341,Camassia:8.54534):3.866361):1.15228):2.054174,Hesperocallis:15.618156):1.032046,(Yucca:15.881331,(Agave:11.407534,((Furcraea:1.888705,Manfreda:1.888703):0.405191,Polianthes:2.293894):9.11364):4.473797):0.768871):0.562638,Hosta:17.212838):5.061806):19.989723):16.415337,(((Lomandra:30.855668,(Laxmannia:17.00439,Sowerbaea:17.00439):13.851276):8.392196,((Trichopetalum:28.92988,(Arthropodium:21.681437,(Thysanotus:20.367905,Eustrephus:20.367905):1.313531):7.248444):5.704426,Cordyline:34.634305):4.613558):2.751892,((((((((Dasylirion:4.367908,(Nolina:4.361748,Beaucarnea:4.361747):0.006161):4.413365,(Speirantha:6.097012,(Convallaria:5.930045,((Reineckea:3.896438,Rohdea:3.896438):1.590968,(Aspidistra:4.036339,Tupistra:4.036339):1.451068):0.44264):0.166966):2.684262):0.92221,(Peliosanthes:5.85473,(Ophiopogon:5.055007,Liriope:5.055007):0.799724):3.848753):0.46291,(((Heteropolygonatum:6.002921,Disporopsis:6.002921):0.672595,Polygonatum:6.675516):2.854082,Maianthemum:9.529598):0.636795):0.025571,Comospermum:10.191964):15.470001,(Theropogon:25.432531,((Dracaena:22.086254,Sansevieria:22.086254):3.239208,((Semele:5.288705,Ruscus:5.288705):0.839443,Danae:6.128148):19.197313):0.107071):0.229432):5.125691,Eriospermum:30.787657):9.002131,(Hemiphylacus:12.168405,Asparagus:12.168405):27.621382):2.209968):16.67995):0.060973):0.44539):3.307291):5.057108):6.172693):6.934475):6.043128):2.252289):13.989643):1.878812):4.137219,((((((Codonorchis:43.338177,((Brownleea:36.456532,Disperis:36.456533):0.505129,((((((((((Platanthera:7.70274,(Peristylus:5.354823,Herminium:5.354822):2.347917):1.786493,(Gymnadenia:7.42666,Galearis:7.426659):2.062573):0.491381,Dactylorhiza:9.980613):8.495543,((Steveniella:17.28036,((Serapias:13.156649,Anacamptis:13.156649):2.092693,Himantoglossum:15.249342):2.031018):0.847886,Orchis:18.128246):0.34791):0.757965,(((Ponerorchis:14.82279,(Tsaiorchis:13.304699,Neottianthe:13.304699):1.518091):0.197754,Hemipilia:15.020544):2.936224,Neotinea:17.956768):1.277354):0.606916,Brachycorythis:19.841038):1.130809,Stenoglottis:20.971846):0.961339,((Habenaria:18.995297,((Pecteilis:17.382145,Tylostigma:17.382145):1.600579,((Dithrix:9.645429,Gennaria:9.645429):9.334389,(Bonatea:17.183084,Hsenhsua:17.183085):1.796733):0.002906):0.012572):0.543225,Physoceras:19.53852):2.394665):1.928122,Satyrium:23.861307):2.763658,(Pachites:22.64212,((Pterygodium:14.171226,(Ceratandra:7.826269,Evotella:7.826269):6.344957):8.462878,Corycium:22.634103):0.008015):3.982846):10.336696):6.376515):2.744359,((((Chloraea:9.75874,(Bipinnula:3.681326,Gavilea:3.681326):6.077415):24.19867,((((((((Cranichis:14.913462,(Ponthieva:6.840526,Baskervilla:6.840526):8.072936):3.024977,Pterichis:17.938439):3.02929,(((((Myrosmodes:10.695106,Porphyrostachys:10.695107):2.189472,Gomphichis:12.884579):0.412367,Altensteinia:13.296946):2.358373,Stenoptera:15.655319):5.301059,(Prescottia:17.686989,Galeoglossum:17.686989):3.269388):0.011352):0.680407,(((((Dichromanthus:9.262301,Mesadenus:9.2623):3.73928,Spiranthes:13.001579):0.648044,Schiedeella:13.649624):0.245837,(((((Aulosepalum:3.694627,Deiregyne:3.694628):2.973915,Beloglottis:6.668542):2.451432,Sotoa:9.119974):0.791214,Svenkoeltzia:9.911188):2.724055,Funkiella:12.635243):1.260218):3.624586,((((Sarcoglottis:11.987922,Cyclopogon:11.987922):0.193577,((Pelexia:5.741803,Odontorrhynchus:5.741803):3.159193,Sauroglossum:8.900997):3.280503):4.531821,(Coccineorchis:15.892782,Eurystyles:15.892782):0.820538):0.546602,(((((Lyroglossa:3.969089,Skeptrostachys:3.969089):0.593447,(Pteroglossa:4.555788,Sacoila:4.555788):0.006748):0.856401,Mesadenella:5.418936):2.101648,(Eltroplectris:5.652182,Nothostele:5.652182):1.868403):1.235578,Stenorrhynchos:8.756162):8.503759):0.260124):4.12809):0.437842,Discyphus:22.085978):1.149379,Manniella:23.235359):1.320855,Galeottiella:24.556211):8.026915,(((((Hylophila:8.858672,Lepidogyne:8.858672):3.705136,(Goodyera:12.559854,Erythrodes:12.559855):0.003954):1.334089,Platylepis:13.897897):2.394736,(Bulbophyllum:15.752501,((Kreodanthus:9.108498,Microchilus:9.108498):1.553986,(Aspidogyne:5.047773,Pachyplectron:5.047773):5.614712):5.090015):0.540133):6.884388,(((((((Kuhlhasseltia:15.678224,Anoectochilus:15.678224):0.168096,(Zeuxine:15.141611,((Chamaegastrodia:12.306375,Odontochilus:12.306375):2.129658,Dossinia:14.436032):0.705578):0.704709):1.055926,(Rhomboda:14.565803,Ludisia:14.565803):2.336443):2.298012,Cystorchis:19.200258):1.190065,Vrydagzynea:20.390322):1.113157,(Cheirostylis:21.007744,Hetaeria:21.007744):0.495735):1.131721,Gonatostylis:22.6352):0.541821):9.406107):1.374283):0.750188,(Pterostylis:23.3235,Achlydosa:23.323502):11.384096):7.677956,((((((((Caladenia:5.682447,Ericksonella:5.682447):0.457461,(Cyanicula:6.133955,Pheladenia:6.133955):0.005952):1.074943,Elythranthera:7.214851):3.915616,Leptoceras:11.130467):9.829685,Eriochilus:20.960153):4.081901,Adenochilus:25.042053):7.251687,Corybas:32.29374):3.263549,((((Leporella:19.813438,Pyrorchis:19.813438):3.718766,Rimacola:23.532204):0.003734,(Chiloglottis:21.059547,Thelymitra:21.059547):2.47639):6.296439,(Diuris:9.688524,Orthoceras:9.688524):20.143852):5.724912):6.828265):3.696982):7.813294,(((((((((((((((((((((((((((((((((((((Notylia:8.480835,Macroclinium:8.480835):0.19656,(Warmingia:7.741235,Seegeriella:7.741234):0.936161):0.12615,Macradenia:8.803545):0.164299,Schunkea:8.967844):0.189771,(Rodriguezia:8.749026,Trizeuxis:8.749026):0.408589):0.078245,(Polyotidium:9.232173,Sutrina:9.232173):0.003687):0.603737,((Comparettia:9.189003,Ionopsis:9.189003):0.58145,Pterostemma:9.770452):0.069145):0.646271,Leochilus:10.485868):0.588794,Plectrophora:11.074662):0.662322,(Solenidium:10.540758,Capanemia:10.540757):1.196227):0.056765,Zelenkoa:11.793749):0.140422,Nohawilliamsia:11.934171):0.071592,(Oncidiinae:6.109624,Notyliopsis:6.109624):5.896139):0.914865,Gomesa:12.920626):0.637788,(((Rhynchostele:3.75334,Rossioglossum:3.75334):8.664855,Erycina:12.418195):0.655144,Tolumnia:13.073338):0.485077):0.637711,((Aspasia:6.921802,(Cischweinfia:5.692736,Systeloglossum:5.692736):1.229065):1.922906,Miltonia:8.844708):5.351418):0.138884,((((Caucaea:6.033541,Miltoniopsis:6.033541):0.003474,Cyrtochiloides:6.037015):0.253384,Cyrtochilum:6.290398):3.769858,Otoglossum:10.060257):4.274754):0.789111,Oncidium:15.12412):0.455071,Vitekorchis:15.579192):1.62901,(((((Telipogon:14.481231,Trichoceros:14.481231):0.682719,Hofmeisterella:15.16395):1.238926,((((((Ornithocephalus:8.074014,Hintonella:8.074014):0.464793,Eloyella:8.538807):0.449022,Chytroglossa:8.987829):2.164593,Thysanoglossa:11.152422):1.150039,Zygostates:12.302461):1.235333,Phymatidium:13.537795):2.865081):0.076544,Fernandezia:16.47942):0.625458,Lockhartia:17.104878):0.103324):0.212301,(Trichocentrum:14.14736,(Grandiphyllum:11.088468,Saundersia:11.088469):3.058892):3.273143):0.016409,Cuitlauzina:17.436914):0.298218,((Trichopilia:8.566166,Psychopsiella:8.566167):3.391795,Psychopsis:11.957962):5.777168):1.658217,(((((((((Maxillaria:9.906101,(((((Mapinguari:7.062462,Camaridium:7.062462):0.96915,(Rhetinantha:7.907326,Sauvetrea:7.907325):0.124286):0.206451,Maxillariella:8.238063):0.007646,Christensonella:8.24571):1.55876,(Brasiliorchis:9.803295,Inti:9.803294):0.001176):0.101632):0.186657,(((Ornithidium:6.249052,Dendrobium:6.249051):0.837523,Heterotaxis:7.086575):0.08749,Nitidobulbon:7.174066):2.918693):0.603728,Guanchezia:10.696487):0.001439,(((Lycaste:4.460728,(Anguloa:1.725817,Sudamerlycaste:1.725817):2.734911):3.378432,Neomoorea:7.839161):0.958154,Xylobium:8.797314):1.900611):0.391307,(Bifrenaria:8.784982,Rudolfiella:8.784982):2.30425):1.005007,Hylaeorchis:12.094239):0.003422,(((Lycomormium:4.842477,Coeliopsis:4.842476):0.645696,Peristeria:5.488172):4.464342,Eriopsis:9.952514):2.145147):2.040827,((((((Stanhopea:7.771119,Embreea:7.77112):0.541124,(Coryanthes:7.095685,Sievekingia:7.095686):1.216558):2.060487,(((Houlletia:5.480247,Schlimmia:5.480248):0.388891,Horichia:5.86914):0.326856,Paphinia:6.195996):4.176736):0.002835,(((Polycycnis:3.95008,(Kegeliella:2.381102,Soterosanthus:2.381102):1.568979):3.020107,Lueckelia:6.970188):0.0029,(((Acineta:2.923134,Vasqueziella:2.923134):1.640257,Lueddemannia:4.563391):1.131982,Lacaena:5.695373):1.277715):3.402479):0.920061,(Gongora:8.837896,Cirrhaea:8.837894):2.457732):1.087128,Braemia:12.382755):1.755733):4.019159,(((((((((Pescatoria:2.677827,((Chaubardiella:1.707001,Ixyophora:1.707001):0.496325,Aetheorhyncha:2.203325):0.4745):0.12753,((Stenotyla:2.154601,Cochleanthes:2.154601):0.45319,Warczewiczella:2.607791):0.197564):0.425392,Chondroscaphe:3.230747):0.171126,(((((Stenia:2.050294,Daiotyla:2.050295):0.276859,Benzingia:2.327154):0.098397,Euryblema:2.42555):0.104315,Kefersteinia:2.529865):0.3485,Echinorhyncha:2.878366):0.523508):0.366732,Chondrorhyncha:3.768606):1.695517,Chaubardia:5.464123):4.314802,Huntleya:9.778925):2.543314,Dichaea:12.322238):1.249318,((((((Galeottia:3.028446,Batemannia:3.028446):2.939717,(Zygopetalum:2.966722,(Pabstia:2.763995,Neogardneria:2.763995):0.202728):3.001441):1.806163,Promenaea:7.774327):0.058881,((Koellensteinia:6.656841,(Otostylis:5.709187,Paradisanthus:5.709188):0.947653):0.901423,Aganisia:7.558265):0.274943):1.705094,((Warreopsis:2.356349,Vargasiella:2.356349):1.537893,Warrea:3.894242):5.644059):3.797636,Cryptarrhena:13.335937):0.23562):4.586091):1.2357):2.143955,((((((((Eulophia:12.828336,Oeceoclades:12.828336):0.494358,Geodorum:13.322694):0.448007,(Orthochilus:13.223378,Acrolophia:13.22338):0.547321):0.769984,(Paralophia:8.930088,Eulophiella:8.930088):5.610596):0.089763,Cymbidiella:14.630448):4.278148,(Ansellia:14.620581,Graphorkis:14.620581):4.288015):2.270422,((((((Mormodes:9.250642,Cycnoches:9.250641):1.497017,Dressleria:10.747659):1.378401,Catasetum:12.126059):1.29561,Galeandra:13.421669):0.046192,Clowesia:13.467862):0.908227,(Cyanaeorchis:8.9015,Grobya:8.9015):5.474588):6.802929):0.001628,Cyrtopodium:21.180646):0.356657):0.82562,Dipodium:22.362923):1.353503,(Cymbidium:16.388073,(Grammatophyllum:9.004496,Thecopus:9.004496):7.383577):7.328353):2.720991,(((((Hygrochilus:5.917529,Phalaenopsis:5.917529):10.48444,(Nothodoritis:12.758797,Lesliea:12.758797):3.643171):0.476276,(((Thrixspermum:16.229255,(((Cleisocentron:10.056049,(Sarcoglyphis:2.700192,Arachnis:2.700192):7.355857):3.463214,(Ornithochilus:12.531092,Chiloschista:12.531093):0.988171):2.70763,(((Rhinerrhizopsis:11.395869,Bogoria:11.395869):3.843904,((Gunnarella:7.474715,Drymoanthus:7.474715):7.386056,(Parapteroceras:11.836343,(Saccolabium:11.244032,((Biermannia:6.190651,Pennilabium:6.19065):4.651979,(Amesiella:9.248905,(Hymenorchis:8.647379,(Tuberolabium:7.569612,((Cryptopylos:3.9239,Macropodanthus:3.9239):1.712944,(Ceratocentron:5.197967,Dyakia:5.197967):0.438876):1.932768):1.077767):0.601526):1.593725):0.401402):0.592311):3.024428):0.379002):0.001721,(Brachypeza:7.516743,(Ascochilus:4.272335,Grosourdya:4.272334):3.244408):7.72475):0.9854):0.002363):0.350406,Sarcochilus:16.579661):0.086534,(((Aerides:8.685158,Esmeralda:8.685158):3.036744,(Renanthera:10.123884,Renantherella:10.123883):1.598019):1.556322,((((Pomatocalpa:6.647991,(Gastrochilus:5.526889,Haraella:5.526888):1.121103):3.777064,(Vandopsis:10.127017,(((Cleisostoma:8.970213,(Pelatantheria:7.762394,Schoenorchis:7.762394):1.20782):0.547177,((Omoea:7.832374,(Robiquetia:6.525256,Uncifera:6.525256):1.307118):0.714989,Malleola:8.547362):0.970027):0.167799,Cottonia:9.685189):0.441828):0.298038):0.003432,(((Dimorphorchis:5.746527,(Cleisomeria:4.018188,Microsaccus:4.018188):1.72834):1.927116,Ventricularia:7.673643):1.807944,(Acampe:8.838334,((Ceratochilus:8.341358,(Trichoglottis:8.292542,(Smitinandia:6.618717,(Micropera:5.840034,Adenoncos:5.840034):0.778683):1.673824):0.048817):0.002001,Staurochilus:8.343359):0.494975):0.643252):0.9469):2.844605,(Rhynchostylis:12.483391,((Papilionanthe:10.103718,(Luisia:9.168414,Paraphalaenopsis:9.168415):0.935304):1.004439,((Seidenfadenia:7.678067,(Neofinetia:6.48852,Euanthe:6.488519):1.189548):2.485261,(Holcoglossum:9.226426,(Pendulorchis:7.711464,Chenorchis:7.711465):1.514961):0.936903):0.944829):1.375234):0.789701):0.005133):3.387971):0.212048):4.991088,(((Angraecum:8.116921,(Sobennikoffia:7.085144,Oeoniella:7.085144):1.031778):2.454839,((Jumellea:7.551221,Aeranthes:7.55122):0.368406,Lemurorchis:7.919627):2.652133):5.563296,((((((((((Aerangis:9.195475,Eurychone:9.195474):1.857001,((Mystacidium:7.488706,(Angraecopsis:6.867051,Sphyrarhynchus:6.867051):0.621656):1.161512,(Rhipidoglossum:5.506116,Cribbia:5.506117):3.144103):2.402256):0.003632,(((Ypsilopus:6.341447,Tridactyle:6.341447):0.006509,Listrostachys:6.347956):1.452196,(Podangis:7.196616,Cyrtorchis:7.196616):0.603535):3.255955):0.452438,Solenangis:11.508544):0.004981,Calyptrochilum:11.513525):1.075933,(Microcoelia:12.202457,Ancistrorhynchus:12.202458):0.387002):1.055314,Bolusiella:13.644772):0.552111,(Campylocentrum:9.102788,Dendrophylax:9.102788):5.094095):0.129319,Diaphananthe:14.326202):0.602925,(((Cryptopus:3.392297,Oeonia:3.392298):7.42518,Lemurella:10.817478):1.306861,Beclardia:12.12434):2.804788):1.205929):5.734276):2.3179,((Polystachya:22.43916,Hederorkis:22.439157):0.004034,Bromheadia:22.443193):1.74404):2.250184):4.005023,(((((((((((((((Masdevallia:7.577843,Diodonopsis:7.577843):0.426049,Porroglossum:8.003892):1.006367,Dracula:9.010258):3.468747,Trisetella:12.479005):3.46877,(Zootrophion:13.578429,((Trichosalpinx:13.181585,(Anathallis:3.447873,Pleurothallis:3.447873):9.733714):0.056025,(Frondaria:10.924483,(Lepanthopsis:10.006804,Lepanthes:10.006804):0.917679):2.313128):0.340819):2.369346):0.388139,((Pabstiella:12.295902,(Stelis:11.165352,Dracontia:11.165353):1.130549):3.644992,(((((Scaphosepalum:12.272774,Specklinia:12.272773):0.740201,Pleurothallopsis:13.012974):0.001304,(Platystele:12.521719,Teagueia:12.521717):0.492561):1.039759,(Phloeophila:7.144716,Dryadella:7.144714):6.909321):1.297977,(Neooreophilus:5.788884,Andinia:5.788885):9.563129):0.58888):0.395021):1.526272,Acianthera:17.862186):0.36292,((((Barbosella:12.935305,Restrepiella:12.935305):1.697513,Restrepia:14.632818):1.0612,Dresslerella:15.694018):0.309937,(Echinosepala:14.208949,Myoxanthus:14.20895):1.795005):2.221153):0.638087,((Sansonia:13.053588,Octomeria:13.053589):4.824339,(Kraenzlinella:16.196613,Brachionidium:16.196613):1.681315):0.985266):1.121977,(Dilomilis:5.765111,Neocogniauxia:5.765111):14.220061):2.625549,(Encyclia:15.77257,(((((((((((((Epidendrum:7.62503,Caularthron:7.625031):0.846064,Orleanesia:8.471096):0.214906,Barkeria:8.686002):0.001381,Myrmecophila:8.687382):0.160866,Laelia:8.848247):0.119487,((((Guarianthe:6.867918,Cattleya:6.86792):0.529119,Brassavola:7.397037):0.64448,Meiracyllium:8.041517):0.923278,Microepidendrum:8.964795):0.00294):0.135415,(Broughtonia:6.466429,(Psychilis:6.240134,(Quisqueya:5.292276,Tetramicra:5.292276):0.947858):0.226296):2.636721):0.154222,((Artorima:7.074679,Isabelia:7.074679):1.65937,Hagsatera:8.734049):0.523323):0.00247,(Leptotes:7.902674,Pseudolaelia:7.902674):1.357169):0.117035,(Prosthechea:8.905269,((Amoana:5.343602,Alamania:5.343602):3.161997,Oestlundia:8.505599):0.399669):0.47161):0.410684,(((Scaphyglottis:5.771816,Dimerandra:5.771817):0.823412,(Jacquiniella:4.730114,Acrorchis:4.730114):1.865114):1.973644,Nidema:8.568873):1.218689):1.175266,Domingoa:10.962828):2.034195,Arpophyllum:12.997023):2.775547):6.838151):0.616739,((Isochilus:3.714787,Ponera:3.714787):8.685118,Nemaconia:12.399905):10.827555):1.423158,(((Bletia:6.571769,Basiphyllaea:6.571769):4.114512,Hexalectris:10.686281):10.061837,Chysis:20.74812):3.902498):2.533444,(((((((Oreorchis:15.952563,Corallorhiza:15.952563):3.667982,Danxiaorchis:19.620544):0.814691,(Cremastra:16.222815,Aplectrum:16.222815):4.212421):2.567244,Govenia:23.00248):1.482646,Dactylostalix:24.485126):0.760836,((Tipularia:9.369961,Changnienia:9.369961):5.485272,(Calypso:11.642028,Orchidaceae:11.642028):3.213204):10.390729):1.670867,(Earina:17.363095,Agrostophyllum:17.363095):9.553735):0.267232):0.892865,Wullschlaegelia:28.076925):2.365513):0.734044,(Eriodes:27.667274,(((Phaius:10.732886,Cephalantheropsis:10.732886):9.894257,(((Tainia:13.405881,Nephelaphyllum:13.405882):1.085518,((Chrysoglossum:7.796588,Risleya:7.796588):1.44066,Collabium:9.237248):5.254151):3.276017,(Ania:7.984409,Hancockia:7.98441):9.783007):2.859727):3.568501,(Spathoglottis:17.197259,Ancistrochilus:17.197258):6.998387):3.47163):3.509209):0.550416,((((((((((Callostylis:6.456533,Campanulorchis:6.456533):0.045066,Oxystophyllum:6.501599):1.008939,Ceratostylis:7.510538):0.002317,Pinalia:7.512854):0.006577,Mycaranthes:7.519431):1.80116,Trichotosia:9.320591):10.520367,Podochilus:19.840958):4.654564,((Porpax:17.119,Conchidium:17.119001):0.979353,Stolzia:18.098354):6.397169):0.002706,Ridleyella:24.498229):1.231385,Phreatia:25.729612):5.997286):0.504968,(Monomeria:29.67872,(((Liparis:7.208034,Stichorkis:7.208033):10.67984,Oberonia:17.887874):6.370029,(((Malaxis:17.611569,Tamayorkis:17.611568):1.583177,Oberonioides:19.194746):3.216014,Crepidium:22.41076):1.847142):5.420818):2.553148):0.947408,((((((((((Coelogyne:0.356435,Pholidota:0.356434):2.284662,Otochilus:2.641097):1.072622,Dickasonia:3.713719):0.844919,Bulleyia:4.558638):1.38804,Panisea:5.946679):1.885099,(Dendrochilum:6.390101,Entomophobia:6.390102):1.441675):1.228403,Pleione:9.060181):1.802159,(Glomera:8.660977,Thunia:8.660977):2.201363):0.363962,Bletilla:11.226302):8.468489,(Arethusa:17.01588,Anthogonium:17.01588):2.678909):13.484485):1.277686,Thaia:34.456963):2.314881,((Corymborkis:16.954353,Kalimantanorchis:16.954353):3.032132,Tropidia:19.986485):16.785357):3.483082,((Sobralia:10.205961,(Elleanthus:6.669549,Epilyna:6.669549):3.536412):27.154175,Nervilia:37.360136):2.894788):3.781895,((Epipactis:22.167276,Aphyllorchis:22.167278):1.087437,Cephalanthera:23.254715):20.782105):9.85901):5.849482,((Pogonia:40.274818,Duckeella:40.27482):16.107018,(Vanilla:45.40166,Erythrorchis:45.40166):10.980174):3.363477):0.001585,(((Phragmipedium:22.719102,Paphiopedilum:22.719103):0.812488,Mexipedium:23.53159):8.518003,(Cypripedium:26.284002,Selenipedium:26.284002):5.765591):27.697302):6.73588,(Apostasia:29.55109,Neuwiedia:29.551092):36.931686):42.475952)Asparagales.rn.d8s.tre:5.641826)mrcaott121ott334:2.276244,((Corsia:84.26932,Campynemanthe:84.269318):13.130484,((((Toxicoscordion:33.497581,(Schoenocaulon:27.454407,((Veratrum:16.4832,(Stenanthium:12.134951,Anticlea:12.134951):4.348248):8.597594,Amianthium:25.080793):2.373613):6.043175):33.95011,(((Chamaelirium:11.979796,Chionographis:11.979796):31.205837,(Helonias:12.553958,(Ypsilandra:7.744935,Heloniopsis:7.744934):4.809023):30.631676):13.144698,(Xerophyllum:45.965598,(Pseudotrillium:13.74867,(Trillium:11.263654,(Trillidium:11.242631,(Paris:8.374394,Kinugasa:8.374394):2.868237):0.021024):2.485015):32.216927):10.364737):11.117361):16.737541,(Petermannia:80.489136,(((Disporum:15.372475,Uvularia:15.372474):17.43748,(((Colchicum:12.098544,Androcymbium:12.098544):10.258784,Burchardia:22.357328):9.360273,(((Schelhammera:3.077551,Tripladenia:3.077551):13.382014,Kuntheria:16.459566):9.331095,(((Baeometra:18.427888,(Camptorrhiza:10.221563,Iphigenia:10.221562):8.206326):0.406919,(Wurmbea:15.668556,Onixotis:15.668557):3.166252):1.733803,(Gloriosa:18.665841,((Ornithoglossum:13.476755,Sandersonia:13.476756):1.515997,Hexacyrtis:14.992751):3.67309):1.902769):5.22205):5.92694):1.092354):26.314974,(((Leontochir:17.760859,Bomarea:17.760858):6.112299,Alstroemeria:23.873157):25.82952,(Luzuriaga:26.073168,Drymophila:26.073169):23.629509):9.422251):21.36421):3.696095):3.72287,(((Scoliopus:9.753746,Prosartes:9.753746):36.840622,(Calochortus:46.24758,((Clintonia:24.514408,Tricyrtis:24.514409):20.510817,(((Gagea:13.563631,Lloydia:13.563631):19.290725,(Erythronium:10.647528,(Tulipa:6.977537,Amana:6.977537):3.669991):22.206828):2.643791,((Notholirion:16.007738,(Cardiocrinum:15.473315,(Fritillaria:12.822059,(Lilium:9.720161,Nomocharis:9.720162):3.101899):2.651256):0.534423):18.34245,Medeola:34.350189):1.14796):9.527078):1.222355):0.346787):8.9818,((Philesia:43.21926,(Smilax:10.43938,Heterosmilax:10.439378):32.77988):0.185457,Ripogonum:43.404716):12.17145):32.331936):9.491697)Liliales.rn.d8s.tre:19.476988)mrcaott121ott1439:2.895004,(((((((Dioscorea:12.204842,Rajania:12.204843):40.587983,Stenomeris:52.792825):7.814285,Trichopus:60.607112):1.146934,Tacca:61.754045):18.150023,((((Burmannia:47.716587,(((((Gymnosiphon:21.631248,Cymbocarpa:21.631248):5.459028,Geomitra:27.090277):2.667976,Hexapterella:29.758251):7.229093,Dictyostega:36.987347):5.545241,(Campylosiphon:36.835809,Apteria:36.835808):5.696777):5.184):28.221209,Afrothismia:75.937796):1.067512,((Oxygyne:64.704994,Haplothismia:64.704994):11.120782,Tiputinia:75.82578):1.179526):0.024429,Thismia:77.029735):2.874332):15.328907,((Aletris:48.870312,Metanarthecium:48.87031):9.819076,((Narthecium:15.251666,Nietneria:15.251666):15.140557,Lophiola:30.392223):28.297167):36.543587)Dioscoreales.rn.d8s.tre:15.245564,(Sciaphila:72.3,(((Pentastemona:38.11622,((Stichoneuron:13.378027,Croomia:13.378027):14.118718,Stemona:27.496746):10.619473):13.351443,((Sararanga:38.297452,(Freycinetia:34.353602,(Martellidendron:32.888015,(Pandanus:31.337716,Benstonea:31.337716):1.550297):1.465589):3.943849):6.616574,(((Thoracocarpus:9.076628,(((Sphaeradenia:6.388974,Dicranopygium:6.388974):0.81851,Evodianthus:7.207483):1.729661,Asplundia:8.937144):0.139484):1.436594,((Carludovica:6.124567,Chorigyne:6.124568):2.830173,Ludovia:8.954741):1.558481):13.841681,Cyclanthus:24.354902):20.559124):6.553635):6.315424,(Acanthochlamys:31.334616,(((Barbaceniopsis:7.964296,Vellozia:7.964296):0.570354,(Xerophyta:3.940004,Talbotia:3.940003):4.594647):1.278799,Barbacenia:9.813449):21.521166):26.44847):14.516915)Pandanales.rn.d8s.tre:38.17854)mrcaott2256ott12550:9.29325)mrcaott121ott2256:3.748667,(Petrosavia:97.88815,Japonolirion:97.888145)Petrosaviales.rn.d8s.tre:25.63231)Petrosaviidae:7.278281,(((Pleea:61.852,((Harperocallis:16.28308,Isidrogalvia:16.28308):18.679502,(Tofieldia:25.927773,Triantha:25.927773):9.034809):26.88942):64.6937,((Scheuchzeria:79.586174,(((Tetroncium:62.930176,(Cycnogeton:46.290906,Triglochin:46.290907):16.639269):5.827344,(((Posidonia:47.369424,(Ruppia:45.800134,((Syringodium:21.829303,((Thalassodendron:13.620941,Amphibolis:13.620941):1.127089,Cymodocea:14.74803):7.081275):22.469488,Halodule:44.298792):1.501342):1.569291):12.273798,((Stuckenia:31.215451,((((Lepilaena:10.239781,Althenia:10.239781):13.891386,(Zannichellia:10.568372,Pseudalthenia:10.568372):13.562795):4.045365,Groenlandia:28.176533):2.70157,Potamogeton:30.878102):0.337349):22.018583,(Zostera:19.154246,Phyllospadix:19.154245):34.07979):6.409189):2.896393,Maundia:62.539616):6.217903):9.438673,Aponogeton:78.196191):1.389981):17.047052,((Butomus:63.67895,(Stratiotes:45.412426,(((((Ottelia:16.151378,Blyxa:16.151378):8.107551,(Apalanthe:8.211835,(Elodea:5.971826,Egeria:5.971827):2.240008):16.047094):4.747287,Lagarosiphon:29.006217):11.594338,(Limnobium:10.285615,Hydrocharis:10.285615):30.31494):4.343259,(Najas:44.121929,((Hydrilla:35.886276,(Vallisneria:24.497503,Nechamandra:24.497502):11.388774):7.912531,(Halophila:19.060982,(Thalassia:16.316029,Enhalus:16.316029):2.744953):24.737825):0.323121):0.821885):0.468611):18.266525):8.375779,(((Ranalisma:36.300016,(Caldesia:34.879753,(((((Limnophyton:11.642862,Astonia:11.642863):5.234297,Wiesneria:16.87716):3.247135,Sagittaria:20.124295):12.745002,(Helianthium:1.979881,Helanthium:1.979881):30.889417):0.698624,Echinodorus:33.567921):1.311832):1.420261):2.571303,((Limnocharis:29.978056,(Hydrocleys:22.55971,Butomopsis:22.55971):7.418348):6.535759,Burnatia:36.513817):2.357503):1.302791,((Luronium:19.430906,(Damasonium:13.37301,(Baldellia:10.026762,Alisma:10.026761):3.346248):6.057897):17.932089,Albidella:37.362995):2.811115):31.880621):24.578497):29.912476):2.315654,((Gymnostachys:107.22116,(Orontium:52.33332,(Lysichiton:19.839464,Symplocarpus:19.839464):32.49386):54.887836):18.999336,((Spirodela:73.079754,(Landoltia:59.989265,(Lemna:58.920124,(Wolffia:35.921223,Wolffiella:35.921224):22.998903):1.069138):13.09049):48.570976,(((Anthurium:79.740657,(Pothos:33.593774,(Pedicellarum:23.305475,Pothoidium:23.305475):10.288298):46.14688):19.371202,((Stenospermation:38.242153,(Heteropsis:35.127181,(Rhodospatha:27.739548,Alloschemone:27.739548):7.387633):3.114971):10.332359,(((Scindapsus:26.152866,((Amydrium:16.947412,Epipremnum:16.947413):5.831253,Monstera:22.778666):3.374201):1.679559,(Rhaphidophora:22.166204,Anadendrum:22.166204):5.666222):17.443975,(Spathiphyllum:20.629956,Holochlamys:20.629957):24.646444):3.298111):50.537346):22.169975,((Urospatha:33.705425,((Dracontium:18.718039,(Dracontioides:17.914488,Anaphyllopsis:17.914488):0.803553):9.057481,((Cyrtosperma:23.943682,Podolasia:23.943682):0.072194,(Lasimorpha:21.62636,Pycnospatha:21.62636):2.389517):3.759645):5.929902):86.7021,((Philonotion:104.158771,((Cryptocoryne:31.088386,Lagenandra:31.088388):69.56444,(((((Piptospatha:78.567329,((Schottarum:76.693215,((((Apoballis:70.013205,Hestia:70.013208):3.803634,(Phymatarum:70.823074,Schismatoglottis:70.823079):2.993766):1.236234,Bucephalandra:75.053077):1.285805,Aridarum:76.338883):0.354339):0.876798,Bakoa:77.570023):0.997308):0.219039,Ooia:78.786361):0.349307,Schottariella:79.13567):0.41404,Fenestratarum:79.549713):0.777539,(Hottarum:68.681566,Pichinia:68.681564):11.645687):20.325579):3.50594):14.69676,((((Stylochaeton:96.5226,Gonatopus:96.5226):20.799404,(Zantedeschia:113.313665,Callopsis:113.31367):4.00834):1.254731,((Culcasia:66.89681,Cercestis:66.896816):50.05423,(((Anubias:115.78795,((Furtadoa:85.258224,Homalomena:85.25823):7.628892,Philodendron:92.887123):22.900831):0.021978,(Bognera:62.865833,((((Dieffenbachia:54.296109,Mangonia:54.29611):0.772876,((Taccarum:38.264169,Asterostigma:38.264168):12.364234,((Croatiella:45.487514,Spathicarpa:45.487516):1.676889,Synandrospadix:47.164406):3.463997):4.440584):3.604827,(Spathantheum:51.47045,(Incarum:44.1334,Gorgonidium:44.1334):7.337051):7.203362):2.743279,Gearum:61.41709):1.448742):52.944096):0.556043,((Aglaonema:50.308313,Aglaodorum:50.30831):31.323063,(Anchomanes:52.6628,Nephthytis:52.6628):28.968575):34.7346):0.58507):1.625695):0.017404,((Montrichardia:112.76618,Pseudohydrosme:112.76618):5.816666,(((Hapaline:66.06645,(Jasarum:62.638355,(((Zomicarpella:31.21393,(Caladium:28.432282,Scaphispatha:28.432281):2.781648):23.04725,((Filarum:19.440277,Ulearum:19.440277):31.241728,(Chlorospatha:32.61779,Xanthosoma:32.61779):18.064215):3.579176):5.218793,Syngonium:59.479974):3.158381):3.428095):42.051003,Zamioculcas:108.117455):2.245115,((Amorphophallus:93.304496,Pseudodracontium:93.304491):15.811491,(((Peltandra:74.53618,(((Carlephyton:7.71352,Colletogyne:7.71352):41.472115,Arophyton:49.185635):11.035582,Typhonodorum:60.221214):14.314965):16.237085,(Ambrosina:54.65222,Arisarum:54.65222):36.121044):13.679518,(((((Leucocasia:59.78151,Alocasia:59.781509):27.84327,(Protarum:86.113815,(Ariopsis:77.2814,((Remusatia:48.784449,Steudnera:48.78445):1.796895,Colocasia:50.581344):26.700052):8.83242):1.510962):1.038743,Englerarum:88.66352):3.196566,((Arisaema:89.141341,Pinellia:89.141346):0.037604,(Theriophonum:81.61505,(Typhonium:79.988503,(Sauromatum:71.739127,(Eminium:68.56852,(Helicodiceros:63.371227,(Biarum:57.430275,(Dracunculus:54.79476,Arum:54.79476):2.635516):5.940953):5.197291):3.17061):8.249377):1.62655):7.563893):2.681142):1.218212,Pistia:93.0783):11.374482):4.663202):1.246582):8.220278):0.011297):0.261387):1.551997):0.874308):0.368896):4.569766):2.64086)Alismatales.rn.d8s.tre:1.937381)mrcaott121ott290:2.435645,Acorus:133.23439)Liliopsida:2.523661)mrcaott2ott121:0.154122,((((((((((Caryodaphnopsis:61.746268,((((((((((Ocotea:6.7696,(Nectandra:6.149396,Pleurothyrium:6.149395):0.620206):0.045154,(((Aniba:3.320681,(Kubitzkia:2.885497,Dicypellium:2.885497):0.435184):0.641136,(Urbanodendron:3.276075,Paraia:3.276075):0.685742):1.216189,Licaria:5.178005):1.636749):0.374004,((Endlicheria:3.916603,Rhodostemonodaphne:3.916603):2.615842,Damburneya:6.532445):0.656314):0.014056,Umbellularia:7.202815):1.167355,Aiouea:8.37017):0.403325,Cinnamomum:8.773495):0.961703,Sassafras:9.735198):0.283612,(((Litsea:9.452013,Adenodaphne:9.452014):0.022735,((Neolitsea:8.716053,(Actinodaphne:7.957306,Parasassafras:7.957306):0.758746):0.374064,Laurus:9.090116):0.384634):0.219654,(Lindera:9.203919,Iteadaphne:9.203919):0.490484):0.324407):15.234767,(((Machilus:17.96499,((Phoebe:10.232933,Nothaphoebe:10.232932):5.073611,Alseodaphne:15.306544):2.658446):5.353162,Persea:23.318152):0.387411,Apollonias:23.705563):1.548014):18.00306,(((Mezilaurus:19.804445,Sextonia:19.804445):8.776405,Williamodendron:28.58085):11.747797,(Chlorocardium:32.044167,Anaueria:32.044167):8.284481):2.927989):18.48963):19.059935,((((((((Beilschmiedia:8.629585,Endiandra:8.629585):0.356943,Yasunia:8.986527):1.347294,Potameia:10.333821):2.076693,(Syndiclis:4.307674,Sinopora:4.307674):8.10284):3.32109,Triadodaphne:15.731604):21.327211,(Ravensara:15.449211,Cryptocarya:15.449211):21.609604):15.454886,((Aspidostemon:25.73108,Dahlgrenodendron:25.73108):25.783598,(Potoxylon:17.169525,Eusideroxylon:17.169525):34.345154):0.999022):25.821856,Hypodaphnis:78.335556):2.470644):3.789035,Cassytha:84.59524):20.286604,((((((((((Wilkiea:7.406839,((Kairoa:0.727671,Faika:0.72767):0.980212,Kibara:1.707883):5.698957):0.019954,(((Mollinedia:1.089492,Grazielanthus:1.089493):1.250428,(Macropeplus:0.05713,Macrotorus:0.05713):2.28279):1.044078,Hennecartia:3.383999):4.042795):0.229213,(Steganthera:5.542958,Austromatthaea:5.542958):2.11305):0.81355,((Tambourissa:6.320187,Decarydendron:6.320188):2.129426,Xymalos:8.449614):0.019943):0.512565,Kibaropsis:8.982123):0.175095,Hedycarya:9.157218):0.024943,Levieria:9.182161):8.488911,Monimia:17.671072):32.225063,Hortonia:49.896133):13.383765,(Peumus:29.860155,Palmeria:29.860155):33.419743):41.601936):0.212403,(Gyrocarpus:65.00511,Hernandia:65.00511):40.08913):2.810364,(((((Doryphora:29.780264,Atherosperma:29.780264):12.12635,Laurelia:41.906614):6.562315,Daphnandra:48.46893):29.907413,Gomortega:78.37634):13.422051,(Siparuna:65.067437,Glossocalyx:65.06744):26.730959):16.10621):6.997531,((Chimonanthus:35.095324,Calycanthus:35.095324):17.269913,Idiospermum:52.36524):62.5369)Laurales.rn.d8s.tre:12.799043,(((Staudtia:19.761202,((Cephalosphaera:11.405291,(Mauloutchia:2.995929,Brochoneura:2.995929):8.409362):5.494211,Pycnanthus:16.899502):2.861701):5.958181,(((Horsfieldia:10.600395,Myristica:10.600396):12.942897,Knema:23.543293):1.375988,(Virola:24.335001,(((Iryanthera:18.188608,Osteophloeum:18.188608):3.578935,(Bicuiba:3.409033,(Otoba:3.36778,Haematodendron:3.36778):0.041253):18.358511):2.03684,(Compsoneura:22.522948,Endocomia:22.522948):1.281436):0.530618):0.58428):0.800102):83.869046,(((Galbulimima:95.087145,Degeneria:95.087149):5.572327,(((Magnolia:47.264668,Manglietia:47.264668):9.521846,Michelia:56.786514):8.484911,Liriodendron:65.271423):35.388046):7.72062,(Eupomatia:94.218143,(Anaxagorea:71.203435,((Meiocarpidium:52.355644,((Tetrameranthus:21.808682,(Cleistopholis:16.890566,(Ambavia:16.279993,Mezzettia:16.279993):0.61057):4.918117):8.866256,((Cananga:15.534028,(Drepananthus:13.30606,Cyathocalyx:13.306059):2.227968):7.260108,Lettowianthus:22.794136):7.880801):21.680708):3.962053,(((Annickia:42.096552,(Greenwayodendron:36.011727,((Sirdavidia:24.445978,Mwasumbia:24.445978):6.447848,(Polyceratocarpus:23.83425,(Uvariopsis:18.052519,(Piptostigma:15.591475,Artabotrys:15.591475):2.461042):5.781732):7.059577):5.117901):6.084823):5.873137,((Fenerivia:42.015721,Maasia:42.01572):0.768712,((((((Oxandra:26.79998,(Ruizodendron:25.28935,Ephedranthus:25.28935):1.510631):1.391417,(Pseudomalmea:23.758381,(Klarobelia:9.848782,Pseudephedranthus:9.848783):13.909599):4.433017):6.241021,Mosannona:34.43242):6.119315,((Bocageopsis:25.444213,Unonopsis:25.444214):14.903641,(Pseudoxandra:34.683983,Cremastosperma:34.683984):5.663873):0.203879):1.402581,Malmea:41.954316):0.812277,(Dendrokingstonia:41.109379,(Monocarpia:41.088689,((Orophea:28.374647,Monoon:28.374646):10.560953,(((((Popowia:36.923223,(Polyalthia:33.391314,Haplostichanthus:33.391313):3.531912):1.426286,Chieniodendron:38.34951):0.12479,(((Trivalvaria:32.129907,Marsypopetalum:32.129907):4.463407,(Pseuduvaria:15.523838,Petalolophus:15.523838):21.069475):1.706465,(Meiogyne:37.930614,((Winitia:32.6745,Sageraea:32.674497):4.554911,(Neo-uvaria:36.86732,((Guamia:31.683468,Wangia:31.683467):4.469182,Phaeanthus:36.15265):0.714671):0.362089):0.701205):0.369163):0.174522):0.156901,(Miliusa:37.465576,(Mitrephora:36.084006,(Platymitra:32.994668,Alphonsea:32.994667):3.089339):1.381569):1.165625):0.020645,(((Sapranthus:23.545916,Tridimeris:23.545915):6.032993,(Desmopsis:9.248513,Stenanona:9.248514):20.330396):7.010446,Huberantha:36.589353):2.062493):0.283754):2.153091):0.020687):1.657214):0.017839):5.185255):7.526801,((Mkilua:26.199142,((Porcelia:19.546976,Cymbopetalum:19.546976):3.359486,(Hornschuchia:12.729393,Trigynaea:12.729393):10.17707):3.29268):26.483358,((Guatteria:12.6314,(Heteropetalum:7.067133,(Guatteriella:3.943697,Guatteriopsis:3.943697):3.123436):5.564268):35.335625,((Xylopia:45.579004,((Pseudartabotrys:16.313293,Letestudoxa:16.313293):18.141642,(Fusaea:21.961663,(Duguetia:1.860558,Pachypodanthium:1.860558):20.101106):12.493271):11.124069):1.133268,(((((Dielsiothamnus:22.124739,(Uvaria:18.38065,((Cyathostemma:6.887557,Ellipeia:6.887556):0.557671,Ellipeiopsis:7.445228):10.935422):3.744088):0.748004,(Toussaintia:18.60828,((Cleistochlamys:9.93449,(Sphaerocoryne:4.173397,Melodorum:4.173397):5.761093):7.449347,((Dasymaschalon:8.356091,Friesodielsia:8.356091):1.400399,(Monanthotaxis:7.70534,Exellia:7.705339):2.05115):7.627347):1.224443):4.264462):0.476324,(Fissistigma:20.46991,(Pyramidanthe:6.550898,Mitrella:6.550898):13.919014):2.879155):9.526198,(((Mischogyne:15.103957,(Uvariodendron:10.530063,(Monocyclanthus:5.551506,Dennettia:5.551506):4.978556):4.573894):4.441116,((Hexalobus:11.646937,Uvariastrum:11.646937):5.579091,(Monodora:12.953841,Isolona:12.953841):4.272187):2.319045):12.572589,(Ophrypetalum:10.639739,Sanrafaelia:10.639739):21.477922):0.757602):5.962372,((Anonidium:33.64614,Neostenanthera:33.64614):2.564098,((Goniothalamus:8.554966,Richella:8.554967):23.999149,(Diclinanona:26.389487,(((Asimina:5.020511,Deeringothamnus:5.02051):15.208642,Disepalum:20.229153):5.146731,(Annona:17.760775,Rollinia:17.760775):7.615109):1.013602):6.164631):3.656121):2.627398):7.874636):1.254755):4.715475):2.813987):0.82121):14.885737):23.014711):14.161945):1.208338)Magnoliales.rn.d8s.tre:18.112747)mrcaott890ott9684:4.692694,(((Takhtajania:29.652035,(Tasmannia:15.711489,(Drimys:12.873371,(Bubbia:11.249756,(Pseudowintera:10.730655,(Exospermum:7.191099,Zygogynum:7.191099):3.539556):0.519101):1.623615):2.838119):13.940545):96.351425,((Pleodendron:5.218434,Cinnamodendron:5.218435):32.780303,(Canella:37.71039,(Cinnamosma:23.217233,Capsicodendron:23.217234):14.493157):0.288347):88.00472)Canellales.rn.d8s.tre:4.469651,(((((Peperomia:39.35262,(Piper:21.747826,Macropiper:21.747826):17.604795):7.498234,(Manekia:38.881608,Zippelia:38.881607):7.969248):3.947745,Verhuellia:50.7986):14.719959,(((Saururus:32.621252,Gymnotheca:32.621253):6.548877,Anemopsis:39.170128):5.331458,Houttuynia:44.501587):21.016972):39.92445,((((Thottea:39.327958,Aristolochia:39.327959):35.057095,Lactoris:74.385056):10.28354,Pararistolochia:84.668594):3.754733,(Asarum:19.817586,Saruma:19.817587):68.605736):17.019684)Piperales.rn.d8s.tre:25.0301)mrcaott4849ott56752:1.920762)Magnoliidae:2.226081,(Hedyosmum:122.5583,(Ascarina:115.459145,(Chloranthus:101.804705,Sarcandra:101.804703):13.654441):7.099158)Chloranthales.rn.d8s.tre:12.061647)mrcaott890ott34978:1.292225)Mesangiospermae:1.781936,((Trimenia:109.73294,(Illicium:49.691053,(Kadsura:13.751657,Schisandra:13.751657):35.939396):60.04189):12.881262,Austrobaileya:122.614204)Austrobaileyales.rn.d8s.tre:15.079903)mrcaott2ott35778:1.270898,((((Nymphaea:89.12632,((Euryale:36.813534,Victoria:36.813533):47.593291,Ondinea:84.406823):4.719494):17.914154,Barclaya:107.040474):2.533993,(Nuphar:98.406788,(Brasenia:46.672707,Cabomba:46.672707):51.73409):11.167672):15.854677,Trithuria:125.429144)Nymphaeales.rn.d8s.tre:13.535867)mrcaott2ott2645:0.430577,Amborella:139.39557)Magnoliophyta;
